# Supplementary material for: In Vitro Microevolution and Co-Selection Assessment of Florfenicol Impact on Escherichia coli Resistance Development
Source: Antibiotics (Basel). 2023 Dec 14;12(12):1728. doi: 10.3390/antibiotics12121728 (PMC10740648; doi:10.3390/antibiotics12121728)
Supplement: Supplementary file 1 [file antibiotics-12-01728-s001.zip]

Archive with 1 entries (1 files):
- antibiotics-2744541-supplementary.xlsx
