# Supplementary material for: In Vitro Microevolution and Co-Selection Assessment of Florfenicol Impact on Escherichia coli Resistance Development
Source: Antibiotics (Basel). 2023 Dec 14;12(12):1728. doi: 10.3390/antibiotics12121728 (PMC10740648; doi:10.3390/antibiotics12121728)
Supplement: Supplementary file 1 [file antibiotics-12-01728-s001.zip › antibiotics-2744541-supplementary.xlsx]

## Sheet: ARGs
SAMPLE	SEQUENCE	START	END	STRAND	GENE	COVERAGE	COVERAGE_MAP	GAPS	%COVERAGE	%IDENTITY	DATABASE	ACCESSION	PRODUCT	RESISTANCE
0x	PairedContig_0	15802	16968	-	ugd	1-1167/1167	===============	0/0	100.00	96.92	card	U00096:2099613-2098446	PmrE is required for the synthesis and transfer of 4-amino-4-deoxy-L-arabinose (Ara4N) to Lipid A which allows gram-negative bacteria to resist the antimicrobial activity of cationic antimicrobial peptides and antibiotics such as polymyxin	peptide
0x	PairedContig_1	34607	35854	+	mdtA	1-1248/1248	===============	0/0	100.00	95.11	card	U00096:2154015-2155263	MdtA is the membrane fusion protein of the multidrug efflux complex mdtABC.	aminocoumarin
0x	PairedContig_1	35854	38976	+	mdtB	1-3123/3123	===============	0/0	100.00	96.29	card	U00096:2155262-2158385	MdtB is a transporter that forms a heteromultimer complex with MdtC to form a multidrug transporter. MdtBC is part of the MdtABC-TolC efflux complex.	aminocoumarin
0x	PairedContig_1	38977	42054	+	mdtC	1-3078/3078	===============	0/0	100.00	94.15	card	U00096:2158385-2161463	MdtC is a transporter that forms a heteromultimer complex with MdtB to form a multidrug transporter. MdtBC is part of the MdtABC-TolC efflux complex. In the absence of MdtB MdtC can form a homomultimer complex that results in a functioning efflux complex with a narrower drug specificity. mdtC corresponds to 3 loci in Pseudomonas aeruginosa PAO1 (gene name: muxC/muxB) and 3 loci in Pseudomonas aer…	aminocoumarin
0x	PairedContig_1	43467	44870	+	baeS	1-1404/1404	===============	0/0	100.00	90.53	card	AP009048:2165012-2166416	BaeS is a sensor kinase in the BaeSR regulatory system. While it phosphorylates BaeR to increase its activity BaeS is not necessary for overexpressed BaeR to confer resistance.	aminocoumarin;aminoglycoside
0x	PairedContig_1	44867	45588	+	baeR	1-722/723	===============	0/0	99.86	96.81	card	AP009048.1:2166412-2167135	BaeR is a response regulator that promotes the expression of MdtABC and AcrD efflux complexes.	aminocoumarin;aminoglycoside
0x	PairedContig_1	197981	199624	-	yojI	1-1644/1644	===============	0/0	100.00	98.05	card	U00096.3:2308615-2306971	YojI mediates resistance to the peptide antibiotic microcin J25 when it is expressed from a multicopy vector. YojI is capable of pumping out microcin molecules. The outer membrane protein TolC in addition to YojI is required for export of microcin J25 out of the cell. Microcin J25 is thus the first known substrate for YojI.	peptide
0x	PairedContig_1	257520	258488	+	pmrF	1-969/969	===============	0/0	100.00	97.63	card	U00096:2367070-2368039	PmrF is required for the synthesis and transfer of 4-amino-4-deoxy-L-arabinose (Ara4N) to Lipid A which allows gram-negative bacteria to resist the antimicrobial activity of cationic antimicrobial peptides and antibiotics such as polymyxin. pmrF corresponds to 1 locus in Pseudomonas aeruginosa PAO1 and 1 locus in Pseudomonas aeruginosa LESB58.	peptide
0x	PairedContig_10	14926	15558	+	CRP	1-633/633	===============	0/0	100.00	99.21	card	AP009048.1:4154296-4153663	CRP is a global regulator that represses MdtEF multidrug efflux pump expression.	fluoroquinolone;macrolide;penam
0x	PairedContig_10	195395	196552	+	mdtE	1-1158/1158	===============	0/0	100.00	98.62	card	AP009048.1:3981183-3980025	MdtE is the membrane fusion protein of the MdtEF multidrug efflux complex. It shares 70% sequence similarity with AcrA.	fluoroquinolone;macrolide;penam
0x	PairedContig_10	196577	199690	+	mdtF	1-3114/3114	===============	0/0	100.00	97.33	card	U00096:3660413-3663527	MdtF is the multidrug inner membrane transporter for the MdtEF-TolC efflux complex.	fluoroquinolone;macrolide;penam
0x	PairedContig_10	200053	200781	-	gadW	1-729/729	===============	0/0	100.00	99.86	card	CP015085.1:2552440-2551711	GadW is an AraC-family regulator that promotes mdtEF expression to confer multidrug resistance. GadW inhibits GadX-dependent activation. GadW clearly represses gadX and in situations where GadX is missing activates gadA and gadBC.	fluoroquinolone;macrolide;penam
0x	PairedContig_10	201150	201974	-	gadX	1-825/825	===============	0/0	100.00	93.82	card	AP009048.1:3974604-3975429	GadX is an AraC-family regulator that promotes mdtEF expression to confer multidrug resistance.	fluoroquinolone;macrolide;penam
0x	PairedContig_106	8644	10110	-	mdtP	1-1467/1467	===============	0/0	100.00	97.61	card	AP009048.1:4304509-4303042	Multidrug resistance efflux pump. Could be involved in resistance to puromycin acriflavine and tetraphenylarsonium chloride	acridine_dye;nucleoside
0x	PairedContig_106	10107	12158	-	mdtO	1-2052/2052	===============	0/0	100.00	97.08	card	AP009048.1:4306557-4304505	Multidrug resistance efflux pump. Could be involved in resistance to puromycin acriflavine and tetraphenylarsonium chloride	acridine_dye;nucleoside
0x	PairedContig_106	12158	13189	-	mdtN	1-1032/1032	===============	0/0	100.00	95.64	card	AP009048.1:4307588-4306556	Multidrug resistance efflux pump. Could be involved in resistance to puromycin acriflavine and tetraphenylarsonium chloride.	acridine_dye;nucleoside
0x	PairedContig_106	42404	44047	-	eptA	1-1644/1644	===============	0/0	100.00	91.85	card	AP009048:4340268-4338624	PmrC mediates the modification of Lipid A by the addition of 4-amino-4-deoxy-L-arabinose (L-Ara4N) and phosphoethanolamine resulting in a less negative cell membrane and decreased binding of polymyxin B.	peptide
0x	PairedContig_106	84318	85451	-	Escherichia_coli_ampC	1-1134/1134	===============	0/0	100.00	98.15	card	U00096.3:4378944-4377810	A class C ampC beta-lactamase (cephalosporinase) enzyme described in Escherichia coli shown clinically to confer resistance to penicillin-like and cephalosporin-class antibiotics.	cephalosporin;penam
0x	PairedContig_107	74079	75452	+	cpxA	1-1374/1374	===============	0/0	100.00	98.47	card	BA000007.3:4905062-4903688	CpxA is a membrane-localized sensor kinase that is activated by envelope stress. It starts a kinase cascade that activates CpxR which promotes efflux complex expression.	aminocoumarin;aminoglycoside
0x	PairedContig_133	84117	85325	+	mdtH	1-1209/1209	===============	0/0	100.00	98.26	card	U00096:1125326-1124117	Multidrug resistance protein MdtH	fluoroquinolone
0x	PairedContig_133	93955	95181	+	mdtG	1-1227/1227	===============	0/0	100.00	98.21	card	CP000800.1:1192954-1191727	The MdtG protein also named YceE appears to be a member of the major facilitator superfamily of transporters and it has been reported when overexpressed to increase fosfomycin and deoxycholate resistances. mdtG is a member of the marA-soxS-rob regulon.	fosfomycin
0x	PairedContig_135	177699	178931	+	mdtM	1-1233/1233	===============	0/0	100.00	95.05	card	U00096.3:4568519-4567286	Multidrug resistance protein MdtM	acridine_dye;fluoroquinolone;lincosamide;nucleoside;phenicol
0x	PairedContig_137	50337	51875	-	emrY	1-1539/1539	===============	0/0	100.00	97.73	card	D78168:1591-3130	emrY is a multidrug transport that moves substrates across the inner membrane of the Gram-negative E. coli. It is a homolog of emrB.	tetracycline
0x	PairedContig_137	51875	52930	-	emrK	1-1056/1056	===============	0/0	100.00	97.73	card	D78168:536-1592	emrK is a membrane fusion protein that is a homolog of EmrA. Together with the inner membrane transporter EmrY and the outer membrane channel TolC it mediates multidrug efflux.	tetracycline
0x	PairedContig_137	53454	54068	+	evgA	1-615/615	===============	0/0	100.00	99.02	card	BA000007.3:3212025-3212640	EvgA when phosphorylated is a positive regulator for efflux protein complexes emrKY and mdtEF. While usually phosphorylated in a EvgS dependent manner it can be phosphorylated in the absence of EvgS when overexpressed.	fluoroquinolone;macrolide;penam;tetracycline
0x	PairedContig_137	54073	57666	+	evgS	1-3594/3594	===============	0/0	100.00	96.19	card	U00096:2484373-2487967	EvgS is a sensor protein that phosphorylates the regulatory protein EvgA. evgS corresponds to 1 locus in Pseudomonas aeruginosa PAO1 and 1 locus in Pseudomonas aeruginosa LESB58.	fluoroquinolone;macrolide;penam;tetracycline
0x	PairedContig_2	55998	59111	+	acrD	1-3114/3114	===============	0/0	100.00	98.04	card	AP009048.1:2586250-2589364	AcrD is an aminoglycoside efflux pump expressed in E. coli. Its expression can be induced by indole and is regulated by baeRS and cpxAR.	aminoglycoside
0x	PairedContig_3	351463	351795	-	Escherichia_coli_emrE	1-333/333	===============	0/0	100.00	92.19	card	Z11877.1:485-818	Member of the small MDR (multidrug resistance) family of transporters; in Escherichia coli this protein provides resistance against a number of positively charged compounds including ethidium bromide and erythromycin; proton-dependent secondary transporter which exchanges protons for compound translocation	macrolide
0x	PairedContig_4	2195	3352	-	Escherichia_coli_ampH	1-1158/1158	===============	0/0	100.00	97.50	card	AP012030.1:396711-395553	AmpH is a class C ampC-like beta-lactamase and penicillin-binding protein identified in Escherichia coli.	cephalosporin;penam
0x	PairedContig_4	88213	91362	-	acrB	1-3150/3150	===============	0/0	100.00	98.64	card	U00096.3:484403-481253	Protein subunit of AcrA-AcrB-TolC multidrug efflux complex. AcrB functions as a herterotrimer which forms the inner membrane component and is primarily responsible for substrate recognition and energy transduction by acting as a drug/proton antiporter.	cephalosporin;fluoroquinolone;glycylcycline;penam;phenicol;rifamycin;tetracycline;triclosan
0x	PairedContig_4	91385	92578	-	Escherichia_coli_acrA	1-1194/1194	===============	0/0	100.00	99.16	card	U00096.3:485619-484425	AcrA is a subunit of the AcrAB-TolC multidrug efflux system that in E. coli.	cephalosporin;fluoroquinolone;glycylcycline;penam;phenicol;rifamycin;tetracycline;triclosan
0x	PairedContig_4	293453	294125	-	kdpE	1-673/678	===============	0/0	99.26	95.84	card	U00096.3:721733-721055	kdpE is a transcriptional activator that is part of the two-component system KdpD/KdpE that is studied for its regulatory role in potassium transport and has been identified as an adaptive regulator involved in the virulence and intracellular survival of pathogenic bacteria. kdpE regulates a range of virulence loci through direct promoter binding.	aminoglycoside
0x	PairedContig_5	100639	101871	+	Escherichia_coli_mdfA	1-1233/1233	===============	0/0	100.00	96.59	card	JQ394987:0-1233	Multidrug efflux pump in E. coli. This multidrug efflux system was originally identified as the Cmr/CmlA chloramphenicol exporter.	benzalkonium_chloride;rhodamine;tetracycline
0x	PairedContig_5	180036	181784	+	msbA	1-1749/1749	===============	0/0	100.00	98.06	card	U00096.3:966620-968369	MsbA is a multidrug resistance transporter homolog from E. coli and belongs to a superfamily of transporters that contain an adenosine triphosphate (ATP) binding cassette (ABC) which is also called a nucleotide-binding domain (NBD). MsbA is a member of the MDR-ABC transporter group by sequence homology. MsbA transports lipid A a major component of the bacterial outer cell membrane and is the only…	nitroimidazole
0x	PairedContig_57	4887	5300	-	H-NS	1-414/414	===============	0/0	100.00	99.28	card	BA000007.3:1738104-1737690	H-NS is a histone-like protein involved in global gene regulation in Gram-negative bacteria. It is a repressor of the membrane fusion protein genes acrE mdtE and emrK as well as nearby genes of many RND-type multidrug exporters.	cephalosporin;cephamycin;fluoroquinolone;macrolide;penam;tetracycline
0x	PairedContig_60	37890	38273	+	marA	1-384/384	===============	0/0	100.00	98.70	card	AP009048.1:1621287-1621671	In the presence of antibiotic stress E. coli overexpresses the global activator protein MarA which besides inducing MDR efflux pump AcrAB also down- regulates synthesis of the porin OmpF.	carbapenem;cephalosporin;cephamycin;fluoroquinolone;glycylcycline;monobactam;penam;penem;phenicol;rifamycin;tetracycline;triclosan
0x	PairedContig_8	81200	82687	+	tolC	1-1488/1488	===============	0/0	100.00	97.98	card	FJ768952:0-1488	TolC is a protein subunit of many multidrug efflux complexes in Gram negative bacteria. It is an outer membrane efflux protein and is constitutively open. Regulation of efflux activity is often at its periplasmic entrance by other components of the efflux complex.	aminocoumarin;aminoglycoside;carbapenem;cephalosporin;cephamycin;fluoroquinolone;glycylcycline;macrolide;penam;penem;peptide;phenicol;rifamycin;tetracycline;triclosan
0x	PairedContig_8	110205	111024	-	bacA	1-820/822	===============	0/0	99.76	98.17	card	U00096.3:3204131-3203309	The bacA gene product (BacA) recycles undecaprenyl pyrophosphate during cell wall biosynthesis which confers resistance to bacitracin.	peptide
0x	PairedContig_8	310867	311529	-	acrS	1-663/663	===============	0/0	100.00	98.34	card	U00096:3413465-3412802	AcrS is a repressor of the AcrAB efflux complex and is associated with the expression of AcrEF. AcrS is believed to regulate a switch between AcrAB and AcrEF efflux.	cephalosporin;cephamycin;fluoroquinolone;glycylcycline;penam;phenicol;rifamycin;tetracycline;triclosan
0x	PairedContig_8	311928	313085	+	acrE	1-1158/1158	===============	0/0	100.00	98.79	card	U00096:3413863-3415021	AcrE is a membrane fusion protein similar to AcrA.	cephalosporin;cephamycin;fluoroquinolone;penam
0x	PairedContig_8	313097	316201	+	acrF	1-3105/3105	===============	0/0	100.00	96.49	card	U00096:3415032-3418137	AcrF is a inner membrane transporter similar to AcrB.	cephalosporin;cephamycin;fluoroquinolone;penam
0x	PairedContig_84	48697	49227	+	emrR	1-531/531	===============	0/0	100.00	98.68	card	U00096.3:2810769-2811300	EmrR is a negative regulator for the EmrAB-TolC multidrug efflux pump in E. coli. Mutations lead to EmrAB-TolC overexpression.	fluoroquinolone
0x	PairedContig_84	49354	50526	+	emrA	1-1173/1173	===============	0/0	100.00	98.21	card	AP009048:2810082-2811255	EmrA is a membrane fusion protein providing an efflux pathway with EmrB and TolC between the inner and outer membranes of E. coli a Gram-negative bacterium.	fluoroquinolone
0x	PairedContig_84	50543	52081	+	emrB	1-1539/1539	===============	0/0	100.00	96.95	card	U00096:2812615-2814154	emrB is a translocase in the emrB -TolC efflux protein in E. coli. It recognizes substrates including carbonyl cyanide m-chlorophenylhydrazone (CCCP) nalidixic acid and thioloactomycin.	fluoroquinolone
1x	PairedContig_0	108353	109840	+	tolC	1-1488/1488	===============	0/0	100.00	97.98	card	FJ768952:0-1488	TolC is a protein subunit of many multidrug efflux complexes in Gram negative bacteria. It is an outer membrane efflux protein and is constitutively open. Regulation of efflux activity is often at its periplasmic entrance by other components of the efflux complex.	aminocoumarin;aminoglycoside;carbapenem;cephalosporin;cephamycin;fluoroquinolone;glycylcycline;macrolide;penam;penem;peptide;phenicol;rifamycin;tetracycline;triclosan
1x	PairedContig_0	137358	138177	-	bacA	1-820/822	===============	0/0	99.76	98.17	card	U00096.3:3204131-3203309	The bacA gene product (BacA) recycles undecaprenyl pyrophosphate during cell wall biosynthesis which confers resistance to bacitracin.	peptide
1x	PairedContig_0	338020	338682	-	acrS	1-663/663	===============	0/0	100.00	98.34	card	U00096:3413465-3412802	AcrS is a repressor of the AcrAB efflux complex and is associated with the expression of AcrEF. AcrS is believed to regulate a switch between AcrAB and AcrEF efflux.	cephalosporin;cephamycin;fluoroquinolone;glycylcycline;penam;phenicol;rifamycin;tetracycline;triclosan
1x	PairedContig_0	339081	340238	+	acrE	1-1158/1158	===============	0/0	100.00	98.79	card	U00096:3413863-3415021	AcrE is a membrane fusion protein similar to AcrA.	cephalosporin;cephamycin;fluoroquinolone;penam
1x	PairedContig_0	340250	343354	+	acrF	1-3105/3105	===============	0/0	100.00	96.49	card	U00096:3415032-3418137	AcrF is a inner membrane transporter similar to AcrB.	cephalosporin;cephamycin;fluoroquinolone;penam
1x	PairedContig_3	134008	135141	+	Escherichia_coli_ampC	1-1134/1134	===============	0/0	100.00	98.15	card	U00096.3:4378944-4377810	A class C ampC beta-lactamase (cephalosporinase) enzyme described in Escherichia coli shown clinically to confer resistance to penicillin-like and cephalosporin-class antibiotics.	cephalosporin;penam
1x	PairedContig_3	175412	177055	+	eptA	1-1644/1644	===============	0/0	100.00	91.85	card	AP009048:4340268-4338624	PmrC mediates the modification of Lipid A by the addition of 4-amino-4-deoxy-L-arabinose (L-Ara4N) and phosphoethanolamine resulting in a less negative cell membrane and decreased binding of polymyxin B.	peptide
1x	PairedContig_3	206270	207301	+	mdtN	1-1032/1032	===============	0/0	100.00	95.64	card	AP009048.1:4307588-4306556	Multidrug resistance efflux pump. Could be involved in resistance to puromycin acriflavine and tetraphenylarsonium chloride.	acridine_dye;nucleoside
1x	PairedContig_3	207301	209352	+	mdtO	1-2052/2052	===============	0/0	100.00	97.08	card	AP009048.1:4306557-4304505	Multidrug resistance efflux pump. Could be involved in resistance to puromycin acriflavine and tetraphenylarsonium chloride	acridine_dye;nucleoside
1x	PairedContig_3	209349	210815	+	mdtP	1-1467/1467	===============	0/0	100.00	97.61	card	AP009048.1:4304509-4303042	Multidrug resistance efflux pump. Could be involved in resistance to puromycin acriflavine and tetraphenylarsonium chloride	acridine_dye;nucleoside
1x	PairedContig_4	177784	179016	+	mdtM	1-1233/1233	===============	0/0	100.00	95.05	card	U00096.3:4568519-4567286	Multidrug resistance protein MdtM	acridine_dye;fluoroquinolone;lincosamide;nucleoside;phenicol
1x	PairedContig_47	22667	23050	-	marA	1-384/384	===============	0/0	100.00	98.70	card	AP009048.1:1621287-1621671	In the presence of antibiotic stress E. coli overexpresses the global activator protein MarA which besides inducing MDR efflux pump AcrAB also down- regulates synthesis of the porin OmpF.	carbapenem;cephalosporin;cephamycin;fluoroquinolone;glycylcycline;monobactam;penam;penem;phenicol;rifamycin;tetracycline;triclosan
1x	PairedContig_5	364	1188	+	gadX	1-825/825	===============	0/0	100.00	93.82	card	AP009048.1:3974604-3975429	GadX is an AraC-family regulator that promotes mdtEF expression to confer multidrug resistance.	fluoroquinolone;macrolide;penam
1x	PairedContig_5	1557	2285	+	gadW	1-729/729	===============	0/0	100.00	99.86	card	CP015085.1:2552440-2551711	GadW is an AraC-family regulator that promotes mdtEF expression to confer multidrug resistance. GadW inhibits GadX-dependent activation. GadW clearly represses gadX and in situations where GadX is missing activates gadA and gadBC.	fluoroquinolone;macrolide;penam
1x	PairedContig_5	2648	5761	-	mdtF	1-3114/3114	===============	0/0	100.00	97.33	card	U00096:3660413-3663527	MdtF is the multidrug inner membrane transporter for the MdtEF-TolC efflux complex.	fluoroquinolone;macrolide;penam
1x	PairedContig_5	5786	6943	-	mdtE	1-1158/1158	===============	0/0	100.00	98.62	card	AP009048.1:3981183-3980025	MdtE is the membrane fusion protein of the MdtEF multidrug efflux complex. It shares 70% sequence similarity with AcrA.	fluoroquinolone;macrolide;penam
1x	PairedContig_5	186780	187412	-	CRP	1-633/633	===============	0/0	100.00	99.21	card	AP009048.1:4154296-4153663	CRP is a global regulator that represses MdtEF multidrug efflux pump expression.	fluoroquinolone;macrolide;penam
1x	PairedContig_7	48741	49271	+	emrR	1-531/531	===============	0/0	100.00	98.68	card	U00096.3:2810769-2811300	EmrR is a negative regulator for the EmrAB-TolC multidrug efflux pump in E. coli. Mutations lead to EmrAB-TolC overexpression.	fluoroquinolone
1x	PairedContig_7	49398	50570	+	emrA	1-1173/1173	===============	0/0	100.00	98.21	card	AP009048:2810082-2811255	EmrA is a membrane fusion protein providing an efflux pathway with EmrB and TolC between the inner and outer membranes of E. coli a Gram-negative bacterium.	fluoroquinolone
1x	PairedContig_7	50587	52125	+	emrB	1-1539/1539	===============	0/0	100.00	96.95	card	U00096:2812615-2814154	emrB is a translocase in the emrB -TolC efflux protein in E. coli. It recognizes substrates including carbonyl cyanide m-chlorophenylhydrazone (CCCP) nalidixic acid and thioloactomycin.	fluoroquinolone
1x	PairedContig_8	56885	58258	-	cpxA	1-1374/1374	===============	0/0	100.00	98.47	card	BA000007.3:4905062-4903688	CpxA is a membrane-localized sensor kinase that is activated by envelope stress. It starts a kinase cascade that activates CpxR which promotes efflux complex expression.	aminocoumarin;aminoglycoside
1x	PairedContig_82	127202	130315	-	acrD	1-3114/3114	===============	0/0	100.00	98.04	card	AP009048.1:2586250-2589364	AcrD is an aminoglycoside efflux pump expressed in E. coli. Its expression can be induced by indole and is regulated by baeRS and cpxAR.	aminoglycoside
1x	PairedContig_82	218320	221913	-	evgS	1-3594/3594	===============	0/0	100.00	96.19	card	U00096:2484373-2487967	EvgS is a sensor protein that phosphorylates the regulatory protein EvgA. evgS corresponds to 1 locus in Pseudomonas aeruginosa PAO1 and 1 locus in Pseudomonas aeruginosa LESB58.	fluoroquinolone;macrolide;penam;tetracycline
1x	PairedContig_82	221918	222532	-	evgA	1-615/615	===============	0/0	100.00	96.19	card	BA000007.3:3212025-3212640	EvgA when phosphorylated is a positive regulator for efflux protein complexes emrKY and mdtEF. While usually phosphorylated in a EvgS dependent manner it can be phosphorylated in the absence of EvgS when overexpressed.	fluoroquinolone;macrolide;penam;tetracycline
1x	PairedContig_82	223056	224111	+	emrK	1-1056/1056	===============	0/0	100.00	97.73	card	D78168:536-1592	emrK is a membrane fusion protein that is a homolog of EmrA. Together with the inner membrane transporter EmrY and the outer membrane channel TolC it mediates multidrug efflux.	tetracycline
1x	PairedContig_82	224111	225649	+	emrY	1-1539/1539	===============	0/0	100.00	97.73	card	D78168:1591-3130	emrY is a multidrug transport that moves substrates across the inner membrane of the Gram-negative E. coli. It is a homolog of emrB.	tetracycline
1x	PairedContig_82	334249	335217	-	pmrF	1-969/969	===============	0/0	100.00	97.63	card	U00096:2367070-2368039	PmrF is required for the synthesis and transfer of 4-amino-4-deoxy-L-arabinose (Ara4N) to Lipid A which allows gram-negative bacteria to resist the antimicrobial activity of cationic antimicrobial peptides and antibiotics such as polymyxin. pmrF corresponds to 1 locus in Pseudomonas aeruginosa PAO1 and 1 locus in Pseudomonas aeruginosa LESB58.	peptide
1x	PairedContig_82	393113	394756	+	yojI	1-1644/1644	===============	0/0	100.00	98.05	card	U00096.3:2308615-2306971	YojI mediates resistance to the peptide antibiotic microcin J25 when it is expressed from a multicopy vector. YojI is capable of pumping out microcin molecules. The outer membrane protein TolC in addition to YojI is required for export of microcin J25 out of the cell. Microcin J25 is thus the first known substrate for YojI.	peptide
1x	PairedContig_82	547149	547870	-	baeR	1-722/723	===============	0/0	99.86	96.81	card	AP009048.1:2166412-2167135	BaeR is a response regulator that promotes the expression of MdtABC and AcrD efflux complexes.	aminocoumarin;aminoglycoside
1x	PairedContig_82	547867	549270	-	baeS	1-1404/1404	===============	0/0	100.00	90.53	card	AP009048:2165012-2166416	BaeS is a sensor kinase in the BaeSR regulatory system. While it phosphorylates BaeR to increase its activity BaeS is not necessary for overexpressed BaeR to confer resistance.	aminocoumarin;aminoglycoside
1x	PairedContig_82	550683	553760	-	mdtC	1-3078/3078	===============	0/0	100.00	94.15	card	U00096:2158385-2161463	MdtC is a transporter that forms a heteromultimer complex with MdtB to form a multidrug transporter. MdtBC is part of the MdtABC-TolC efflux complex. In the absence of MdtB MdtC can form a homomultimer complex that results in a functioning efflux complex with a narrower drug specificity. mdtC corresponds to 3 loci in Pseudomonas aeruginosa PAO1 (gene name: muxC/muxB) and 3 loci in Pseudomonas aer…	aminocoumarin
1x	PairedContig_82	553761	556883	-	mdtB	1-3123/3123	===============	0/0	100.00	96.29	card	U00096:2155262-2158385	MdtB is a transporter that forms a heteromultimer complex with MdtC to form a multidrug transporter. MdtBC is part of the MdtABC-TolC efflux complex.	aminocoumarin
1x	PairedContig_82	556883	558130	-	mdtA	1-1248/1248	===============	0/0	100.00	95.11	card	U00096:2154015-2155263	MdtA is the membrane fusion protein of the multidrug efflux complex mdtABC.	aminocoumarin
1x	PairedContig_83	389736	390068	-	Escherichia_coli_emrE	1-333/333	===============	0/0	100.00	92.19	card	Z11877.1:485-818	Member of the small MDR (multidrug resistance) family of transporters; in Escherichia coli this protein provides resistance against a number of positively charged compounds including ethidium bromide and erythromycin; proton-dependent secondary transporter which exchanges protons for compound translocation	macrolide
1x	PairedContig_84	2195	3352	-	Escherichia_coli_ampH	1-1158/1158	===============	0/0	100.00	97.50	card	AP012030.1:396711-395553	AmpH is a class C ampC-like beta-lactamase and penicillin-binding protein identified in Escherichia coli.	cephalosporin;penam
1x	PairedContig_84	88213	91362	-	acrB	1-3150/3150	===============	0/0	100.00	98.64	card	U00096.3:484403-481253	Protein subunit of AcrA-AcrB-TolC multidrug efflux complex. AcrB functions as a herterotrimer which forms the inner membrane component and is primarily responsible for substrate recognition and energy transduction by acting as a drug/proton antiporter.	cephalosporin;fluoroquinolone;glycylcycline;penam;phenicol;rifamycin;tetracycline;triclosan
1x	PairedContig_84	91385	92578	-	Escherichia_coli_acrA	1-1194/1194	===============	0/0	100.00	99.16	card	U00096.3:485619-484425	AcrA is a subunit of the AcrAB-TolC multidrug efflux system that in E. coli.	cephalosporin;fluoroquinolone;glycylcycline;penam;phenicol;rifamycin;tetracycline;triclosan
1x	PairedContig_84	293453	294125	-	kdpE	1-673/678	===============	0/0	99.26	95.84	card	U00096.3:721733-721055	kdpE is a transcriptional activator that is part of the two-component system KdpD/KdpE that is studied for its regulatory role in potassium transport and has been identified as an adaptive regulator involved in the virulence and intracellular survival of pathogenic bacteria. kdpE regulates a range of virulence loci through direct promoter binding.	aminoglycoside
1x	PairedContig_84	436128	437360	+	Escherichia_coli_mdfA	1-1233/1233	===============	0/0	100.00	96.59	card	JQ394987:0-1233	Multidrug efflux pump in E. coli. This multidrug efflux system was originally identified as the Cmr/CmlA chloramphenicol exporter.	benzalkonium_chloride;rhodamine;tetracycline
1x	PairedContig_85	104871	105284	-	H-NS	1-414/414	===============	0/0	100.00	99.28	card	BA000007.3:1738104-1737690	H-NS is a histone-like protein involved in global gene regulation in Gram-negative bacteria. It is a repressor of the membrane fusion protein genes acrE mdtE and emrK as well as nearby genes of many RND-type multidrug exporters.	cephalosporin;cephamycin;fluoroquinolone;macrolide;penam;tetracycline
1x	PairedContig_86	48180	49928	+	msbA	1-1749/1749	===============	0/0	100.00	98.06	card	U00096.3:966620-968369	MsbA is a multidrug resistance transporter homolog from E. coli and belongs to a superfamily of transporters that contain an adenosine triphosphate (ATP) binding cassette (ABC) which is also called a nucleotide-binding domain (NBD). MsbA is a member of the MDR-ABC transporter group by sequence homology. MsbA transports lipid A a major component of the bacterial outer cell membrane and is the only…	nitroimidazole
1x	PairedContig_88	18176	19402	-	mdtG	1-1227/1227	===============	0/0	100.00	98.21	card	CP000800.1:1192954-1191727	The MdtG protein also named YceE appears to be a member of the major facilitator superfamily of transporters and it has been reported when overexpressed to increase fosfomycin and deoxycholate resistances. mdtG is a member of the marA-soxS-rob regulon.	fosfomycin
1x	PairedContig_88	28032	29240	-	mdtH	1-1209/1209	===============	0/0	100.00	98.26	card	U00096:1125326-1124117	Multidrug resistance protein MdtH	fluoroquinolone
1x	PairedContig_95	15802	16968	-	ugd	1-1167/1167	===============	0/0	100.00	96.92	card	U00096:2099613-2098446	PmrE is required for the synthesis and transfer of 4-amino-4-deoxy-L-arabinose (Ara4N) to Lipid A which allows gram-negative bacteria to resist the antimicrobial activity of cationic antimicrobial peptides and antibiotics such as polymyxin	peptide
10x	PairedContig_0	351367	351699	-	Escherichia_coli_emrE	1-333/333	===============	0/0	100.00	92.19	card	Z11877.1:485-818	Member of the small MDR (multidrug resistance) family of transporters; in Escherichia coli this protein provides resistance against a number of positively charged compounds including ethidium bromide and erythromycin; proton-dependent secondary transporter which exchanges protons for compound translocation	macrolide
10x	PairedContig_1	55998	59111	+	acrD	1-3114/3114	===============	0/0	100.00	98.04	card	AP009048.1:2586250-2589364	AcrD is an aminoglycoside efflux pump expressed in E. coli. Its expression can be induced by indole and is regulated by baeRS and cpxAR.	aminoglycoside
10x	PairedContig_10	177699	178931	+	mdtM	1-1233/1233	===============	0/0	100.00	95.05	card	U00096.3:4568519-4567286	Multidrug resistance protein MdtM	acridine_dye;fluoroquinolone;lincosamide;nucleoside;phenicol
10x	PairedContig_111	142805	144343	-	emrB	1-1539/1539	===============	0/0	100.00	96.95	card	U00096:2812615-2814154	emrB is a translocase in the emrB -TolC efflux protein in E. coli. It recognizes substrates including carbonyl cyanide m-chlorophenylhydrazone (CCCP) nalidixic acid and thioloactomycin.	fluoroquinolone
10x	PairedContig_111	144360	145532	-	emrA	1-1173/1173	===============	0/0	100.00	98.21	card	AP009048:2810082-2811255	EmrA is a membrane fusion protein providing an efflux pathway with EmrB and TolC between the inner and outer membranes of E. coli a Gram-negative bacterium.	fluoroquinolone
10x	PairedContig_111	145659	146189	-	emrR	1-531/531	===============	0/0	100.00	98.49	card	U00096.3:2810769-2811300	EmrR is a negative regulator for the EmrAB-TolC multidrug efflux pump in E. coli. Mutations lead to EmrAB-TolC overexpression.	fluoroquinolone
10x	PairedContig_112	8774	10240	-	mdtP	1-1467/1467	===============	0/0	100.00	97.61	card	AP009048.1:4304509-4303042	Multidrug resistance efflux pump. Could be involved in resistance to puromycin acriflavine and tetraphenylarsonium chloride	acridine_dye;nucleoside
10x	PairedContig_112	10237	12288	-	mdtO	1-2052/2052	===============	0/0	100.00	97.08	card	AP009048.1:4306557-4304505	Multidrug resistance efflux pump. Could be involved in resistance to puromycin acriflavine and tetraphenylarsonium chloride	acridine_dye;nucleoside
10x	PairedContig_112	12288	13319	-	mdtN	1-1032/1032	===============	0/0	100.00	95.64	card	AP009048.1:4307588-4306556	Multidrug resistance efflux pump. Could be involved in resistance to puromycin acriflavine and tetraphenylarsonium chloride.	acridine_dye;nucleoside
10x	PairedContig_112	42534	44177	-	eptA	1-1644/1644	===============	0/0	100.00	91.85	card	AP009048:4340268-4338624	PmrC mediates the modification of Lipid A by the addition of 4-amino-4-deoxy-L-arabinose (L-Ara4N) and phosphoethanolamine resulting in a less negative cell membrane and decreased binding of polymyxin B.	peptide
10x	PairedContig_112	84448	85581	-	Escherichia_coli_ampC	1-1134/1134	===============	0/0	100.00	98.15	card	U00096.3:4378944-4377810	A class C ampC beta-lactamase (cephalosporinase) enzyme described in Escherichia coli shown clinically to confer resistance to penicillin-like and cephalosporin-class antibiotics.	cephalosporin;penam
10x	PairedContig_2	31496	35089	-	evgS	1-3594/3594	===============	0/0	100.00	96.19	card	U00096:2484373-2487967	EvgS is a sensor protein that phosphorylates the regulatory protein EvgA. evgS corresponds to 1 locus in Pseudomonas aeruginosa PAO1 and 1 locus in Pseudomonas aeruginosa LESB58.	fluoroquinolone;macrolide;penam;tetracycline
10x	PairedContig_2	35094	35708	-	evgA	1-615/615	===============	0/0	100.00	99.02	card	BA000007.3:3212025-3212640	EvgA when phosphorylated is a positive regulator for efflux protein complexes emrKY and mdtEF. While usually phosphorylated in a EvgS dependent manner it can be phosphorylated in the absence of EvgS when overexpressed.	fluoroquinolone;macrolide;penam;tetracycline
10x	PairedContig_2	36232	37287	+	emrK	1-1056/1056	===============	0/0	100.00	97.73	card	D78168:536-1592	emrK is a membrane fusion protein that is a homolog of EmrA. Together with the inner membrane transporter EmrY and the outer membrane channel TolC it mediates multidrug efflux.	tetracycline
10x	PairedContig_2	37287	38825	+	emrY	1-1539/1539	===============	0/0	100.00	97.73	card	D78168:1591-3130	emrY is a multidrug transport that moves substrates across the inner membrane of the Gram-negative E. coli. It is a homolog of emrB.	tetracycline
10x	PairedContig_2	147425	148393	-	pmrF	1-969/969	===============	0/0	100.00	97.63	card	U00096:2367070-2368039	PmrF is required for the synthesis and transfer of 4-amino-4-deoxy-L-arabinose (Ara4N) to Lipid A which allows gram-negative bacteria to resist the antimicrobial activity of cationic antimicrobial peptides and antibiotics such as polymyxin. pmrF corresponds to 1 locus in Pseudomonas aeruginosa PAO1 and 1 locus in Pseudomonas aeruginosa LESB58.	peptide
10x	PairedContig_2	206289	207932	+	yojI	1-1644/1644	===============	0/0	100.00	98.05	card	U00096.3:2308615-2306971	YojI mediates resistance to the peptide antibiotic microcin J25 when it is expressed from a multicopy vector. YojI is capable of pumping out microcin molecules. The outer membrane protein TolC in addition to YojI is required for export of microcin J25 out of the cell. Microcin J25 is thus the first known substrate for YojI.	peptide
10x	PairedContig_2	360325	361046	-	baeR	1-722/723	===============	0/0	99.86	96.81	card	AP009048.1:2166412-2167135	BaeR is a response regulator that promotes the expression of MdtABC and AcrD efflux complexes.	aminocoumarin;aminoglycoside
10x	PairedContig_2	361043	362446	-	baeS	1-1404/1404	===============	0/0	100.00	90.53	card	AP009048:2165012-2166416	BaeS is a sensor kinase in the BaeSR regulatory system. While it phosphorylates BaeR to increase its activity BaeS is not necessary for overexpressed BaeR to confer resistance.	aminocoumarin;aminoglycoside
10x	PairedContig_2	363859	366936	-	mdtC	1-3078/3078	===============	0/0	100.00	94.15	card	U00096:2158385-2161463	MdtC is a transporter that forms a heteromultimer complex with MdtB to form a multidrug transporter. MdtBC is part of the MdtABC-TolC efflux complex. In the absence of MdtB MdtC can form a homomultimer complex that results in a functioning efflux complex with a narrower drug specificity. mdtC corresponds to 3 loci in Pseudomonas aeruginosa PAO1 (gene name: muxC/muxB) and 3 loci in Pseudomonas aer…	aminocoumarin
10x	PairedContig_2	366937	370059	-	mdtB	1-3123/3123	===============	0/0	100.00	96.29	card	U00096:2155262-2158385	MdtB is a transporter that forms a heteromultimer complex with MdtC to form a multidrug transporter. MdtBC is part of the MdtABC-TolC efflux complex.	aminocoumarin
10x	PairedContig_2	370059	371306	-	mdtA	1-1248/1248	===============	0/0	100.00	95.11	card	U00096:2154015-2155263	MdtA is the membrane fusion protein of the multidrug efflux complex mdtABC.	aminocoumarin
10x	PairedContig_2	424157	425323	+	ugd	1-1167/1167	===============	0/0	100.00	96.92	card	U00096:2099613-2098446	PmrE is required for the synthesis and transfer of 4-amino-4-deoxy-L-arabinose (Ara4N) to Lipid A which allows gram-negative bacteria to resist the antimicrobial activity of cationic antimicrobial peptides and antibiotics such as polymyxin	peptide
10x	PairedContig_29	364	1188	+	gadX	1-825/825	===============	0/0	100.00	93.82	card	AP009048.1:3974604-3975429	GadX is an AraC-family regulator that promotes mdtEF expression to confer multidrug resistance.	fluoroquinolone;macrolide;penam
10x	PairedContig_29	1557	2285	+	gadW	1-729/729	===============	0/0	100.00	99.86	card	CP015085.1:2552440-2551711	GadW is an AraC-family regulator that promotes mdtEF expression to confer multidrug resistance. GadW inhibits GadX-dependent activation. GadW clearly represses gadX and in situations where GadX is missing activates gadA and gadBC.	fluoroquinolone;macrolide;penam
10x	PairedContig_29	2648	5761	-	mdtF	1-3114/3114	===============	0/0	100.00	97.33	card	U00096:3660413-3663527	MdtF is the multidrug inner membrane transporter for the MdtEF-TolC efflux complex.	fluoroquinolone;macrolide;penam
10x	PairedContig_29	5786	6943	-	mdtE	1-1158/1158	===============	0/0	100.00	98.62	card	AP009048.1:3981183-3980025	MdtE is the membrane fusion protein of the MdtEF multidrug efflux complex. It shares 70% sequence similarity with AcrA.	fluoroquinolone;macrolide;penam
10x	PairedContig_29	186780	187412	-	CRP	1-633/633	===============	0/0	100.00	99.21	card	AP009048.1:4154296-4153663	CRP is a global regulator that represses MdtEF multidrug efflux pump expression.	fluoroquinolone;macrolide;penam
10x	PairedContig_3	8358	11462	-	acrF	1-3105/3105	===============	0/0	100.00	96.49	card	U00096:3415032-3418137	AcrF is a inner membrane transporter similar to AcrB.	cephalosporin;cephamycin;fluoroquinolone;penam
10x	PairedContig_3	11474	12631	-	acrE	1-1158/1158	===============	0/0	100.00	98.79	card	U00096:3413863-3415021	AcrE is a membrane fusion protein similar to AcrA.	cephalosporin;cephamycin;fluoroquinolone;penam
10x	PairedContig_3	13030	13692	+	acrS	1-663/663	===============	0/0	100.00	98.34	card	U00096:3413465-3412802	AcrS is a repressor of the AcrAB efflux complex and is associated with the expression of AcrEF. AcrS is believed to regulate a switch between AcrAB and AcrEF efflux.	cephalosporin;cephamycin;fluoroquinolone;glycylcycline;penam;phenicol;rifamycin;tetracycline;triclosan
10x	PairedContig_3	213535	214354	+	bacA	1-820/822	===============	0/0	99.76	98.17	card	U00096.3:3204131-3203309	The bacA gene product (BacA) recycles undecaprenyl pyrophosphate during cell wall biosynthesis which confers resistance to bacitracin.	peptide
10x	PairedContig_3	241872	243359	-	tolC	1-1488/1488	===============	0/0	100.00	97.98	card	FJ768952:0-1488	TolC is a protein subunit of many multidrug efflux complexes in Gram negative bacteria. It is an outer membrane efflux protein and is constitutively open. Regulation of efflux activity is often at its periplasmic entrance by other components of the efflux complex.	aminocoumarin;aminoglycoside;carbapenem;cephalosporin;cephamycin;fluoroquinolone;glycylcycline;macrolide;penam;penem;peptide;phenicol;rifamycin;tetracycline;triclosan
10x	PairedContig_4	126496	126909	+	H-NS	1-414/414	===============	0/0	100.00	99.28	card	BA000007.3:1738104-1737690	H-NS is a histone-like protein involved in global gene regulation in Gram-negative bacteria. It is a repressor of the membrane fusion protein genes acrE mdtE and emrK as well as nearby genes of many RND-type multidrug exporters.	cephalosporin;cephamycin;fluoroquinolone;macrolide;penam;tetracycline
10x	PairedContig_43	142610	144358	-	msbA	1-1749/1749	===============	0/0	100.00	98.06	card	U00096.3:966620-968369	MsbA is a multidrug resistance transporter homolog from E. coli and belongs to a superfamily of transporters that contain an adenosine triphosphate (ATP) binding cassette (ABC) which is also called a nucleotide-binding domain (NBD). MsbA is a member of the MDR-ABC transporter group by sequence homology. MsbA transports lipid A a major component of the bacterial outer cell membrane and is the only…	nitroimidazole
10x	PairedContig_6	37889	38272	+	marA	1-384/384	===============	0/0	100.00	98.70	card	AP009048.1:1621287-1621671	In the presence of antibiotic stress E. coli overexpresses the global activator protein MarA which besides inducing MDR efflux pump AcrAB also down- regulates synthesis of the porin OmpF.	carbapenem;cephalosporin;cephamycin;fluoroquinolone;glycylcycline;monobactam;penam;penem;phenicol;rifamycin;tetracycline;triclosan
10x	PairedContig_7	2195	3352	-	Escherichia_coli_ampH	1-1158/1158	===============	0/0	100.00	97.50	card	AP012030.1:396711-395553	AmpH is a class C ampC-like beta-lactamase and penicillin-binding protein identified in Escherichia coli.	cephalosporin;penam
10x	PairedContig_7	88213	91362	-	acrB	1-3150/3150	===============	0/0	100.00	98.64	card	U00096.3:484403-481253	Protein subunit of AcrA-AcrB-TolC multidrug efflux complex. AcrB functions as a herterotrimer which forms the inner membrane component and is primarily responsible for substrate recognition and energy transduction by acting as a drug/proton antiporter.	cephalosporin;fluoroquinolone;glycylcycline;penam;phenicol;rifamycin;tetracycline;triclosan
10x	PairedContig_7	91385	92578	-	Escherichia_coli_acrA	1-1194/1194	===============	0/0	100.00	99.16	card	U00096.3:485619-484425	AcrA is a subunit of the AcrAB-TolC multidrug efflux system that in E. coli.	cephalosporin;fluoroquinolone;glycylcycline;penam;phenicol;rifamycin;tetracycline;triclosan
10x	PairedContig_7	293454	294126	-	kdpE	1-673/678	===============	0/0	99.26	95.84	card	U00096.3:721733-721055	kdpE is a transcriptional activator that is part of the two-component system KdpD/KdpE that is studied for its regulatory role in potassium transport and has been identified as an adaptive regulator involved in the virulence and intracellular survival of pathogenic bacteria. kdpE regulates a range of virulence loci through direct promoter binding.	aminoglycoside
10x	PairedContig_7	435690	436922	+	Escherichia_coli_mdfA	1-1233/1233	===============	0/0	100.00	96.59	card	JQ394987:0-1233	Multidrug efflux pump in E. coli. This multidrug efflux system was originally identified as the Cmr/CmlA chloramphenicol exporter.	benzalkonium_chloride;rhodamine;tetracycline
10x	PairedContig_79	18176	19402	-	mdtG	1-1227/1227	===============	0/0	100.00	98.21	card	CP000800.1:1192954-1191727	The MdtG protein also named YceE appears to be a member of the major facilitator superfamily of transporters and it has been reported when overexpressed to increase fosfomycin and deoxycholate resistances. mdtG is a member of the marA-soxS-rob regulon.	fosfomycin
10x	PairedContig_79	28032	29240	-	mdtH	1-1209/1209	===============	0/0	100.00	98.26	card	U00096:1125326-1124117	Multidrug resistance protein MdtH	fluoroquinolone
10x	PairedContig_81	74101	75474	+	cpxA	1-1374/1374	===============	0/0	100.00	98.47	card	BA000007.3:4905062-4903688	CpxA is a membrane-localized sensor kinase that is activated by envelope stress. It starts a kinase cascade that activates CpxR which promotes efflux complex expression.	aminocoumarin;aminoglycoside
100x	PairedContig_0	108353	109840	+	tolC	1-1488/1488	===============	0/0	100.00	97.98	card	FJ768952:0-1488	TolC is a protein subunit of many multidrug efflux complexes in Gram negative bacteria. It is an outer membrane efflux protein and is constitutively open. Regulation of efflux activity is often at its periplasmic entrance by other components of the efflux complex.	aminocoumarin;aminoglycoside;carbapenem;cephalosporin;cephamycin;fluoroquinolone;glycylcycline;macrolide;penam;penem;peptide;phenicol;rifamycin;tetracycline;triclosan
100x	PairedContig_0	137358	138177	-	bacA	1-820/822	===============	0/0	99.76	98.17	card	U00096.3:3204131-3203309	The bacA gene product (BacA) recycles undecaprenyl pyrophosphate during cell wall biosynthesis which confers resistance to bacitracin.	peptide
100x	PairedContig_0	338020	338682	-	acrS	1-663/663	===============	0/0	100.00	98.34	card	U00096:3413465-3412802	AcrS is a repressor of the AcrAB efflux complex and is associated with the expression of AcrEF. AcrS is believed to regulate a switch between AcrAB and AcrEF efflux.	cephalosporin;cephamycin;fluoroquinolone;glycylcycline;penam;phenicol;rifamycin;tetracycline;triclosan
100x	PairedContig_0	339081	340238	+	acrE	1-1158/1158	===============	0/0	100.00	98.79	card	U00096:3413863-3415021	AcrE is a membrane fusion protein similar to AcrA.	cephalosporin;cephamycin;fluoroquinolone;penam
100x	PairedContig_0	340250	343354	+	acrF	1-3105/3105	===============	0/0	100.00	96.49	card	U00096:3415032-3418137	AcrF is a inner membrane transporter similar to AcrB.	cephalosporin;cephamycin;fluoroquinolone;penam
100x	PairedContig_1	26019	27251	-	mdtM	1-1233/1233	===============	0/0	100.00	95.05	card	U00096.3:4568519-4567286	Multidrug resistance protein MdtM	acridine_dye;fluoroquinolone;lincosamide;nucleoside;phenicol
100x	PairedContig_101	18025	19191	+	ugd	1-1167/1167	===============	0/0	100.00	96.92	card	U00096:2099613-2098446	PmrE is required for the synthesis and transfer of 4-amino-4-deoxy-L-arabinose (Ara4N) to Lipid A which allows gram-negative bacteria to resist the antimicrobial activity of cationic antimicrobial peptides and antibiotics such as polymyxin	peptide
100x	PairedContig_20	48738	49268	+	emrR	1-531/531	===============	0/0	100.00	98.49	card	U00096.3:2810769-2811300	EmrR is a negative regulator for the EmrAB-TolC multidrug efflux pump in E. coli. Mutations lead to EmrAB-TolC overexpression.	fluoroquinolone
100x	PairedContig_20	49395	50567	+	emrA	1-1173/1173	===============	0/0	100.00	98.21	card	AP009048:2810082-2811255	EmrA is a membrane fusion protein providing an efflux pathway with EmrB and TolC between the inner and outer membranes of E. coli a Gram-negative bacterium.	fluoroquinolone
100x	PairedContig_20	50584	52122	+	emrB	1-1539/1539	===============	0/0	100.00	96.95	card	U00096:2812615-2814154	emrB is a translocase in the emrB -TolC efflux protein in E. coli. It recognizes substrates including carbonyl cyanide m-chlorophenylhydrazone (CCCP) nalidixic acid and thioloactomycin.	fluoroquinolone
100x	PairedContig_4	142775	144523	-	msbA	1-1749/1749	===============	0/0	100.00	98.06	card	U00096.3:966620-968369	MsbA is a multidrug resistance transporter homolog from E. coli and belongs to a superfamily of transporters that contain an adenosine triphosphate (ATP) binding cassette (ABC) which is also called a nucleotide-binding domain (NBD). MsbA is a member of the MDR-ABC transporter group by sequence homology. MsbA transports lipid A a major component of the bacterial outer cell membrane and is the only…	nitroimidazole
100x	PairedContig_4	222782	224014	-	Escherichia_coli_mdfA	1-1233/1233	===============	0/0	100.00	96.59	card	JQ394987:0-1233	Multidrug efflux pump in E. coli. This multidrug efflux system was originally identified as the Cmr/CmlA chloramphenicol exporter.	benzalkonium_chloride;rhodamine;tetracycline
100x	PairedContig_5	22267	22939	+	kdpE	1-673/678	===============	0/0	99.26	95.84	card	U00096.3:721733-721055	kdpE is a transcriptional activator that is part of the two-component system KdpD/KdpE that is studied for its regulatory role in potassium transport and has been identified as an adaptive regulator involved in the virulence and intracellular survival of pathogenic bacteria. kdpE regulates a range of virulence loci through direct promoter binding.	aminoglycoside
100x	PairedContig_5	223815	225008	+	Escherichia_coli_acrA	1-1194/1194	===============	0/0	100.00	99.16	card	U00096.3:485619-484425	AcrA is a subunit of the AcrAB-TolC multidrug efflux system that in E. coli.	cephalosporin;fluoroquinolone;glycylcycline;penam;phenicol;rifamycin;tetracycline;triclosan
100x	PairedContig_5	225031	228180	+	acrB	1-3150/3150	===============	0/0	100.00	98.60	card	U00096.3:484403-481253	Protein subunit of AcrA-AcrB-TolC multidrug efflux complex. AcrB functions as a herterotrimer which forms the inner membrane component and is primarily responsible for substrate recognition and energy transduction by acting as a drug/proton antiporter.	cephalosporin;fluoroquinolone;glycylcycline;penam;phenicol;rifamycin;tetracycline;triclosan
100x	PairedContig_5	313041	314198	+	Escherichia_coli_ampH	1-1158/1158	===============	0/0	100.00	97.50	card	AP012030.1:396711-395553	AmpH is a class C ampC-like beta-lactamase and penicillin-binding protein identified in Escherichia coli.	cephalosporin;penam
100x	PairedContig_59	18176	19402	-	mdtG	1-1227/1227	===============	0/0	100.00	98.21	card	CP000800.1:1192954-1191727	The MdtG protein also named YceE appears to be a member of the major facilitator superfamily of transporters and it has been reported when overexpressed to increase fosfomycin and deoxycholate resistances. mdtG is a member of the marA-soxS-rob regulon.	fosfomycin
100x	PairedContig_59	28032	29240	-	mdtH	1-1209/1209	===============	0/0	100.00	98.26	card	U00096:1125326-1124117	Multidrug resistance protein MdtH	fluoroquinolone
100x	PairedContig_77	38051	38434	+	marA	1-384/384	===============	0/0	100.00	98.70	card	AP009048.1:1621287-1621671	In the presence of antibiotic stress E. coli overexpresses the global activator protein MarA which besides inducing MDR efflux pump AcrAB also down- regulates synthesis of the porin OmpF.	carbapenem;cephalosporin;cephamycin;fluoroquinolone;glycylcycline;monobactam;penam;penem;phenicol;rifamycin;tetracycline;triclosan
100x	PairedContig_8	364	1188	+	gadX	1-825/825	===============	0/0	100.00	93.82	card	AP009048.1:3974604-3975429	GadX is an AraC-family regulator that promotes mdtEF expression to confer multidrug resistance.	fluoroquinolone;macrolide;penam
100x	PairedContig_8	1557	2285	+	gadW	1-729/729	===============	0/0	100.00	99.86	card	CP015085.1:2552440-2551711	GadW is an AraC-family regulator that promotes mdtEF expression to confer multidrug resistance. GadW inhibits GadX-dependent activation. GadW clearly represses gadX and in situations where GadX is missing activates gadA and gadBC.	fluoroquinolone;macrolide;penam
100x	PairedContig_8	2648	5761	-	mdtF	1-3114/3114	===============	0/0	100.00	97.33	card	U00096:3660413-3663527	MdtF is the multidrug inner membrane transporter for the MdtEF-TolC efflux complex.	fluoroquinolone;macrolide;penam
100x	PairedContig_8	5786	6943	-	mdtE	1-1158/1158	===============	0/0	100.00	98.62	card	AP009048.1:3981183-3980025	MdtE is the membrane fusion protein of the MdtEF multidrug efflux complex. It shares 70% sequence similarity with AcrA.	fluoroquinolone;macrolide;penam
100x	PairedContig_8	186780	187412	-	CRP	1-633/633	===============	0/0	100.00	99.21	card	AP009048.1:4154296-4153663	CRP is a global regulator that represses MdtEF multidrug efflux pump expression.	fluoroquinolone;macrolide;penam
100x	PairedContig_91	8756	10222	-	mdtP	1-1467/1467	===============	0/0	100.00	97.61	card	AP009048.1:4304509-4303042	Multidrug resistance efflux pump. Could be involved in resistance to puromycin acriflavine and tetraphenylarsonium chloride	acridine_dye;nucleoside
100x	PairedContig_91	10219	12270	-	mdtO	1-2052/2052	===============	0/0	100.00	97.08	card	AP009048.1:4306557-4304505	Multidrug resistance efflux pump. Could be involved in resistance to puromycin acriflavine and tetraphenylarsonium chloride	acridine_dye;nucleoside
100x	PairedContig_91	12270	13301	-	mdtN	1-1032/1032	===============	0/0	100.00	95.64	card	AP009048.1:4307588-4306556	Multidrug resistance efflux pump. Could be involved in resistance to puromycin acriflavine and tetraphenylarsonium chloride.	acridine_dye;nucleoside
100x	PairedContig_91	42516	44159	-	eptA	1-1644/1644	===============	0/0	100.00	91.85	card	AP009048:4340268-4338624	PmrC mediates the modification of Lipid A by the addition of 4-amino-4-deoxy-L-arabinose (L-Ara4N) and phosphoethanolamine resulting in a less negative cell membrane and decreased binding of polymyxin B.	peptide
100x	PairedContig_91	84430	85563	-	Escherichia_coli_ampC	1-1134/1134	===============	0/0	100.00	98.15	card	U00096.3:4378944-4377810	A class C ampC beta-lactamase (cephalosporinase) enzyme described in Escherichia coli shown clinically to confer resistance to penicillin-like and cephalosporin-class antibiotics.	cephalosporin;penam
100x	PairedContig_93	34634	35881	+	mdtA	1-1248/1248	===============	0/0	100.00	95.11	card	U00096:2154015-2155263	MdtA is the membrane fusion protein of the multidrug efflux complex mdtABC.	aminocoumarin
100x	PairedContig_93	35881	39003	+	mdtB	1-3123/3123	===============	0/0	100.00	96.29	card	U00096:2155262-2158385	MdtB is a transporter that forms a heteromultimer complex with MdtC to form a multidrug transporter. MdtBC is part of the MdtABC-TolC efflux complex.	aminocoumarin
100x	PairedContig_93	39004	42081	+	mdtC	1-3078/3078	===============	0/0	100.00	94.15	card	U00096:2158385-2161463	MdtC is a transporter that forms a heteromultimer complex with MdtB to form a multidrug transporter. MdtBC is part of the MdtABC-TolC efflux complex. In the absence of MdtB MdtC can form a homomultimer complex that results in a functioning efflux complex with a narrower drug specificity. mdtC corresponds to 3 loci in Pseudomonas aeruginosa PAO1 (gene name: muxC/muxB) and 3 loci in Pseudomonas aer…	aminocoumarin
100x	PairedContig_93	43494	44897	+	baeS	1-1404/1404	===============	0/0	100.00	90.53	card	AP009048:2165012-2166416	BaeS is a sensor kinase in the BaeSR regulatory system. While it phosphorylates BaeR to increase its activity BaeS is not necessary for overexpressed BaeR to confer resistance.	aminocoumarin;aminoglycoside
100x	PairedContig_93	44894	45615	+	baeR	1-722/723	===============	0/0	99.86	96.81	card	AP009048.1:2166412-2167135	BaeR is a response regulator that promotes the expression of MdtABC and AcrD efflux complexes.	aminocoumarin;aminoglycoside
100x	PairedContig_93	198008	199651	-	yojI	1-1644/1644	===============	0/0	100.00	98.05	card	U00096.3:2308615-2306971	YojI mediates resistance to the peptide antibiotic microcin J25 when it is expressed from a multicopy vector. YojI is capable of pumping out microcin molecules. The outer membrane protein TolC in addition to YojI is required for export of microcin J25 out of the cell. Microcin J25 is thus the first known substrate for YojI.	peptide
100x	PairedContig_93	257547	258515	+	pmrF	1-969/969	===============	0/0	100.00	97.63	card	U00096:2367070-2368039	PmrF is required for the synthesis and transfer of 4-amino-4-deoxy-L-arabinose (Ara4N) to Lipid A which allows gram-negative bacteria to resist the antimicrobial activity of cationic antimicrobial peptides and antibiotics such as polymyxin. pmrF corresponds to 1 locus in Pseudomonas aeruginosa PAO1 and 1 locus in Pseudomonas aeruginosa LESB58.	peptide
100x	PairedContig_93	367115	368653	-	emrY	1-1539/1539	===============	0/0	100.00	97.73	card	D78168:1591-3130	emrY is a multidrug transport that moves substrates across the inner membrane of the Gram-negative E. coli. It is a homolog of emrB.	tetracycline
100x	PairedContig_93	368653	369708	-	emrK	1-1056/1056	===============	0/0	100.00	97.73	card	D78168:536-1592	emrK is a membrane fusion protein that is a homolog of EmrA. Together with the inner membrane transporter EmrY and the outer membrane channel TolC it mediates multidrug efflux.	tetracycline
100x	PairedContig_93	370232	370846	+	evgA	1-615/615	===============	0/0	100.00	99.02	card	BA000007.3:3212025-3212640	EvgA when phosphorylated is a positive regulator for efflux protein complexes emrKY and mdtEF. While usually phosphorylated in a EvgS dependent manner it can be phosphorylated in the absence of EvgS when overexpressed.	fluoroquinolone;macrolide;penam;tetracycline
100x	PairedContig_93	370851	374444	+	evgS	1-3594/3594	===============	0/0	100.00	96.19	card	U00096:2484373-2487967	EvgS is a sensor protein that phosphorylates the regulatory protein EvgA. evgS corresponds to 1 locus in Pseudomonas aeruginosa PAO1 and 1 locus in Pseudomonas aeruginosa LESB58.	fluoroquinolone;macrolide;penam;tetracycline
100x	PairedContig_93	462449	465562	+	acrD	1-3114/3114	===============	0/0	100.00	98.04	card	AP009048.1:2586250-2589364	AcrD is an aminoglycoside efflux pump expressed in E. coli. Its expression can be induced by indole and is regulated by baeRS and cpxAR.	aminoglycoside
100x	PairedContig_94	184779	185111	+	Escherichia_coli_emrE	1-333/333	===============	0/0	100.00	92.19	card	Z11877.1:485-818	Member of the small MDR (multidrug resistance) family of transporters; in Escherichia coli this protein provides resistance against a number of positively charged compounds including ethidium bromide and erythromycin; proton-dependent secondary transporter which exchanges protons for compound translocation	macrolide
100x	PairedContig_97	56793	58166	-	cpxA	1-1374/1374	===============	0/0	100.00	98.47	card	BA000007.3:4905062-4903688	CpxA is a membrane-localized sensor kinase that is activated by envelope stress. It starts a kinase cascade that activates CpxR which promotes efflux complex expression.	aminocoumarin;aminoglycoside
100x	PairedContig_98	94889	95302	-	H-NS	1-414/414	===============	0/0	100.00	99.28	card	BA000007.3:1738104-1737690	H-NS is a histone-like protein involved in global gene regulation in Gram-negative bacteria. It is a repressor of the membrane fusion protein genes acrE mdtE and emrK as well as nearby genes of many RND-type multidrug exporters.	cephalosporin;cephamycin;fluoroquinolone;macrolide;penam;tetracycline
1000x	PairedContig_1	18113	19339	-	mdtG	1-1227/1227	===============	0/0	100.00	98.21	card	CP000800.1:1192954-1191727	The MdtG protein also named YceE appears to be a member of the major facilitator superfamily of transporters and it has been reported when overexpressed to increase fosfomycin and deoxycholate resistances. mdtG is a member of the marA-soxS-rob regulon.	fosfomycin
1000x	PairedContig_1	27969	29177	-	mdtH	1-1209/1209	===============	0/0	100.00	98.26	card	U00096:1125326-1124117	Multidrug resistance protein MdtH	fluoroquinolone
1000x	PairedContig_103	28717	32310	-	evgS	1-3594/3594	===============	0/0	100.00	96.19	card	U00096:2484373-2487967	EvgS is a sensor protein that phosphorylates the regulatory protein EvgA. evgS corresponds to 1 locus in Pseudomonas aeruginosa PAO1 and 1 locus in Pseudomonas aeruginosa LESB58.	fluoroquinolone;macrolide;penam;tetracycline
1000x	PairedContig_103	32315	32929	-	evgA	1-615/615	===============	0/0	100.00	99.02	card	BA000007.3:3212025-3212640	EvgA when phosphorylated is a positive regulator for efflux protein complexes emrKY and mdtEF. While usually phosphorylated in a EvgS dependent manner it can be phosphorylated in the absence of EvgS when overexpressed.	fluoroquinolone;macrolide;penam;tetracycline
1000x	PairedContig_103	33453	34508	+	emrK	1-1056/1056	===============	0/0	100.00	97.73	card	D78168:536-1592	emrK is a membrane fusion protein that is a homolog of EmrA. Together with the inner membrane transporter EmrY and the outer membrane channel TolC it mediates multidrug efflux.	tetracycline
1000x	PairedContig_103	34508	36046	+	emrY	1-1539/1539	===============	0/0	100.00	97.73	card	D78168:1591-3130	emrY is a multidrug transport that moves substrates across the inner membrane of the Gram-negative E. coli. It is a homolog of emrB.	tetracycline
1000x	PairedContig_103	144537	145505	-	pmrF	1-969/969	===============	0/0	100.00	97.63	card	U00096:2367070-2368039	PmrF is required for the synthesis and transfer of 4-amino-4-deoxy-L-arabinose (Ara4N) to Lipid A which allows gram-negative bacteria to resist the antimicrobial activity of cationic antimicrobial peptides and antibiotics such as polymyxin. pmrF corresponds to 1 locus in Pseudomonas aeruginosa PAO1 and 1 locus in Pseudomonas aeruginosa LESB58.	peptide
1000x	PairedContig_103	203401	205044	+	yojI	1-1644/1644	===============	0/0	100.00	98.05	card	U00096.3:2308615-2306971	YojI mediates resistance to the peptide antibiotic microcin J25 when it is expressed from a multicopy vector. YojI is capable of pumping out microcin molecules. The outer membrane protein TolC in addition to YojI is required for export of microcin J25 out of the cell. Microcin J25 is thus the first known substrate for YojI.	peptide
1000x	PairedContig_103	357437	358158	-	baeR	1-722/723	===============	0/0	99.86	96.81	card	AP009048.1:2166412-2167135	BaeR is a response regulator that promotes the expression of MdtABC and AcrD efflux complexes.	aminocoumarin;aminoglycoside
1000x	PairedContig_103	358155	359558	-	baeS	1-1404/1404	===============	0/0	100.00	90.53	card	AP009048:2165012-2166416	BaeS is a sensor kinase in the BaeSR regulatory system. While it phosphorylates BaeR to increase its activity BaeS is not necessary for overexpressed BaeR to confer resistance.	aminocoumarin;aminoglycoside
1000x	PairedContig_103	360971	364048	-	mdtC	1-3078/3078	===============	0/0	100.00	94.15	card	U00096:2158385-2161463	MdtC is a transporter that forms a heteromultimer complex with MdtB to form a multidrug transporter. MdtBC is part of the MdtABC-TolC efflux complex. In the absence of MdtB MdtC can form a homomultimer complex that results in a functioning efflux complex with a narrower drug specificity. mdtC corresponds to 3 loci in Pseudomonas aeruginosa PAO1 (gene name: muxC/muxB) and 3 loci in Pseudomonas aer…	aminocoumarin
1000x	PairedContig_103	364049	367171	-	mdtB	1-3123/3123	===============	0/0	100.00	96.29	card	U00096:2155262-2158385	MdtB is a transporter that forms a heteromultimer complex with MdtC to form a multidrug transporter. MdtBC is part of the MdtABC-TolC efflux complex.	aminocoumarin
1000x	PairedContig_103	367171	368418	-	mdtA	1-1248/1248	===============	0/0	100.00	95.11	card	U00096:2154015-2155263	MdtA is the membrane fusion protein of the multidrug efflux complex mdtABC.	aminocoumarin
1000x	PairedContig_104	26019	27251	-	mdtM	1-1233/1233	===============	0/0	100.00	95.05	card	U00096.3:4568519-4567286	Multidrug resistance protein MdtM	acridine_dye;fluoroquinolone;lincosamide;nucleoside;phenicol
1000x	PairedContig_105	55998	59111	+	acrD	1-3114/3114	===============	0/0	100.00	98.04	card	AP009048.1:2586250-2589364	AcrD is an aminoglycoside efflux pump expressed in E. coli. Its expression can be induced by indole and is regulated by baeRS and cpxAR.	aminoglycoside
1000x	PairedContig_110	18001	19167	+	ugd	1-1167/1167	===============	0/0	100.00	96.92	card	U00096:2099613-2098446	PmrE is required for the synthesis and transfer of 4-amino-4-deoxy-L-arabinose (Ara4N) to Lipid A which allows gram-negative bacteria to resist the antimicrobial activity of cationic antimicrobial peptides and antibiotics such as polymyxin	peptide
1000x	PairedContig_2	118720	119103	-	marA	1-384/384	===============	0/0	100.00	98.70	card	AP009048.1:1621287-1621671	In the presence of antibiotic stress E. coli overexpresses the global activator protein MarA which besides inducing MDR efflux pump AcrAB also down- regulates synthesis of the porin OmpF.	carbapenem;cephalosporin;cephamycin;fluoroquinolone;glycylcycline;monobactam;penam;penem;phenicol;rifamycin;tetracycline;triclosan
1000x	PairedContig_3	293491	293823	-	Escherichia_coli_emrE	1-333/333	===============	0/0	100.00	92.19	card	Z11877.1:485-818	Member of the small MDR (multidrug resistance) family of transporters; in Escherichia coli this protein provides resistance against a number of positively charged compounds including ethidium bromide and erythromycin; proton-dependent secondary transporter which exchanges protons for compound translocation	macrolide
1000x	PairedContig_4	12861	13994	+	Escherichia_coli_ampC	1-1134/1134	===============	0/0	100.00	98.15	card	U00096.3:4378944-4377810	A class C ampC beta-lactamase (cephalosporinase) enzyme described in Escherichia coli shown clinically to confer resistance to penicillin-like and cephalosporin-class antibiotics.	cephalosporin;penam
1000x	PairedContig_4	54265	55908	+	eptA	1-1644/1644	===============	0/0	100.00	91.85	card	AP009048:4340268-4338624	PmrC mediates the modification of Lipid A by the addition of 4-amino-4-deoxy-L-arabinose (L-Ara4N) and phosphoethanolamine resulting in a less negative cell membrane and decreased binding of polymyxin B.	peptide
1000x	PairedContig_4	85123	86154	+	mdtN	1-1032/1032	===============	0/0	100.00	95.64	card	AP009048.1:4307588-4306556	Multidrug resistance efflux pump. Could be involved in resistance to puromycin acriflavine and tetraphenylarsonium chloride.	acridine_dye;nucleoside
1000x	PairedContig_4	86154	88205	+	mdtO	1-2052/2052	===============	0/0	100.00	97.08	card	AP009048.1:4306557-4304505	Multidrug resistance efflux pump. Could be involved in resistance to puromycin acriflavine and tetraphenylarsonium chloride	acridine_dye;nucleoside
1000x	PairedContig_4	88202	89668	+	mdtP	1-1467/1467	===============	0/0	100.00	97.61	card	AP009048.1:4304509-4303042	Multidrug resistance efflux pump. Could be involved in resistance to puromycin acriflavine and tetraphenylarsonium chloride	acridine_dye;nucleoside
1000x	PairedContig_5	108289	109776	+	tolC	1-1488/1488	===============	0/0	100.00	97.98	card	FJ768952:0-1488	TolC is a protein subunit of many multidrug efflux complexes in Gram negative bacteria. It is an outer membrane efflux protein and is constitutively open. Regulation of efflux activity is often at its periplasmic entrance by other components of the efflux complex.	aminocoumarin;aminoglycoside;carbapenem;cephalosporin;cephamycin;fluoroquinolone;glycylcycline;macrolide;penam;penem;peptide;phenicol;rifamycin;tetracycline;triclosan
1000x	PairedContig_5	137294	138113	-	bacA	1-820/822	===============	0/0	99.76	98.17	card	U00096.3:3204131-3203309	The bacA gene product (BacA) recycles undecaprenyl pyrophosphate during cell wall biosynthesis which confers resistance to bacitracin.	peptide
1000x	PairedContig_5	337956	338618	-	acrS	1-663/663	===============	0/0	100.00	98.34	card	U00096:3413465-3412802	AcrS is a repressor of the AcrAB efflux complex and is associated with the expression of AcrEF. AcrS is believed to regulate a switch between AcrAB and AcrEF efflux.	cephalosporin;cephamycin;fluoroquinolone;glycylcycline;penam;phenicol;rifamycin;tetracycline;triclosan
1000x	PairedContig_5	339017	340174	+	acrE	1-1158/1158	===============	0/0	100.00	98.79	card	U00096:3413863-3415021	AcrE is a membrane fusion protein similar to AcrA.	cephalosporin;cephamycin;fluoroquinolone;penam
1000x	PairedContig_5	340186	343290	+	acrF	1-3105/3105	===============	0/0	100.00	96.49	card	U00096:3415032-3418137	AcrF is a inner membrane transporter similar to AcrB.	cephalosporin;cephamycin;fluoroquinolone;penam
1000x	PairedContig_59	5678	7216	-	emrB	1-1539/1539	===============	0/0	100.00	96.95	card	U00096:2812615-2814154	emrB is a translocase in the emrB -TolC efflux protein in E. coli. It recognizes substrates including carbonyl cyanide m-chlorophenylhydrazone (CCCP) nalidixic acid and thioloactomycin.	fluoroquinolone
1000x	PairedContig_59	7233	8405	-	emrA	1-1173/1173	===============	0/0	100.00	98.21	card	AP009048:2810082-2811255	EmrA is a membrane fusion protein providing an efflux pathway with EmrB and TolC between the inner and outer membranes of E. coli a Gram-negative bacterium.	fluoroquinolone
1000x	PairedContig_59	8532	9062	-	emrR	1-531/531	===============	0/0	100.00	98.68	card	U00096.3:2810769-2811300	EmrR is a negative regulator for the EmrAB-TolC multidrug efflux pump in E. coli. Mutations lead to EmrAB-TolC overexpression.	fluoroquinolone
1000x	PairedContig_71	74079	75452	+	cpxA	1-1374/1374	===============	0/0	100.00	98.47	card	BA000007.3:4905062-4903688	CpxA is a membrane-localized sensor kinase that is activated by envelope stress. It starts a kinase cascade that activates CpxR which promotes efflux complex expression.	aminocoumarin;aminoglycoside
1000x	PairedContig_8	142610	144358	-	msbA	1-1749/1749	===============	0/0	100.00	98.06	card	U00096.3:966620-968369	MsbA is a multidrug resistance transporter homolog from E. coli and belongs to a superfamily of transporters that contain an adenosine triphosphate (ATP) binding cassette (ABC) which is also called a nucleotide-binding domain (NBD). MsbA is a member of the MDR-ABC transporter group by sequence homology. MsbA transports lipid A a major component of the bacterial outer cell membrane and is the only…	nitroimidazole
1000x	PairedContig_8	222655	223887	-	Escherichia_coli_mdfA	1-1233/1233	===============	0/0	100.00	96.59	card	JQ394987:0-1233	Multidrug efflux pump in E. coli. This multidrug efflux system was originally identified as the Cmr/CmlA chloramphenicol exporter.	benzalkonium_chloride;rhodamine;tetracycline
1000x	PairedContig_8	365495	366167	+	kdpE	1-673/678	===============	0/0	99.26	95.84	card	U00096.3:721733-721055	kdpE is a transcriptional activator that is part of the two-component system KdpD/KdpE that is studied for its regulatory role in potassium transport and has been identified as an adaptive regulator involved in the virulence and intracellular survival of pathogenic bacteria. kdpE regulates a range of virulence loci through direct promoter binding.	aminoglycoside
1000x	PairedContig_8	567042	568235	+	Escherichia_coli_acrA	1-1194/1194	===============	0/0	100.00	99.16	card	U00096.3:485619-484425	AcrA is a subunit of the AcrAB-TolC multidrug efflux system that in E. coli.	cephalosporin;fluoroquinolone;glycylcycline;penam;phenicol;rifamycin;tetracycline;triclosan
1000x	PairedContig_8	568258	571407	+	acrB	1-3150/3150	===============	0/0	100.00	98.60	card	U00096.3:484403-481253	Protein subunit of AcrA-AcrB-TolC multidrug efflux complex. AcrB functions as a herterotrimer which forms the inner membrane component and is primarily responsible for substrate recognition and energy transduction by acting as a drug/proton antiporter.	cephalosporin;fluoroquinolone;glycylcycline;penam;phenicol;rifamycin;tetracycline;triclosan
1000x	PairedContig_8	656268	657425	+	Escherichia_coli_ampH	1-1158/1158	===============	0/0	100.00	97.50	card	AP012030.1:396711-395553	AmpH is a class C ampC-like beta-lactamase and penicillin-binding protein identified in Escherichia coli.	cephalosporin;penam
1000x	PairedContig_9	364	1188	+	gadX	1-825/825	===============	0/0	100.00	93.82	card	AP009048.1:3974604-3975429	GadX is an AraC-family regulator that promotes mdtEF expression to confer multidrug resistance.	fluoroquinolone;macrolide;penam
1000x	PairedContig_9	1557	2285	+	gadW	1-729/729	===============	0/0	100.00	99.86	card	CP015085.1:2552440-2551711	GadW is an AraC-family regulator that promotes mdtEF expression to confer multidrug resistance. GadW inhibits GadX-dependent activation. GadW clearly represses gadX and in situations where GadX is missing activates gadA and gadBC.	fluoroquinolone;macrolide;penam
1000x	PairedContig_9	2648	5761	-	mdtF	1-3114/3114	===============	0/0	100.00	97.33	card	U00096:3660413-3663527	MdtF is the multidrug inner membrane transporter for the MdtEF-TolC efflux complex.	fluoroquinolone;macrolide;penam
1000x	PairedContig_9	5786	6943	-	mdtE	1-1158/1158	===============	0/0	100.00	98.62	card	AP009048.1:3981183-3980025	MdtE is the membrane fusion protein of the MdtEF multidrug efflux complex. It shares 70% sequence similarity with AcrA.	fluoroquinolone;macrolide;penam
1000x	PairedContig_9	186780	187412	-	CRP	1-633/633	===============	0/0	100.00	99.21	card	AP009048.1:4154296-4153663	CRP is a global regulator that represses MdtEF multidrug efflux pump expression.	fluoroquinolone;macrolide;penam
1000x	PairedContig_99	104753	105166	-	H-NS	1-414/414	===============	0/0	100.00	99.28	card	BA000007.3:1738104-1737690	H-NS is a histone-like protein involved in global gene regulation in Gram-negative bacteria. It is a repressor of the membrane fusion protein genes acrE mdtE and emrK as well as nearby genes of many RND-type multidrug exporters.	cephalosporin;cephamycin;fluoroquinolone;macrolide;penam;tetracycline

## Sheet: Serotype
sample	antigen	bitscore	desc	gene	genome_name	length	name	pident	qcovhsp	qlen	qseqid	score	send	sframe	sharedallele	sseq	sseqid	sstart	type
0x	O6	2316.0	from_ESC_IA2235AA_AS	wzx	MEGA6_S45_merged.gam	1257	O6-10-wzx	99.92	100.0	1257	O6-10-wzx	0.9992	28288	-1	False	ATGAATAGGATACAACGTGTGCACAATTATTTAAGGCTTAAAGATAAAATAAAAAACGTATTTTTAGGGTTGTATATATTGCAGTTATTTAATTATATCGCGCCATTGGTAATTATCCCTATCCTGATAAAATATATTGGGTTGGGGGAATATGGGGAATTGGTCTATATTACATCTATTTATCAAATAGTGGCTTTGATTATTGATTTTGGCTTTACTTACACAGGACCTGTGGTTGCTGCGAGACATAGATGTGAGACCCAAAATTTACAGCGCTATTACTCAATAGTTGTTCTTTTAAAATCATTGCTTTTTATAATTGCATTAACATGTGTATTTTTATTGTGCAGATTAAATATAGTCCACTTGTCATTTTTTGGGTTTTTGTCAATTTTTCTA…	lcl|MEGA6_S45_merged.gam|PairedContig_0	29544	O
0x	O6	2311.0	from_ESC_GA9104AA_AS	wzx	MEGA6_S45_merged.gam	1257	O6-12-wzx	99.841	100.0	1257	O6-12-wzx	0.9984099999999999	28288	-1	False	ATGAATAGGATACAACGTGTGCACAATTATTTAAGGCTTAAAGATAAAATAAAAAACGTATTTTTAGGGTTGTATATATTGCAGTTATTTAATTATATCGCGCCATTGGTAATTATCCCTATCCTGATAAAATATATTGGGTTGGGGGAATATGGGGAATTGGTCTATATTACATCTATTTATCAAATAGTGGCTTTGATTATTGATTTTGGCTTTACTTACACAGGACCTGTGGTTGCTGCGAGACATAGATGTGAGACCCAAAATTTACAGCGCTATTACTCAATAGTTGTTCTTTTAAAATCATTGCTTTTTATAATTGCATTAACATGTGTATTTTTATTGTGCAGATTAAATATAGTCCACTTGTCATTTTTTGGGTTTTTGTCAATTTTTCTA…	lcl|MEGA6_S45_merged.gam|PairedContig_0	29544	O
0x	O6	2278.0	from_ESC_GA9104AA_AS	wzx	MEGA6_S45_merged.gam	1239	O6-23-wzx	99.839	100.0	1239	O6-23-wzx	0.99839	28288	-1	False	GTGCACAATTATTTAAGGCTTAAAGATAAAATAAAAAACGTATTTTTAGGGTTGTATATATTGCAGTTATTTAATTATATCGCGCCATTGGTAATTATCCCTATCCTGATAAAATATATTGGGTTGGGGGAATATGGGGAATTGGTCTATATTACATCTATTTATCAAATAGTGGCTTTGATTATTGATTTTGGCTTTACTTACACAGGACCTGTGGTTGCTGCGAGACATAGATGTGAGACCCAAAATTTACAGCGCTATTACTCAATAGTTGTTCTTTTAAAATCATTGCTTTTTATAATTGCATTAACATGTGTATTTTTATTGTGCAGATTAAATATAGTCCACTTGTCATTTTTTGGGTTTTTGTCAATTTTTCTATGCACTATTGGTAATATA…	lcl|MEGA6_S45_merged.gam|PairedContig_0	29526	O
0x	O6	2189.0	from_ESC_HA8385AA_AS	wzx	MEGA6_S45_merged.gam	1257	O6-13-wzx	98.091	100.0	1257	O6-13-wzx	0.9809099999999998	28288	-1	False	ATGAATAGGATACAACGTGTGCACAATTATTTAAGGCTTAAAGATAAAATAAAAAACGTATTTTTAGGGTTGTATATATTGCAGTTATTTAATTATATCGCGCCATTGGTAATTATCCCTATCCTGATAAAATATATTGGGTTGGGGGAATATGGGGAATTGGTCTATATTACATCTATTTATCAAATAGTGGCTTTGATTATTGATTTTGGCTTTACTTACACAGGACCTGTGGTTGCTGCGAGACATAGATGTGAGACCCAAAATTTACAGCGCTATTACTCAATAGTTGTTCTTTTAAAATCATTGCTTTTTATAATTGCATTAACATGTGTATTTTTATTGTGCAGATTAAATATAGTCCACTTGTCATTTTTTGGGTTTTTGTCAATTTTTCTA…	lcl|MEGA6_S45_merged.gam|PairedContig_0	29544	O
0x	O6	2183.0	from_ESC_IA0140AA_AS	wzx	MEGA6_S45_merged.gam	1257	O6-15-wzx	98.011	100.0	1257	O6-15-wzx	0.98011	28288	-1	False	ATGAATAGGATACAACGTGTGCACAATTATTTAAGGCTTAAAGATAAAATAAAAAACGTATTTTTAGGGTTGTATATATTGCAGTTATTTAATTATATCGCGCCATTGGTAATTATCCCTATCCTGATAAAATATATTGGGTTGGGGGAATATGGGGAATTGGTCTATATTACATCTATTTATCAAATAGTGGCTTTGATTATTGATTTTGGCTTTACTTACACAGGACCTGTGGTTGCTGCGAGACATAGATGTGAGACCCAAAATTTACAGCGCTATTACTCAATAGTTGTTCTTTTAAAATCATTGCTTTTTATAATTGCATTAACATGTGTATTTTTATTGTGCAGATTAAATATAGTCCACTTGTCATTTTTTGGGTTTTTGTCAATTTTTCTA…	lcl|MEGA6_S45_merged.gam|PairedContig_0	29544	O
0x	O6	2316.0	from_ESC_HA8490AA_AS	wzx	MEGA6_S45_merged.gam	1257	O6-9-wzx	99.92	100.0	1257	O6-9-wzx	0.9992	28288	-1	False	ATGAATAGGATACAACGTGTGCACAATTATTTAAGGCTTAAAGATAAAATAAAAAACGTATTTTTAGGGTTGTATATATTGCAGTTATTTAATTATATCGCGCCATTGGTAATTATCCCTATCCTGATAAAATATATTGGGTTGGGGGAATATGGGGAATTGGTCTATATTACATCTATTTATCAAATAGTGGCTTTGATTATTGATTTTGGCTTTACTTACACAGGACCTGTGGTTGCTGCGAGACATAGATGTGAGACCCAAAATTTACAGCGCTATTACTCAATAGTTGTTCTTTTAAAATCATTGCTTTTTATAATTGCATTAACATGTGTATTTTTATTGTGCAGATTAAATATAGTCCACTTGTCATTTTTTGGGTTTTTGTCAATTTTTCTA…	lcl|MEGA6_S45_merged.gam|PairedContig_0	29544	O
0x	O6	2338.0	from_ESC_HA8370AA_AS	wzy	MEGA6_S45_merged.gam	1344	O6-31-wzy	98.065	100.0	1344	O6-31-wzy	0.98065	26945	-1	False	ATGAAAGTGAAGGCGGTTCCTGCTATTACATTCTATTTAAGTTTAATGCTGACAATTTTAGTGTTACTGTTTGGTAATGAACCAAATAAATCACAATATATCCTTGTTATAGCAACGATAACAGTTTTTTATATCGCATATATCACTAATAAAATAACTTCTCCGGCCAGCCTTCTCGTTATATCATCTTTTGTGTTTTTAGGTTGTCGCCCTTTATTATCTTTGTTTGCAAACTATGATTATAGGATTGCCGATTGGTTTATTGAAGGATATATGGATGACGATGTGATTTTGGCTAACTATGCTATAACACTAATGTATTATGGTTATACATTGGGACTAATTCTATGCAAAAATACTGAAAAATTTTATCCGCATGGTCCTTATCCTGAAAAACAA…	lcl|MEGA6_S45_merged.gam|PairedContig_0	28288	O
0x	O6	2283.0	from_ESC_HA8378AA_AS	wzx	MEGA6_S45_merged.gam	1239	O6-22-wzx	99.919	100.0	1239	O6-22-wzx	0.9991899999999999	28288	-1	False	GTGCACAATTATTTAAGGCTTAAAGATAAAATAAAAAACGTATTTTTAGGGTTGTATATATTGCAGTTATTTAATTATATCGCGCCATTGGTAATTATCCCTATCCTGATAAAATATATTGGGTTGGGGGAATATGGGGAATTGGTCTATATTACATCTATTTATCAAATAGTGGCTTTGATTATTGATTTTGGCTTTACTTACACAGGACCTGTGGTTGCTGCGAGACATAGATGTGAGACCCAAAATTTACAGCGCTATTACTCAATAGTTGTTCTTTTAAAATCATTGCTTTTTATAATTGCATTAACATGTGTATTTTTATTGTGCAGATTAAATATAGTCCACTTGTCATTTTTTGGGTTTTTGTCAATTTTTCTATGCACTATTGGTAATATA…	lcl|MEGA6_S45_merged.gam|PairedContig_0	29526	O
0x	O6	2483.0	wzy_166_AJ426423_O6	wzy	MEGA6_S45_merged.gam	1344	O6-7-wzy-origin	100.0	100.0	1344	O6-7-wzy-origin	1.0	26945	-1	False	ATGAAAGTGAAGGCGGTTCCTGCTATTACATTCTATTTAAGTTTAATGCTGACAATTTTAGTGTTACTGTTTGGTAATGAACCAAATAAATCACAATATATCCTTGTTATAGCAACGATAACAGTTTTTTATATCGCATATATCACTAATAAAATAACTTCTCCGGCCAGCCTTCTCGTTATATCATCTTTTGTGTTTTTAGGTTGTCGCCCTTTATTATCTTTGTTTGCAAACTATGATTATAGGATTGCCGATTGGTTTATTGAAGGATATATGGATGACGATGTGATTTTGGCTAACTATGCTATAACACTAATGTATTATGGTTATACATTGGGACTAATTCTATGCAAAAATACTGAAAAATTTTATCCGCATGGTCCTTATCCTGAAAAACAA…	lcl|MEGA6_S45_merged.gam|PairedContig_0	28288	O
0x	O6	2338.0	from_ESC_GA6663AA_AS	wzy	MEGA6_S45_merged.gam	1344	O6-32-wzy	98.065	100.0	1344	O6-32-wzy	0.98065	26945	-1	False	ATGAAAGTGAAGGCGGTTCCTGCTATTACATTCTATTTAAGTTTAATGCTGACAATTTTAGTGTTACTGTTTGGTAATGAACCAAATAAATCACAATATATCCTTGTTATAGCAACGATAACAGTTTTTTATATCGCATATATCACTAATAAAATAACTTCTCCGGCCAGCCTTCTCGTTATATCATCTTTTGTGTTTTTAGGTTGTCGCCCTTTATTATCTTTGTTTGCAAACTATGATTATAGGATTGCCGATTGGTTTATTGAAGGATATATGGATGACGATGTGATTTTGGCTAACTATGCTATAACACTAATGTATTATGGTTATACATTGGGACTAATTCTATGCAAAAATACTGAAAAATTTTATCCGCATGGTCCTTATCCTGAAAAACAA…	lcl|MEGA6_S45_merged.gam|PairedContig_0	28288	O
0x	O6	2316.0	8__wzx__wzx-O6__274 AB811597.1;O antigen flippase;O6	wzx	MEGA6_S45_merged.gam	1257	O6-3-wzx-origin	99.92	100.0	1257	O6-3-wzx-origin	0.9992	28288	-1	False	ATGAATAGGATACAACGTGTGCACAATTATTTAAGGCTTAAAGATAAAATAAAAAACGTATTTTTAGGGTTGTATATATTGCAGTTATTTAATTATATCGCGCCATTGGTAATTATCCCTATCCTGATAAAATATATTGGGTTGGGGGAATATGGGGAATTGGTCTATATTACATCTATTTATCAAATAGTGGCTTTGATTATTGATTTTGGCTTTACTTACACAGGACCTGTGGTTGCTGCGAGACATAGATGTGAGACCCAAAATTTACAGCGCTATTACTCAATAGTTGTTCTTTTAAAATCATTGCTTTTTATAATTGCATTAACATGTGTATTTTTATTGTGCAGATTAAATATAGTCCACTTGTCATTTTTTGGGTTTTTGTCAATTTTTCTA…	lcl|MEGA6_S45_merged.gam|PairedContig_0	29544	O
0x	O6	2283.0	from_ESC_HA8236AA_AS	wzx	MEGA6_S45_merged.gam	1239	O6-18-wzx	99.919	100.0	1239	O6-18-wzx	0.9991899999999999	28288	-1	False	GTGCACAATTATTTAAGGCTTAAAGATAAAATAAAAAACGTATTTTTAGGGTTGTATATATTGCAGTTATTTAATTATATCGCGCCATTGGTAATTATCCCTATCCTGATAAAATATATTGGGTTGGGGGAATATGGGGAATTGGTCTATATTACATCTATTTATCAAATAGTGGCTTTGATTATTGATTTTGGCTTTACTTACACAGGACCTGTGGTTGCTGCGAGACATAGATGTGAGACCCAAAATTTACAGCGCTATTACTCAATAGTTGTTCTTTTAAAATCATTGCTTTTTATAATTGCATTAACATGTGTATTTTTATTGTGCAGATTAAATATAGTCCACTTGTCATTTTTTGGGTTTTTGTCAATTTTTCTATGCACTATTGGTAATATA…	lcl|MEGA6_S45_merged.gam|PairedContig_0	29526	O
0x	O6	2344.0	9__wzy__wzy-O6__473 CP002185.1;O antigen polyermase;O6	wzy	MEGA6_S45_merged.gam	1344	O6-5-wzy-origin	98.14	100.0	1344	O6-5-wzy-origin	0.9814	26945	-1	False	ATGAAAGTGAAGGCGGTTCCTGCTATTACATTCTATTTAAGTTTAATGCTGACAATTTTAGTGTTACTGTTTGGTAATGAACCAAATAAATCACAATATATCCTTGTTATAGCAACGATAACAGTTTTTTATATCGCATATATCACTAATAAAATAACTTCTCCGGCCAGCCTTCTCGTTATATCATCTTTTGTGTTTTTAGGTTGTCGCCCTTTATTATCTTTGTTTGCAAACTATGATTATAGGATTGCCGATTGGTTTATTGAAGGATATATGGATGACGATGTGATTTTGGCTAACTATGCTATAACACTAATGTATTATGGTTATACATTGGGACTAATTCTATGCAAAAATACTGAAAAATTTTATCCGCATGGTCCTTATCCTGAAAAACAA…	lcl|MEGA6_S45_merged.gam|PairedContig_0	28288	O
0x	O6	2283.0	from_ESC_IA2235AA_AS	wzx	MEGA6_S45_merged.gam	1239	O6-21-wzx	99.919	100.0	1239	O6-21-wzx	0.9991899999999999	28288	-1	False	GTGCACAATTATTTAAGGCTTAAAGATAAAATAAAAAACGTATTTTTAGGGTTGTATATATTGCAGTTATTTAATTATATCGCGCCATTGGTAATTATCCCTATCCTGATAAAATATATTGGGTTGGGGGAATATGGGGAATTGGTCTATATTACATCTATTTATCAAATAGTGGCTTTGATTATTGATTTTGGCTTTACTTACACAGGACCTGTGGTTGCTGCGAGACATAGATGTGAGACCCAAAATTTACAGCGCTATTACTCAATAGTTGTTCTTTTAAAATCATTGCTTTTTATAATTGCATTAACATGTGTATTTTTATTGTGCAGATTAAATATAGTCCACTTGTCATTTTTTGGGTTTTTGTCAATTTTTCTATGCACTATTGGTAATATA…	lcl|MEGA6_S45_merged.gam|PairedContig_0	29526	O
0x	O6	2471.0	from_ESC_HA8236AA_AS	wzy	MEGA6_S45_merged.gam	1344	O6-28-wzy	99.851	100.0	1344	O6-28-wzy	0.99851	26945	-1	False	ATGAAAGTGAAGGCGGTTCCTGCTATTACATTCTATTTAAGTTTAATGCTGACAATTTTAGTGTTACTGTTTGGTAATGAACCAAATAAATCACAATATATCCTTGTTATAGCAACGATAACAGTTTTTTATATCGCATATATCACTAATAAAATAACTTCTCCGGCCAGCCTTCTCGTTATATCATCTTTTGTGTTTTTAGGTTGTCGCCCTTTATTATCTTTGTTTGCAAACTATGATTATAGGATTGCCGATTGGTTTATTGAAGGATATATGGATGACGATGTGATTTTGGCTAACTATGCTATAACACTAATGTATTATGGTTATACATTGGGACTAATTCTATGCAAAAATACTGAAAAATTTTATCCGCATGGTCCTTATCCTGAAAAACAA…	lcl|MEGA6_S45_merged.gam|PairedContig_0	28288	O
0x	O6	2322.0	8__wzx__wzx-O6__272 AJ426045.2;O antigen flippase;O6	wzx	MEGA6_S45_merged.gam	1257	O6-1-wzx-origin	100.0	100.0	1257	O6-1-wzx-origin	1.0	28288	-1	False	ATGAATAGGATACAACGTGTGCACAATTATTTAAGGCTTAAAGATAAAATAAAAAACGTATTTTTAGGGTTGTATATATTGCAGTTATTTAATTATATCGCGCCATTGGTAATTATCCCTATCCTGATAAAATATATTGGGTTGGGGGAATATGGGGAATTGGTCTATATTACATCTATTTATCAAATAGTGGCTTTGATTATTGATTTTGGCTTTACTTACACAGGACCTGTGGTTGCTGCGAGACATAGATGTGAGACCCAAAATTTACAGCGCTATTACTCAATAGTTGTTCTTTTAAAATCATTGCTTTTTATAATTGCATTAACATGTGTATTTTTATTGTGCAGATTAAATATAGTCCACTTGTCATTTTTTGGGTTTTTGTCAATTTTTCTA…	lcl|MEGA6_S45_merged.gam|PairedContig_0	29544	O
0x	O6	2156.0	from_ESC_HA8385AA_AS	wzx	MEGA6_S45_merged.gam	1239	O6-16-wzx	98.063	100.0	1239	O6-16-wzx	0.9806300000000001	28288	-1	False	GTGCACAATTATTTAAGGCTTAAAGATAAAATAAAAAACGTATTTTTAGGGTTGTATATATTGCAGTTATTTAATTATATCGCGCCATTGGTAATTATCCCTATCCTGATAAAATATATTGGGTTGGGGGAATATGGGGAATTGGTCTATATTACATCTATTTATCAAATAGTGGCTTTGATTATTGATTTTGGCTTTACTTACACAGGACCTGTGGTTGCTGCGAGACATAGATGTGAGACCCAAAATTTACAGCGCTATTACTCAATAGTTGTTCTTTTAAAATCATTGCTTTTTATAATTGCATTAACATGTGTATTTTTATTGTGCAGATTAAATATAGTCCACTTGTCATTTTTTGGGTTTTTGTCAATTTTTCTATGCACTATTGGTAATATA…	lcl|MEGA6_S45_merged.gam|PairedContig_0	29526	O
0x	O6	2289.0	from_ESC_IA2238AA_AS	wzx	MEGA6_S45_merged.gam	1239	O6-19-wzx	100.0	100.0	1239	O6-19-wzx	1.0	28288	-1	False	GTGCACAATTATTTAAGGCTTAAAGATAAAATAAAAAACGTATTTTTAGGGTTGTATATATTGCAGTTATTTAATTATATCGCGCCATTGGTAATTATCCCTATCCTGATAAAATATATTGGGTTGGGGGAATATGGGGAATTGGTCTATATTACATCTATTTATCAAATAGTGGCTTTGATTATTGATTTTGGCTTTACTTACACAGGACCTGTGGTTGCTGCGAGACATAGATGTGAGACCCAAAATTTACAGCGCTATTACTCAATAGTTGTTCTTTTAAAATCATTGCTTTTTATAATTGCATTAACATGTGTATTTTTATTGTGCAGATTAAATATAGTCCACTTGTCATTTTTTGGGTTTTTGTCAATTTTTCTATGCACTATTGGTAATATA…	lcl|MEGA6_S45_merged.gam|PairedContig_0	29526	O
0x	O6	2183.0	from_ESC_HA8799AA_AS	wzx	MEGA6_S45_merged.gam	1257	O6-14-wzx	98.011	100.0	1257	O6-14-wzx	0.98011	28288	-1	False	ATGAATAGGATACAACGTGTGCACAATTATTTAAGGCTTAAAGATAAAATAAAAAACGTATTTTTAGGGTTGTATATATTGCAGTTATTTAATTATATCGCGCCATTGGTAATTATCCCTATCCTGATAAAATATATTGGGTTGGGGGAATATGGGGAATTGGTCTATATTACATCTATTTATCAAATAGTGGCTTTGATTATTGATTTTGGCTTTACTTACACAGGACCTGTGGTTGCTGCGAGACATAGATGTGAGACCCAAAATTTACAGCGCTATTACTCAATAGTTGTTCTTTTAAAATCATTGCTTTTTATAATTGCATTAACATGTGTATTTTTATTGTGCAGATTAAATATAGTCCACTTGTCATTTTTTGGGTTTTTGTCAATTTTTCTA…	lcl|MEGA6_S45_merged.gam|PairedContig_0	29544	O
0x	O6	2477.0	9__wzy__wzy-O6__474 AB811597.1;O antigen polyermase;O6	wzy	MEGA6_S45_merged.gam	1344	O6-6-wzy-origin	99.926	100.0	1344	O6-6-wzy-origin	0.99926	26945	-1	False	ATGAAAGTGAAGGCGGTTCCTGCTATTACATTCTATTTAAGTTTAATGCTGACAATTTTAGTGTTACTGTTTGGTAATGAACCAAATAAATCACAATATATCCTTGTTATAGCAACGATAACAGTTTTTTATATCGCATATATCACTAATAAAATAACTTCTCCGGCCAGCCTTCTCGTTATATCATCTTTTGTGTTTTTAGGTTGTCGCCCTTTATTATCTTTGTTTGCAAACTATGATTATAGGATTGCCGATTGGTTTATTGAAGGATATATGGATGACGATGTGATTTTGGCTAACTATGCTATAACACTAATGTATTATGGTTATACATTGGGACTAATTCTATGCAAAAATACTGAAAAATTTTATCCGCATGGTCCTTATCCTGAAAAACAA…	lcl|MEGA6_S45_merged.gam|PairedContig_0	28288	O
0x	O6	2150.0	8__wzx__wzx-O6__273 CP002185.1;O antigen flippase;O6	wzx	MEGA6_S45_merged.gam	1239	O6-2-wzx-origin	97.982	100.0	1239	O6-2-wzx-origin	0.97982	28288	-1	False	GTGCACAATTATTTAAGGCTTAAAGATAAAATAAAAAACGTATTTTTAGGGTTGTATATATTGCAGTTATTTAATTATATCGCGCCATTGGTAATTATCCCTATCCTGATAAAATATATTGGGTTGGGGGAATATGGGGAATTGGTCTATATTACATCTATTTATCAAATAGTGGCTTTGATTATTGATTTTGGCTTTACTTACACAGGACCTGTGGTTGCTGCGAGACATAGATGTGAGACCCAAAATTTACAGCGCTATTACTCAATAGTTGTTCTTTTAAAATCATTGCTTTTTATAATTGCATTAACATGTGTATTTTTATTGTGCAGATTAAATATAGTCCACTTGTCATTTTTTGGGTTTTTGTCAATTTTTCTATGCACTATTGGTAATATA…	lcl|MEGA6_S45_merged.gam|PairedContig_0	29526	O
0x	O6	2477.0	9__wzy__wzy-O6__472 AJ426045.2;O antigen polyermase;O6	wzy	MEGA6_S45_merged.gam	1344	O6-4-wzy-origin	99.926	100.0	1344	O6-4-wzy-origin	0.99926	26945	-1	False	ATGAAAGTGAAGGCGGTTCCTGCTATTACATTCTATTTAAGTTTAATGCTGACAATTTTAGTGTTACTGTTTGGTAATGAACCAAATAAATCACAATATATCCTTGTTATAGCAACGATAACAGTTTTTTATATCGCATATATCACTAATAAAATAACTTCTCCGGCCAGCCTTCTCGTTATATCATCTTTTGTGTTTTTAGGTTGTCGCCCTTTATTATCTTTGTTTGCAAACTATGATTATAGGATTGCCGATTGGTTTATTGAAGGATATATGGATGACGATGTGATTTTGGCTAACTATGCTATAACACTAATGTATTATGGTTATACATTGGGACTAATTCTATGCAAAAATACTGAAAAATTTTATCCGCATGGTCCTTATCCTGAAAAACAA…	lcl|MEGA6_S45_merged.gam|PairedContig_0	28288	O
0x	O6	2150.0	from_ESC_HA8799AA_AS	wzx	MEGA6_S45_merged.gam	1239	O6-17-wzx	97.982	100.0	1239	O6-17-wzx	0.97982	28288	-1	False	GTGCACAATTATTTAAGGCTTAAAGATAAAATAAAAAACGTATTTTTAGGGTTGTATATATTGCAGTTATTTAATTATATCGCGCCATTGGTAATTATCCCTATCCTGATAAAATATATTGGGTTGGGGGAATATGGGGAATTGGTCTATATTACATCTATTTATCAAATAGTGGCTTTGATTATTGATTTTGGCTTTACTTACACAGGACCTGTGGTTGCTGCGAGACATAGATGTGAGACCCAAAATTTACAGCGCTATTACTCAATAGTTGTTCTTTTAAAATCATTGCTTTTTATAATTGCATTAACATGTGTATTTTTATTGTGCAGATTAAATATAGTCCACTTGTCATTTTTTGGGTTTTTGTCAATTTTTCTATGCACTATTGGTAATATA…	lcl|MEGA6_S45_merged.gam|PairedContig_0	29526	O
0x	O6	2477.0	from_ESC_GA8803AA_AS	wzy	MEGA6_S45_merged.gam	1344	O6-26-wzy	99.926	100.0	1344	O6-26-wzy	0.99926	26945	-1	False	ATGAAAGTGAAGGCGGTTCCTGCTATTACATTCTATTTAAGTTTAATGCTGACAATTTTAGTGTTACTGTTTGGTAATGAACCAAATAAATCACAATATATCCTTGTTATAGCAACGATAACAGTTTTTTATATCGCATATATCACTAATAAAATAACTTCTCCGGCCAGCCTTCTCGTTATATCATCTTTTGTGTTTTTAGGTTGTCGCCCTTTATTATCTTTGTTTGCAAACTATGATTATAGGATTGCCGATTGGTTTATTGAAGGATATATGGATGACGATGTGATTTTGGCTAACTATGCTATAACACTAATGTATTATGGTTATACATTGGGACTAATTCTATGCAAAAATACTGAAAAATTTTATCCGCATGGTCCTTATCCTGAAAAACAA…	lcl|MEGA6_S45_merged.gam|PairedContig_0	28288	O
0x	O6	2338.0	from_ESC_IA0006AA_AS	wzy	MEGA6_S45_merged.gam	1344	O6-30-wzy	98.065	100.0	1344	O6-30-wzy	0.98065	26945	-1	False	ATGAAAGTGAAGGCGGTTCCTGCTATTACATTCTATTTAAGTTTAATGCTGACAATTTTAGTGTTACTGTTTGGTAATGAACCAAATAAATCACAATATATCCTTGTTATAGCAACGATAACAGTTTTTTATATCGCATATATCACTAATAAAATAACTTCTCCGGCCAGCCTTCTCGTTATATCATCTTTTGTGTTTTTAGGTTGTCGCCCTTTATTATCTTTGTTTGCAAACTATGATTATAGGATTGCCGATTGGTTTATTGAAGGATATATGGATGACGATGTGATTTTGGCTAACTATGCTATAACACTAATGTATTATGGTTATACATTGGGACTAATTCTATGCAAAAATACTGAAAAATTTTATCCGCATGGTCCTTATCCTGAAAAACAA…	lcl|MEGA6_S45_merged.gam|PairedContig_0	28288	O
0x	O6	2316.0	from_ESC_HA8378AA_AS	wzx	MEGA6_S45_merged.gam	1257	O6-11-wzx	99.92	100.0	1257	O6-11-wzx	0.9992	28288	-1	False	ATGAATAGGATACAACGTGTGCACAATTATTTAAGGCTTAAAGATAAAATAAAAAACGTATTTTTAGGGTTGTATATATTGCAGTTATTTAATTATATCGCGCCATTGGTAATTATCCCTATCCTGATAAAATATATTGGGTTGGGGGAATATGGGGAATTGGTCTATATTACATCTATTTATCAAATAGTGGCTTTGATTATTGATTTTGGCTTTACTTACACAGGACCTGTGGTTGCTGCGAGACATAGATGTGAGACCCAAAATTTACAGCGCTATTACTCAATAGTTGTTCTTTTAAAATCATTGCTTTTTATAATTGCATTAACATGTGTATTTTTATTGTGCAGATTAAATATAGTCCACTTGTCATTTTTTGGGTTTTTGTCAATTTTTCTA…	lcl|MEGA6_S45_merged.gam|PairedContig_0	29544	O
0x	O6	2283.0	from_ESC_HA8490AA_AS	wzx	MEGA6_S45_merged.gam	1239	O6-20-wzx	99.919	100.0	1239	O6-20-wzx	0.9991899999999999	28288	-1	False	GTGCACAATTATTTAAGGCTTAAAGATAAAATAAAAAACGTATTTTTAGGGTTGTATATATTGCAGTTATTTAATTATATCGCGCCATTGGTAATTATCCCTATCCTGATAAAATATATTGGGTTGGGGGAATATGGGGAATTGGTCTATATTACATCTATTTATCAAATAGTGGCTTTGATTATTGATTTTGGCTTTACTTACACAGGACCTGTGGTTGCTGCGAGACATAGATGTGAGACCCAAAATTTACAGCGCTATTACTCAATAGTTGTTCTTTTAAAATCATTGCTTTTTATAATTGCATTAACATGTGTATTTTTATTGTGCAGATTAAATATAGTCCACTTGTCATTTTTTGGGTTTTTGTCAATTTTTCTATGCACTATTGGTAATATA…	lcl|MEGA6_S45_merged.gam|PairedContig_0	29526	O
0x	H1	3236.0	from_ESC_BA4596AA_AS	fliC	MEGA6_S45_merged.gam	1788	H1-9-fliC	99.329	100.0	1788	H1-9-fliC	0.99329	339169	-1	False	ATGGCACAAGTCATTAATACCAACAGCCTCTCGCTGATCACTCAAAATAATATCAACAAGAACCAGTCTGCGCTGTCGAGTTCTATCGAGCGTCTGTCTTCTGGCTTGCGTATTAACAGCGCGAAGGATGACGCCGCGGGTCAGGCGATTGCTAACCGTTTTACTTCTAACATTAAAGGCCTGACTCAGGCTGCACGTAACGCCAACGACGGTATTTCTGTTGCACAGACCACTGAAGGCGCGCTGTCCGAAATCAACAACAACTTACAGCGTATCCGTGAGCTGACGGTTCAGGCTTCTACCGGGACTAACTCTGATTCGGATCTGGACTCCATTCAGGACGAAATCAAATCCCGTCTCGACGAAATTGACCGCGTATCCGGTCAGACCCAGTTCAAC…	lcl|MEGA6_S45_merged.gam|PairedContig_3	340956	H
0x	H1	3297.0	from_ESC_HA8537AA_AS	fliC	MEGA6_S45_merged.gam	1788	H1-4-fliC	99.944	100.0	1788	H1-4-fliC	0.99944	339169	-1	False	ATGGCACAAGTCATTAATACCAACAGCCTCTCGCTGATCACTCAAAATAATATCAACAAGAACCAGTCTGCGCTGTCGAGTTCTATCGAGCGTCTGTCTTCTGGCTTGCGTATTAACAGCGCGAAGGATGACGCCGCGGGTCAGGCGATTGCTAACCGTTTTACTTCTAACATTAAAGGCCTGACTCAGGCTGCACGTAACGCCAACGACGGTATTTCTGTTGCACAGACCACTGAAGGCGCGCTGTCCGAAATCAACAACAACTTACAGCGTATCCGTGAGCTGACGGTTCAGGCTTCTACCGGGACTAACTCTGATTCGGATCTGGACTCCATTCAGGACGAAATCAAATCCCGTCTCGACGAAATTGACCGCGTATCCGGTCAGACCCAGTTCAAC…	lcl|MEGA6_S45_merged.gam|PairedContig_3	340956	H
0x	H12	3070.0	from_ESC_GA9370AA_AS	fliC	MEGA6_S45_merged.gam	1788	H12-8-fliC	97.651	100.0	1788	H12-8-fliC	0.97651	339169	-1	False	ATGGCACAAGTCATTAATACCAACAGCCTCTCGCTGATCACTCAAAATAATATCAACAAGAACCAGTCTGCGCTGTCGAGTTCTATCGAGCGTCTGTCTTCTGGCTTGCGTATTAACAGCGCGAAGGATGACGCCGCGGGTCAGGCGATTGCTAACCGTTTTACTTCTAACATTAAAGGCCTGACTCAGGCTGCACGTAACGCCAACGACGGTATTTCTGTTGCACAGACCACTGAAGGCGCGCTGTCCGAAATCAACAACAACTTACAGCGTATCCGTGAGCTGACGGTTCAGGCTTCTACCGGGACTAACTCTGATTCGGATCTGGACTCCATTCAGGACGAAATCAAATCCCGTCTCGACGAAATTGACCGCGTATCCGGTCAGACCCAGTTCAAC…	lcl|MEGA6_S45_merged.gam|PairedContig_3	340956	H
0x	H12	3075.0	fliC_83_AIFX01000055_H12	fliC	MEGA6_S45_merged.gam	1788	H12-4-fliC-origin	97.707	100.0	1788	H12-4-fliC-origin	0.9770699999999999	339169	-1	False	ATGGCACAAGTCATTAATACCAACAGCCTCTCGCTGATCACTCAAAATAATATCAACAAGAACCAGTCTGCGCTGTCGAGTTCTATCGAGCGTCTGTCTTCTGGCTTGCGTATTAACAGCGCGAAGGATGACGCCGCGGGTCAGGCGATTGCTAACCGTTTTACTTCTAACATTAAAGGCCTGACTCAGGCTGCACGTAACGCCAACGACGGTATTTCTGTTGCACAGACCACTGAAGGCGCGCTGTCCGAAATCAACAACAACTTACAGCGTATCCGTGAGCTGACGGTTCAGGCTTCTACCGGGACTAACTCTGATTCGGATCTGGACTCCATTCAGGACGAAATCAAATCCCGTCTCGACGAAATTGACCGCGTATCCGGTCAGACCCAGTTCAAC…	lcl|MEGA6_S45_merged.gam|PairedContig_3	340956	H
0x	H1	3136.0	from_ESC_IA2263AA_AS	fliC	MEGA6_S45_merged.gam	1788	H1-11-fliC	98.322	100.0	1788	H1-11-fliC	0.9832200000000001	339169	-1	False	ATGGCACAAGTCATTAATACCAACAGCCTCTCGCTGATCACTCAAAATAATATCAACAAGAACCAGTCTGCGCTGTCGAGTTCTATCGAGCGTCTGTCTTCTGGCTTGCGTATTAACAGCGCGAAGGATGACGCCGCGGGTCAGGCGATTGCTAACCGTTTTACTTCTAACATTAAAGGCCTGACTCAGGCTGCACGTAACGCCAACGACGGTATTTCTGTTGCACAGACCACTGAAGGCGCGCTGTCCGAAATCAACAACAACTTACAGCGTATCCGTGAGCTGACGGTTCAGGCTTCTACCGGGACTAACTCTGATTCGGATCTGGACTCCATTCAGGACGAAATCAAATCCCGTCTCGACGAAATTGACCGCGTATCCGGTCAGACCCAGTTCAAC…	lcl|MEGA6_S45_merged.gam|PairedContig_3	340956	H
0x	H1	3291.0	from_ESC_GA9155AA_AS	fliC	MEGA6_S45_merged.gam	1788	H1-8-fliC	99.888	100.0	1788	H1-8-fliC	0.9988800000000001	339169	-1	False	ATGGCACAAGTCATTAATACCAACAGCCTCTCGCTGATCACTCAAAATAATATCAACAAGAACCAGTCTGCGCTGTCGAGTTCTATCGAGCGTCTGTCTTCTGGCTTGCGTATTAACAGCGCGAAGGATGACGCCGCGGGTCAGGCGATTGCTAACCGTTTTACTTCTAACATTAAAGGCCTGACTCAGGCTGCACGTAACGCCAACGACGGTATTTCTGTTGCACAGACCACTGAAGGCGCGCTGTCCGAAATCAACAACAACTTACAGCGTATCCGTGAGCTGACGGTTCAGGCTTCTACCGGGACTAACTCTGATTCGGATCTGGACTCCATTCAGGACGAAATCAAATCCCGTCTCGACGAAATTGACCGCGTATCCGGTCAGACCCAGTTCAAC…	lcl|MEGA6_S45_merged.gam|PairedContig_3	340956	H
0x	H12	3037.0	from_ESC_HA8169AA_AS	fliC	MEGA6_S45_merged.gam	1788	H12-10-fliC	97.315	100.0	1788	H12-10-fliC	0.97315	339169	-1	False	ATGGCACAAGTCATTAATACCAACAGCCTCTCGCTGATCACTCAAAATAATATCAACAAGAACCAGTCTGCGCTGTCGAGTTCTATCGAGCGTCTGTCTTCTGGCTTGCGTATTAACAGCGCGAAGGATGACGCCGCGGGTCAGGCGATTGCTAACCGTTTTACTTCTAACATTAAAGGCCTGACTCAGGCTGCACGTAACGCCAACGACGGTATTTCTGTTGCACAGACCACTGAAGGCGCGCTGTCCGAAATCAACAACAACTTACAGCGTATCCGTGAGCTGACGGTTCAGGCTTCTACCGGGACTAACTCTGATTCGGATCTGGACTCCATTCAGGACGAAATCAAATCCCGTCTCGACGAAATTGACCGCGTATCCGGTCAGACCCAGTTCAAC…	lcl|MEGA6_S45_merged.gam|PairedContig_3	340956	H
0x	H1	3297.0	from_ESC_IA2245AA_AS	fliC	MEGA6_S45_merged.gam	1788	H1-3-fliC	99.944	100.0	1788	H1-3-fliC	0.99944	339169	-1	False	ATGGCACAAGTCATTAATACCAACAGCCTCTCGCTGATCACTCAAAATAATATCAACAAGAACCAGTCTGCGCTGTCGAGTTCTATCGAGCGTCTGTCTTCTGGCTTGCGTATTAACAGCGCGAAGGATGACGCCGCGGGTCAGGCGATTGCTAACCGTTTTACTTCTAACATTAAAGGCCTGACTCAGGCTGCACGTAACGCCAACGACGGTATTTCTGTTGCACAGACCACTGAAGGCGCGCTGTCCGAAATCAACAACAACTTACAGCGTATCCGTGAGCTGACGGTTCAGGCTTCTACCGGGACTAACTCTGATTCGGATCTGGACTCCATTCAGGACGAAATCAAATCCCGTCTCGACGAAATTGACCGCGTATCCGGTCAGACCCAGTTCAAC…	lcl|MEGA6_S45_merged.gam|PairedContig_3	340956	H
0x	H12	3070.0	from_ESC_IA0652AA_AS	fliC	MEGA6_S45_merged.gam	1788	H12-6-fliC	97.651	100.0	1788	H12-6-fliC	0.97651	339169	-1	False	ATGGCACAAGTCATTAATACCAACAGCCTCTCGCTGATCACTCAAAATAATATCAACAAGAACCAGTCTGCGCTGTCGAGTTCTATCGAGCGTCTGTCTTCTGGCTTGCGTATTAACAGCGCGAAGGATGACGCCGCGGGTCAGGCGATTGCTAACCGTTTTACTTCTAACATTAAAGGCCTGACTCAGGCTGCACGTAACGCCAACGACGGTATTTCTGTTGCACAGACCACTGAAGGCGCGCTGTCCGAAATCAACAACAACTTACAGCGTATCCGTGAGCTGACGGTTCAGGCTTCTACCGGGACTAACTCTGATTCGGATCTGGACTCCATTCAGGACGAAATCAAATCCCGTCTCGACGAAATTGACCGCGTATCCGGTCAGACCCAGTTCAAC…	lcl|MEGA6_S45_merged.gam|PairedContig_3	340956	H
0x	H1	3286.0	1__fliC__fliC-H1__2 L07387.1;flagellin;H1	fliC	MEGA6_S45_merged.gam	1788	H1-2-fliC-origin	99.832	100.0	1788	H1-2-fliC-origin	0.9983199999999999	339169	-1	False	ATGGCACAAGTCATTAATACCAACAGCCTCTCGCTGATCACTCAAAATAATATCAACAAGAACCAGTCTGCGCTGTCGAGTTCTATCGAGCGTCTGTCTTCTGGCTTGCGTATTAACAGCGCGAAGGATGACGCCGCGGGTCAGGCGATTGCTAACCGTTTTACTTCTAACATTAAAGGCCTGACTCAGGCTGCACGTAACGCCAACGACGGTATTTCTGTTGCACAGACCACTGAAGGCGCGCTGTCCGAAATCAACAACAACTTACAGCGTATCCGTGAGCTGACGGTTCAGGCTTCTACCGGGACTAACTCTGATTCGGATCTGGACTCCATTCAGGACGAAATCAAATCCCGTCTCGACGAAATTGACCGCGTATCCGGTCAGACCCAGTTCAAC…	lcl|MEGA6_S45_merged.gam|PairedContig_3	340956	H
0x	H1	3297.0	from_ESC_IA2248AA_AS	fliC	MEGA6_S45_merged.gam	1788	H1-6-fliC	99.944	100.0	1788	H1-6-fliC	0.99944	339169	-1	False	ATGGCACAAGTCATTAATACCAACAGCCTCTCGCTGATCACTCAAAATAATATCAACAAGAACCAGTCTGCGCTGTCGAGTTCTATCGAGCGTCTGTCTTCTGGCTTGCGTATTAACAGCGCGAAGGATGACGCCGCGGGTCAGGCGATTGCTAACCGTTTTACTTCTAACATTAAAGGCCTGACTCAGGCTGCACGTAACGCCAACGACGGTATTTCTGTTGCACAGACCACTGAAGGCGCGCTGTCCGAAATCAACAACAACTTACAGCGTATCCGTGAGCTGACGGTTCAGGCTTCTACCGGGACTAACTCTGATTCGGATCTGGACTCCATTCAGGACGAAATCAAATCCCGTCTCGACGAAATTGACCGCGTATCCGGTCAGACCCAGTTCAAC…	lcl|MEGA6_S45_merged.gam|PairedContig_3	340956	H
0x	H12	3075.0	1__fliC__fliC-H12__8 AY337471.1;flagellin;H12	fliC	MEGA6_S45_merged.gam	1788	H12-1-fliC-origin	97.707	100.0	1788	H12-1-fliC-origin	0.9770699999999999	339169	-1	False	ATGGCACAAGTCATTAATACCAACAGCCTCTCGCTGATCACTCAAAATAATATCAACAAGAACCAGTCTGCGCTGTCGAGTTCTATCGAGCGTCTGTCTTCTGGCTTGCGTATTAACAGCGCGAAGGATGACGCCGCGGGTCAGGCGATTGCTAACCGTTTTACTTCTAACATTAAAGGCCTGACTCAGGCTGCACGTAACGCCAACGACGGTATTTCTGTTGCACAGACCACTGAAGGCGCGCTGTCCGAAATCAACAACAACTTACAGCGTATCCGTGAGCTGACGGTTCAGGCTTCTACCGGGACTAACTCTGATTCGGATCTGGACTCCATTCAGGACGAAATCAAATCCCGTCTCGACGAAATTGACCGCGTATCCGGTCAGACCCAGTTCAAC…	lcl|MEGA6_S45_merged.gam|PairedContig_3	340956	H
0x	H12	3062.0	1__fliC__fliC-H12__9 AY337474.1;flagellin;H12	fliC	MEGA6_S45_merged.gam	1787	H12-2-fliC-origin	97.594	99.0	1788	H12-2-fliC-origin	0.9661805999999998	339170	-1	False	ATGGCACAAGTCATTAATACCAACAGCCTCTCGCTGATCACTCAAAATAATATCAACAAGAACCAGTCTGCGCTGTCGAGTTCTATCGAGCGTCTGTCTTCTGGCTTGCGTATTAACAGCGCGAAGGATGACGCCGCGGGTCAGGCGATTGCTAACCGTTTTACTTCTAACATTAAAGGCCTGACTCAGGCTGCACGTAACGCCAACGACGGTATTTCTGTTGCACAGACCACTGAAGGCGCGCTGTCCGAAATCAACAACAACTTACAGCGTATCCGTGAGCTGACGGTTCAGGCTTCTACCGGGACTAACTCTGATTCGGATCTGGACTCCATTCAGGACGAAATCAAATCCCGTCTCGACGAAATTGACCGCGTATCCGGTCAGACCCAGTTCAAC…	lcl|MEGA6_S45_merged.gam|PairedContig_3	340956	H
0x	H12	3031.0	from_ESC_LA5721AA_AS	fliC	MEGA6_S45_merged.gam	1788	H12-11-fliC	97.26	100.0	1788	H12-11-fliC	0.9726	339169	-1	False	ATGGCACAAGTCATTAATACCAACAGCCTCTCGCTGATCACTCAAAATAATATCAACAAGAACCAGTCTGCGCTGTCGAGTTCTATCGAGCGTCTGTCTTCTGGCTTGCGTATTAACAGCGCGAAGGATGACGCCGCGGGTCAGGCGATTGCTAACCGTTTTACTTCTAACATTAAAGGCCTGACTCAGGCTGCACGTAACGCCAACGACGGTATTTCTGTTGCACAGACCACTGAAGGCGCGCTGTCCGAAATCAACAACAACTTACAGCGTATCCGTGAGCTGACGGTTCAGGCTTCTACCGGGACTAACTCTGATTCGGATCTGGACTCCATTCAGGACGAAATCAAATCCCGTCTCGACGAAATTGACCGCGTATCCGGTCAGACCCAGTTCAAC…	lcl|MEGA6_S45_merged.gam|PairedContig_3	340956	H
0x	H12	3059.0	1__fliC__fliC-H12__10 AY249997.1;flagellin;H12	fliC	MEGA6_S45_merged.gam	1788	H12-3-fliC-origin	97.539	100.0	1788	H12-3-fliC-origin	0.97539	339169	-1	False	ATGGCACAAGTCATTAATACCAACAGCCTCTCGCTGATCACTCAAAATAATATCAACAAGAACCAGTCTGCGCTGTCGAGTTCTATCGAGCGTCTGTCTTCTGGCTTGCGTATTAACAGCGCGAAGGATGACGCCGCGGGTCAGGCGATTGCTAACCGTTTTACTTCTAACATTAAAGGCCTGACTCAGGCTGCACGTAACGCCAACGACGGTATTTCTGTTGCACAGACCACTGAAGGCGCGCTGTCCGAAATCAACAACAACTTACAGCGTATCCGTGAGCTGACGGTTCAGGCTTCTACCGGGACTAACTCTGATTCGGATCTGGACTCCATTCAGGACGAAATCAAATCCCGTCTCGACGAAATTGACCGCGTATCCGGTCAGACCCAGTTCAAC…	lcl|MEGA6_S45_merged.gam|PairedContig_3	340956	H
0x	H1	3053.0	from_ESC_HA7415AA_AS	fliC	MEGA6_S45_merged.gam	1788	H1-12-fliC	97.483	100.0	1788	H1-12-fliC	0.9748300000000001	339169	-1	False	ATGGCACAAGTCATTAATACCAACAGCCTCTCGCTGATCACTCAAAATAATATCAACAAGAACCAGTCTGCGCTGTCGAGTTCTATCGAGCGTCTGTCTTCTGGCTTGCGTATTAACAGCGCGAAGGATGACGCCGCGGGTCAGGCGATTGCTAACCGTTTTACTTCTAACATTAAAGGCCTGACTCAGGCTGCACGTAACGCCAACGACGGTATTTCTGTTGCACAGACCACTGAAGGCGCGCTGTCCGAAATCAACAACAACTTACAGCGTATCCGTGAGCTGACGGTTCAGGCTTCTACCGGGACTAACTCTGATTCGGATCTGGACTCCATTCAGGACGAAATCAAATCCCGTCTCGACGAAATTGACCGCGTATCCGGTCAGACCCAGTTCAAC…	lcl|MEGA6_S45_merged.gam|PairedContig_3	340956	H
0x	H1	3297.0	from_ESC_IA0005AA_AS	fliC	MEGA6_S45_merged.gam	1788	H1-5-fliC	99.944	100.0	1788	H1-5-fliC	0.99944	339169	-1	False	ATGGCACAAGTCATTAATACCAACAGCCTCTCGCTGATCACTCAAAATAATATCAACAAGAACCAGTCTGCGCTGTCGAGTTCTATCGAGCGTCTGTCTTCTGGCTTGCGTATTAACAGCGCGAAGGATGACGCCGCGGGTCAGGCGATTGCTAACCGTTTTACTTCTAACATTAAAGGCCTGACTCAGGCTGCACGTAACGCCAACGACGGTATTTCTGTTGCACAGACCACTGAAGGCGCGCTGTCCGAAATCAACAACAACTTACAGCGTATCCGTGAGCTGACGGTTCAGGCTTCTACCGGGACTAACTCTGATTCGGATCTGGACTCCATTCAGGACGAAATCAAATCCCGTCTCGACGAAATTGACCGCGTATCCGGTCAGACCCAGTTCAAC…	lcl|MEGA6_S45_merged.gam|PairedContig_3	340956	H
0x	H12	3070.0	from_ESC_GA6832AA_AS	fliC	MEGA6_S45_merged.gam	1788	H12-7-fliC	97.651	100.0	1788	H12-7-fliC	0.97651	339169	-1	False	ATGGCACAAGTCATTAATACCAACAGCCTCTCGCTGATCACTCAAAATAATATCAACAAGAACCAGTCTGCGCTGTCGAGTTCTATCGAGCGTCTGTCTTCTGGCTTGCGTATTAACAGCGCGAAGGATGACGCCGCGGGTCAGGCGATTGCTAACCGTTTTACTTCTAACATTAAAGGCCTGACTCAGGCTGCACGTAACGCCAACGACGGTATTTCTGTTGCACAGACCACTGAAGGCGCGCTGTCCGAAATCAACAACAACTTACAGCGTATCCGTGAGCTGACGGTTCAGGCTTCTACCGGGACTAACTCTGATTCGGATCTGGACTCCATTCAGGACGAAATCAAATCCCGTCTCGACGAAATTGACCGCGTATCCGGTCAGACCCAGTTCAAC…	lcl|MEGA6_S45_merged.gam|PairedContig_3	340956	H
0x	H1	3297.0	from_ESC_GA8790AA_AS	fliC	MEGA6_S45_merged.gam	1788	H1-7-fliC	99.944	100.0	1788	H1-7-fliC	0.99944	339169	-1	False	ATGGCACAAGTCATTAATACCAACAGCCTCTCGCTGATCACTCAAAATAATATCAACAAGAACCAGTCTGCGCTGTCGAGTTCTATCGAGCGTCTGTCTTCTGGCTTGCGTATTAACAGCGCGAAGGATGACGCCGCGGGTCAGGCGATTGCTAACCGTTTTACTTCTAACATTAAAGGCCTGACTCAGGCTGCACGTAACGCCAACGACGGTATTTCTGTTGCACAGACCACTGAAGGCGCGCTGTCCGAAATCAACAACAACTTACAGCGTATCCGTGAGCTGACGGTTCAGGCTTCTACCGGGACTAACTCTGATTCGGATCTGGACTCCATTCAGGACGAAATCAAATCCCGTCTCGACGAAATTGACCGCGTATCCGGTCAGACCCAGTTCAAC…	lcl|MEGA6_S45_merged.gam|PairedContig_3	340956	H
0x	H1	3302.0	1__fliC__fliC-H1__1 AB028471.1;flagellin;H1	fliC	MEGA6_S45_merged.gam	1788	H1-1-fliC-origin	100.0	100.0	1788	H1-1-fliC-origin	1.0	339169	-1	False	ATGGCACAAGTCATTAATACCAACAGCCTCTCGCTGATCACTCAAAATAATATCAACAAGAACCAGTCTGCGCTGTCGAGTTCTATCGAGCGTCTGTCTTCTGGCTTGCGTATTAACAGCGCGAAGGATGACGCCGCGGGTCAGGCGATTGCTAACCGTTTTACTTCTAACATTAAAGGCCTGACTCAGGCTGCACGTAACGCCAACGACGGTATTTCTGTTGCACAGACCACTGAAGGCGCGCTGTCCGAAATCAACAACAACTTACAGCGTATCCGTGAGCTGACGGTTCAGGCTTCTACCGGGACTAACTCTGATTCGGATCTGGACTCCATTCAGGACGAAATCAAATCCCGTCTCGACGAAATTGACCGCGTATCCGGTCAGACCCAGTTCAAC…	lcl|MEGA6_S45_merged.gam|PairedContig_3	340956	H
0x	H1	3136.0	from_ESC_IA0127AA_AS	fliC	MEGA6_S45_merged.gam	1788	H1-10-fliC	98.322	100.0	1788	H1-10-fliC	0.9832200000000001	339169	-1	False	ATGGCACAAGTCATTAATACCAACAGCCTCTCGCTGATCACTCAAAATAATATCAACAAGAACCAGTCTGCGCTGTCGAGTTCTATCGAGCGTCTGTCTTCTGGCTTGCGTATTAACAGCGCGAAGGATGACGCCGCGGGTCAGGCGATTGCTAACCGTTTTACTTCTAACATTAAAGGCCTGACTCAGGCTGCACGTAACGCCAACGACGGTATTTCTGTTGCACAGACCACTGAAGGCGCGCTGTCCGAAATCAACAACAACTTACAGCGTATCCGTGAGCTGACGGTTCAGGCTTCTACCGGGACTAACTCTGATTCGGATCTGGACTCCATTCAGGACGAAATCAAATCCCGTCTCGACGAAATTGACCGCGTATCCGGTCAGACCCAGTTCAAC…	lcl|MEGA6_S45_merged.gam|PairedContig_3	340956	H
1x	O6	2316.0	from_ESC_IA2235AA_AS	wzx	MEGA7_S67_merged.gam	1257	O6-10-wzx	99.92	100.0	1257	O6-10-wzx	0.9992	28288	-1	False	ATGAATAGGATACAACGTGTGCACAATTATTTAAGGCTTAAAGATAAAATAAAAAACGTATTTTTAGGGTTGTATATATTGCAGTTATTTAATTATATCGCGCCATTGGTAATTATCCCTATCCTGATAAAATATATTGGGTTGGGGGAATATGGGGAATTGGTCTATATTACATCTATTTATCAAATAGTGGCTTTGATTATTGATTTTGGCTTTACTTACACAGGACCTGTGGTTGCTGCGAGACATAGATGTGAGACCCAAAATTTACAGCGCTATTACTCAATAGTTGTTCTTTTAAAATCATTGCTTTTTATAATTGCATTAACATGTGTATTTTTATTGTGCAGATTAAATATAGTCCACTTGTCATTTTTTGGGTTTTTGTCAATTTTTCTA…	lcl|MEGA7_S67_merged.gam|PairedContig_95	29544	O
1x	O6	2311.0	from_ESC_GA9104AA_AS	wzx	MEGA7_S67_merged.gam	1257	O6-12-wzx	99.841	100.0	1257	O6-12-wzx	0.9984099999999999	28288	-1	False	ATGAATAGGATACAACGTGTGCACAATTATTTAAGGCTTAAAGATAAAATAAAAAACGTATTTTTAGGGTTGTATATATTGCAGTTATTTAATTATATCGCGCCATTGGTAATTATCCCTATCCTGATAAAATATATTGGGTTGGGGGAATATGGGGAATTGGTCTATATTACATCTATTTATCAAATAGTGGCTTTGATTATTGATTTTGGCTTTACTTACACAGGACCTGTGGTTGCTGCGAGACATAGATGTGAGACCCAAAATTTACAGCGCTATTACTCAATAGTTGTTCTTTTAAAATCATTGCTTTTTATAATTGCATTAACATGTGTATTTTTATTGTGCAGATTAAATATAGTCCACTTGTCATTTTTTGGGTTTTTGTCAATTTTTCTA…	lcl|MEGA7_S67_merged.gam|PairedContig_95	29544	O
1x	O6	2278.0	from_ESC_GA9104AA_AS	wzx	MEGA7_S67_merged.gam	1239	O6-23-wzx	99.839	100.0	1239	O6-23-wzx	0.99839	28288	-1	False	GTGCACAATTATTTAAGGCTTAAAGATAAAATAAAAAACGTATTTTTAGGGTTGTATATATTGCAGTTATTTAATTATATCGCGCCATTGGTAATTATCCCTATCCTGATAAAATATATTGGGTTGGGGGAATATGGGGAATTGGTCTATATTACATCTATTTATCAAATAGTGGCTTTGATTATTGATTTTGGCTTTACTTACACAGGACCTGTGGTTGCTGCGAGACATAGATGTGAGACCCAAAATTTACAGCGCTATTACTCAATAGTTGTTCTTTTAAAATCATTGCTTTTTATAATTGCATTAACATGTGTATTTTTATTGTGCAGATTAAATATAGTCCACTTGTCATTTTTTGGGTTTTTGTCAATTTTTCTATGCACTATTGGTAATATA…	lcl|MEGA7_S67_merged.gam|PairedContig_95	29526	O
1x	O6	2189.0	from_ESC_HA8385AA_AS	wzx	MEGA7_S67_merged.gam	1257	O6-13-wzx	98.091	100.0	1257	O6-13-wzx	0.9809099999999998	28288	-1	False	ATGAATAGGATACAACGTGTGCACAATTATTTAAGGCTTAAAGATAAAATAAAAAACGTATTTTTAGGGTTGTATATATTGCAGTTATTTAATTATATCGCGCCATTGGTAATTATCCCTATCCTGATAAAATATATTGGGTTGGGGGAATATGGGGAATTGGTCTATATTACATCTATTTATCAAATAGTGGCTTTGATTATTGATTTTGGCTTTACTTACACAGGACCTGTGGTTGCTGCGAGACATAGATGTGAGACCCAAAATTTACAGCGCTATTACTCAATAGTTGTTCTTTTAAAATCATTGCTTTTTATAATTGCATTAACATGTGTATTTTTATTGTGCAGATTAAATATAGTCCACTTGTCATTTTTTGGGTTTTTGTCAATTTTTCTA…	lcl|MEGA7_S67_merged.gam|PairedContig_95	29544	O
1x	O6	2183.0	from_ESC_IA0140AA_AS	wzx	MEGA7_S67_merged.gam	1257	O6-15-wzx	98.011	100.0	1257	O6-15-wzx	0.98011	28288	-1	False	ATGAATAGGATACAACGTGTGCACAATTATTTAAGGCTTAAAGATAAAATAAAAAACGTATTTTTAGGGTTGTATATATTGCAGTTATTTAATTATATCGCGCCATTGGTAATTATCCCTATCCTGATAAAATATATTGGGTTGGGGGAATATGGGGAATTGGTCTATATTACATCTATTTATCAAATAGTGGCTTTGATTATTGATTTTGGCTTTACTTACACAGGACCTGTGGTTGCTGCGAGACATAGATGTGAGACCCAAAATTTACAGCGCTATTACTCAATAGTTGTTCTTTTAAAATCATTGCTTTTTATAATTGCATTAACATGTGTATTTTTATTGTGCAGATTAAATATAGTCCACTTGTCATTTTTTGGGTTTTTGTCAATTTTTCTA…	lcl|MEGA7_S67_merged.gam|PairedContig_95	29544	O
1x	O6	2316.0	from_ESC_HA8490AA_AS	wzx	MEGA7_S67_merged.gam	1257	O6-9-wzx	99.92	100.0	1257	O6-9-wzx	0.9992	28288	-1	False	ATGAATAGGATACAACGTGTGCACAATTATTTAAGGCTTAAAGATAAAATAAAAAACGTATTTTTAGGGTTGTATATATTGCAGTTATTTAATTATATCGCGCCATTGGTAATTATCCCTATCCTGATAAAATATATTGGGTTGGGGGAATATGGGGAATTGGTCTATATTACATCTATTTATCAAATAGTGGCTTTGATTATTGATTTTGGCTTTACTTACACAGGACCTGTGGTTGCTGCGAGACATAGATGTGAGACCCAAAATTTACAGCGCTATTACTCAATAGTTGTTCTTTTAAAATCATTGCTTTTTATAATTGCATTAACATGTGTATTTTTATTGTGCAGATTAAATATAGTCCACTTGTCATTTTTTGGGTTTTTGTCAATTTTTCTA…	lcl|MEGA7_S67_merged.gam|PairedContig_95	29544	O
1x	O6	2338.0	from_ESC_HA8370AA_AS	wzy	MEGA7_S67_merged.gam	1344	O6-31-wzy	98.065	100.0	1344	O6-31-wzy	0.98065	26945	-1	False	ATGAAAGTGAAGGCGGTTCCTGCTATTACATTCTATTTAAGTTTAATGCTGACAATTTTAGTGTTACTGTTTGGTAATGAACCAAATAAATCACAATATATCCTTGTTATAGCAACGATAACAGTTTTTTATATCGCATATATCACTAATAAAATAACTTCTCCGGCCAGCCTTCTCGTTATATCATCTTTTGTGTTTTTAGGTTGTCGCCCTTTATTATCTTTGTTTGCAAACTATGATTATAGGATTGCCGATTGGTTTATTGAAGGATATATGGATGACGATGTGATTTTGGCTAACTATGCTATAACACTAATGTATTATGGTTATACATTGGGACTAATTCTATGCAAAAATACTGAAAAATTTTATCCGCATGGTCCTTATCCTGAAAAACAA…	lcl|MEGA7_S67_merged.gam|PairedContig_95	28288	O
1x	O6	2283.0	from_ESC_HA8378AA_AS	wzx	MEGA7_S67_merged.gam	1239	O6-22-wzx	99.919	100.0	1239	O6-22-wzx	0.9991899999999999	28288	-1	False	GTGCACAATTATTTAAGGCTTAAAGATAAAATAAAAAACGTATTTTTAGGGTTGTATATATTGCAGTTATTTAATTATATCGCGCCATTGGTAATTATCCCTATCCTGATAAAATATATTGGGTTGGGGGAATATGGGGAATTGGTCTATATTACATCTATTTATCAAATAGTGGCTTTGATTATTGATTTTGGCTTTACTTACACAGGACCTGTGGTTGCTGCGAGACATAGATGTGAGACCCAAAATTTACAGCGCTATTACTCAATAGTTGTTCTTTTAAAATCATTGCTTTTTATAATTGCATTAACATGTGTATTTTTATTGTGCAGATTAAATATAGTCCACTTGTCATTTTTTGGGTTTTTGTCAATTTTTCTATGCACTATTGGTAATATA…	lcl|MEGA7_S67_merged.gam|PairedContig_95	29526	O
1x	O6	2483.0	wzy_166_AJ426423_O6	wzy	MEGA7_S67_merged.gam	1344	O6-7-wzy-origin	100.0	100.0	1344	O6-7-wzy-origin	1.0	26945	-1	False	ATGAAAGTGAAGGCGGTTCCTGCTATTACATTCTATTTAAGTTTAATGCTGACAATTTTAGTGTTACTGTTTGGTAATGAACCAAATAAATCACAATATATCCTTGTTATAGCAACGATAACAGTTTTTTATATCGCATATATCACTAATAAAATAACTTCTCCGGCCAGCCTTCTCGTTATATCATCTTTTGTGTTTTTAGGTTGTCGCCCTTTATTATCTTTGTTTGCAAACTATGATTATAGGATTGCCGATTGGTTTATTGAAGGATATATGGATGACGATGTGATTTTGGCTAACTATGCTATAACACTAATGTATTATGGTTATACATTGGGACTAATTCTATGCAAAAATACTGAAAAATTTTATCCGCATGGTCCTTATCCTGAAAAACAA…	lcl|MEGA7_S67_merged.gam|PairedContig_95	28288	O
1x	O6	2338.0	from_ESC_GA6663AA_AS	wzy	MEGA7_S67_merged.gam	1344	O6-32-wzy	98.065	100.0	1344	O6-32-wzy	0.98065	26945	-1	False	ATGAAAGTGAAGGCGGTTCCTGCTATTACATTCTATTTAAGTTTAATGCTGACAATTTTAGTGTTACTGTTTGGTAATGAACCAAATAAATCACAATATATCCTTGTTATAGCAACGATAACAGTTTTTTATATCGCATATATCACTAATAAAATAACTTCTCCGGCCAGCCTTCTCGTTATATCATCTTTTGTGTTTTTAGGTTGTCGCCCTTTATTATCTTTGTTTGCAAACTATGATTATAGGATTGCCGATTGGTTTATTGAAGGATATATGGATGACGATGTGATTTTGGCTAACTATGCTATAACACTAATGTATTATGGTTATACATTGGGACTAATTCTATGCAAAAATACTGAAAAATTTTATCCGCATGGTCCTTATCCTGAAAAACAA…	lcl|MEGA7_S67_merged.gam|PairedContig_95	28288	O
1x	O6	2316.0	8__wzx__wzx-O6__274 AB811597.1;O antigen flippase;O6	wzx	MEGA7_S67_merged.gam	1257	O6-3-wzx-origin	99.92	100.0	1257	O6-3-wzx-origin	0.9992	28288	-1	False	ATGAATAGGATACAACGTGTGCACAATTATTTAAGGCTTAAAGATAAAATAAAAAACGTATTTTTAGGGTTGTATATATTGCAGTTATTTAATTATATCGCGCCATTGGTAATTATCCCTATCCTGATAAAATATATTGGGTTGGGGGAATATGGGGAATTGGTCTATATTACATCTATTTATCAAATAGTGGCTTTGATTATTGATTTTGGCTTTACTTACACAGGACCTGTGGTTGCTGCGAGACATAGATGTGAGACCCAAAATTTACAGCGCTATTACTCAATAGTTGTTCTTTTAAAATCATTGCTTTTTATAATTGCATTAACATGTGTATTTTTATTGTGCAGATTAAATATAGTCCACTTGTCATTTTTTGGGTTTTTGTCAATTTTTCTA…	lcl|MEGA7_S67_merged.gam|PairedContig_95	29544	O
1x	O6	2283.0	from_ESC_HA8236AA_AS	wzx	MEGA7_S67_merged.gam	1239	O6-18-wzx	99.919	100.0	1239	O6-18-wzx	0.9991899999999999	28288	-1	False	GTGCACAATTATTTAAGGCTTAAAGATAAAATAAAAAACGTATTTTTAGGGTTGTATATATTGCAGTTATTTAATTATATCGCGCCATTGGTAATTATCCCTATCCTGATAAAATATATTGGGTTGGGGGAATATGGGGAATTGGTCTATATTACATCTATTTATCAAATAGTGGCTTTGATTATTGATTTTGGCTTTACTTACACAGGACCTGTGGTTGCTGCGAGACATAGATGTGAGACCCAAAATTTACAGCGCTATTACTCAATAGTTGTTCTTTTAAAATCATTGCTTTTTATAATTGCATTAACATGTGTATTTTTATTGTGCAGATTAAATATAGTCCACTTGTCATTTTTTGGGTTTTTGTCAATTTTTCTATGCACTATTGGTAATATA…	lcl|MEGA7_S67_merged.gam|PairedContig_95	29526	O
1x	O6	2344.0	9__wzy__wzy-O6__473 CP002185.1;O antigen polyermase;O6	wzy	MEGA7_S67_merged.gam	1344	O6-5-wzy-origin	98.14	100.0	1344	O6-5-wzy-origin	0.9814	26945	-1	False	ATGAAAGTGAAGGCGGTTCCTGCTATTACATTCTATTTAAGTTTAATGCTGACAATTTTAGTGTTACTGTTTGGTAATGAACCAAATAAATCACAATATATCCTTGTTATAGCAACGATAACAGTTTTTTATATCGCATATATCACTAATAAAATAACTTCTCCGGCCAGCCTTCTCGTTATATCATCTTTTGTGTTTTTAGGTTGTCGCCCTTTATTATCTTTGTTTGCAAACTATGATTATAGGATTGCCGATTGGTTTATTGAAGGATATATGGATGACGATGTGATTTTGGCTAACTATGCTATAACACTAATGTATTATGGTTATACATTGGGACTAATTCTATGCAAAAATACTGAAAAATTTTATCCGCATGGTCCTTATCCTGAAAAACAA…	lcl|MEGA7_S67_merged.gam|PairedContig_95	28288	O
1x	O6	2283.0	from_ESC_IA2235AA_AS	wzx	MEGA7_S67_merged.gam	1239	O6-21-wzx	99.919	100.0	1239	O6-21-wzx	0.9991899999999999	28288	-1	False	GTGCACAATTATTTAAGGCTTAAAGATAAAATAAAAAACGTATTTTTAGGGTTGTATATATTGCAGTTATTTAATTATATCGCGCCATTGGTAATTATCCCTATCCTGATAAAATATATTGGGTTGGGGGAATATGGGGAATTGGTCTATATTACATCTATTTATCAAATAGTGGCTTTGATTATTGATTTTGGCTTTACTTACACAGGACCTGTGGTTGCTGCGAGACATAGATGTGAGACCCAAAATTTACAGCGCTATTACTCAATAGTTGTTCTTTTAAAATCATTGCTTTTTATAATTGCATTAACATGTGTATTTTTATTGTGCAGATTAAATATAGTCCACTTGTCATTTTTTGGGTTTTTGTCAATTTTTCTATGCACTATTGGTAATATA…	lcl|MEGA7_S67_merged.gam|PairedContig_95	29526	O
1x	O6	2471.0	from_ESC_HA8236AA_AS	wzy	MEGA7_S67_merged.gam	1344	O6-28-wzy	99.851	100.0	1344	O6-28-wzy	0.99851	26945	-1	False	ATGAAAGTGAAGGCGGTTCCTGCTATTACATTCTATTTAAGTTTAATGCTGACAATTTTAGTGTTACTGTTTGGTAATGAACCAAATAAATCACAATATATCCTTGTTATAGCAACGATAACAGTTTTTTATATCGCATATATCACTAATAAAATAACTTCTCCGGCCAGCCTTCTCGTTATATCATCTTTTGTGTTTTTAGGTTGTCGCCCTTTATTATCTTTGTTTGCAAACTATGATTATAGGATTGCCGATTGGTTTATTGAAGGATATATGGATGACGATGTGATTTTGGCTAACTATGCTATAACACTAATGTATTATGGTTATACATTGGGACTAATTCTATGCAAAAATACTGAAAAATTTTATCCGCATGGTCCTTATCCTGAAAAACAA…	lcl|MEGA7_S67_merged.gam|PairedContig_95	28288	O
1x	O6	2322.0	8__wzx__wzx-O6__272 AJ426045.2;O antigen flippase;O6	wzx	MEGA7_S67_merged.gam	1257	O6-1-wzx-origin	100.0	100.0	1257	O6-1-wzx-origin	1.0	28288	-1	False	ATGAATAGGATACAACGTGTGCACAATTATTTAAGGCTTAAAGATAAAATAAAAAACGTATTTTTAGGGTTGTATATATTGCAGTTATTTAATTATATCGCGCCATTGGTAATTATCCCTATCCTGATAAAATATATTGGGTTGGGGGAATATGGGGAATTGGTCTATATTACATCTATTTATCAAATAGTGGCTTTGATTATTGATTTTGGCTTTACTTACACAGGACCTGTGGTTGCTGCGAGACATAGATGTGAGACCCAAAATTTACAGCGCTATTACTCAATAGTTGTTCTTTTAAAATCATTGCTTTTTATAATTGCATTAACATGTGTATTTTTATTGTGCAGATTAAATATAGTCCACTTGTCATTTTTTGGGTTTTTGTCAATTTTTCTA…	lcl|MEGA7_S67_merged.gam|PairedContig_95	29544	O
1x	O6	2156.0	from_ESC_HA8385AA_AS	wzx	MEGA7_S67_merged.gam	1239	O6-16-wzx	98.063	100.0	1239	O6-16-wzx	0.9806300000000001	28288	-1	False	GTGCACAATTATTTAAGGCTTAAAGATAAAATAAAAAACGTATTTTTAGGGTTGTATATATTGCAGTTATTTAATTATATCGCGCCATTGGTAATTATCCCTATCCTGATAAAATATATTGGGTTGGGGGAATATGGGGAATTGGTCTATATTACATCTATTTATCAAATAGTGGCTTTGATTATTGATTTTGGCTTTACTTACACAGGACCTGTGGTTGCTGCGAGACATAGATGTGAGACCCAAAATTTACAGCGCTATTACTCAATAGTTGTTCTTTTAAAATCATTGCTTTTTATAATTGCATTAACATGTGTATTTTTATTGTGCAGATTAAATATAGTCCACTTGTCATTTTTTGGGTTTTTGTCAATTTTTCTATGCACTATTGGTAATATA…	lcl|MEGA7_S67_merged.gam|PairedContig_95	29526	O
1x	O6	2289.0	from_ESC_IA2238AA_AS	wzx	MEGA7_S67_merged.gam	1239	O6-19-wzx	100.0	100.0	1239	O6-19-wzx	1.0	28288	-1	False	GTGCACAATTATTTAAGGCTTAAAGATAAAATAAAAAACGTATTTTTAGGGTTGTATATATTGCAGTTATTTAATTATATCGCGCCATTGGTAATTATCCCTATCCTGATAAAATATATTGGGTTGGGGGAATATGGGGAATTGGTCTATATTACATCTATTTATCAAATAGTGGCTTTGATTATTGATTTTGGCTTTACTTACACAGGACCTGTGGTTGCTGCGAGACATAGATGTGAGACCCAAAATTTACAGCGCTATTACTCAATAGTTGTTCTTTTAAAATCATTGCTTTTTATAATTGCATTAACATGTGTATTTTTATTGTGCAGATTAAATATAGTCCACTTGTCATTTTTTGGGTTTTTGTCAATTTTTCTATGCACTATTGGTAATATA…	lcl|MEGA7_S67_merged.gam|PairedContig_95	29526	O
1x	O6	2183.0	from_ESC_HA8799AA_AS	wzx	MEGA7_S67_merged.gam	1257	O6-14-wzx	98.011	100.0	1257	O6-14-wzx	0.98011	28288	-1	False	ATGAATAGGATACAACGTGTGCACAATTATTTAAGGCTTAAAGATAAAATAAAAAACGTATTTTTAGGGTTGTATATATTGCAGTTATTTAATTATATCGCGCCATTGGTAATTATCCCTATCCTGATAAAATATATTGGGTTGGGGGAATATGGGGAATTGGTCTATATTACATCTATTTATCAAATAGTGGCTTTGATTATTGATTTTGGCTTTACTTACACAGGACCTGTGGTTGCTGCGAGACATAGATGTGAGACCCAAAATTTACAGCGCTATTACTCAATAGTTGTTCTTTTAAAATCATTGCTTTTTATAATTGCATTAACATGTGTATTTTTATTGTGCAGATTAAATATAGTCCACTTGTCATTTTTTGGGTTTTTGTCAATTTTTCTA…	lcl|MEGA7_S67_merged.gam|PairedContig_95	29544	O
1x	O6	2477.0	9__wzy__wzy-O6__474 AB811597.1;O antigen polyermase;O6	wzy	MEGA7_S67_merged.gam	1344	O6-6-wzy-origin	99.926	100.0	1344	O6-6-wzy-origin	0.99926	26945	-1	False	ATGAAAGTGAAGGCGGTTCCTGCTATTACATTCTATTTAAGTTTAATGCTGACAATTTTAGTGTTACTGTTTGGTAATGAACCAAATAAATCACAATATATCCTTGTTATAGCAACGATAACAGTTTTTTATATCGCATATATCACTAATAAAATAACTTCTCCGGCCAGCCTTCTCGTTATATCATCTTTTGTGTTTTTAGGTTGTCGCCCTTTATTATCTTTGTTTGCAAACTATGATTATAGGATTGCCGATTGGTTTATTGAAGGATATATGGATGACGATGTGATTTTGGCTAACTATGCTATAACACTAATGTATTATGGTTATACATTGGGACTAATTCTATGCAAAAATACTGAAAAATTTTATCCGCATGGTCCTTATCCTGAAAAACAA…	lcl|MEGA7_S67_merged.gam|PairedContig_95	28288	O
1x	O6	2150.0	8__wzx__wzx-O6__273 CP002185.1;O antigen flippase;O6	wzx	MEGA7_S67_merged.gam	1239	O6-2-wzx-origin	97.982	100.0	1239	O6-2-wzx-origin	0.97982	28288	-1	False	GTGCACAATTATTTAAGGCTTAAAGATAAAATAAAAAACGTATTTTTAGGGTTGTATATATTGCAGTTATTTAATTATATCGCGCCATTGGTAATTATCCCTATCCTGATAAAATATATTGGGTTGGGGGAATATGGGGAATTGGTCTATATTACATCTATTTATCAAATAGTGGCTTTGATTATTGATTTTGGCTTTACTTACACAGGACCTGTGGTTGCTGCGAGACATAGATGTGAGACCCAAAATTTACAGCGCTATTACTCAATAGTTGTTCTTTTAAAATCATTGCTTTTTATAATTGCATTAACATGTGTATTTTTATTGTGCAGATTAAATATAGTCCACTTGTCATTTTTTGGGTTTTTGTCAATTTTTCTATGCACTATTGGTAATATA…	lcl|MEGA7_S67_merged.gam|PairedContig_95	29526	O
1x	O6	2477.0	9__wzy__wzy-O6__472 AJ426045.2;O antigen polyermase;O6	wzy	MEGA7_S67_merged.gam	1344	O6-4-wzy-origin	99.926	100.0	1344	O6-4-wzy-origin	0.99926	26945	-1	False	ATGAAAGTGAAGGCGGTTCCTGCTATTACATTCTATTTAAGTTTAATGCTGACAATTTTAGTGTTACTGTTTGGTAATGAACCAAATAAATCACAATATATCCTTGTTATAGCAACGATAACAGTTTTTTATATCGCATATATCACTAATAAAATAACTTCTCCGGCCAGCCTTCTCGTTATATCATCTTTTGTGTTTTTAGGTTGTCGCCCTTTATTATCTTTGTTTGCAAACTATGATTATAGGATTGCCGATTGGTTTATTGAAGGATATATGGATGACGATGTGATTTTGGCTAACTATGCTATAACACTAATGTATTATGGTTATACATTGGGACTAATTCTATGCAAAAATACTGAAAAATTTTATCCGCATGGTCCTTATCCTGAAAAACAA…	lcl|MEGA7_S67_merged.gam|PairedContig_95	28288	O
1x	O6	2150.0	from_ESC_HA8799AA_AS	wzx	MEGA7_S67_merged.gam	1239	O6-17-wzx	97.982	100.0	1239	O6-17-wzx	0.97982	28288	-1	False	GTGCACAATTATTTAAGGCTTAAAGATAAAATAAAAAACGTATTTTTAGGGTTGTATATATTGCAGTTATTTAATTATATCGCGCCATTGGTAATTATCCCTATCCTGATAAAATATATTGGGTTGGGGGAATATGGGGAATTGGTCTATATTACATCTATTTATCAAATAGTGGCTTTGATTATTGATTTTGGCTTTACTTACACAGGACCTGTGGTTGCTGCGAGACATAGATGTGAGACCCAAAATTTACAGCGCTATTACTCAATAGTTGTTCTTTTAAAATCATTGCTTTTTATAATTGCATTAACATGTGTATTTTTATTGTGCAGATTAAATATAGTCCACTTGTCATTTTTTGGGTTTTTGTCAATTTTTCTATGCACTATTGGTAATATA…	lcl|MEGA7_S67_merged.gam|PairedContig_95	29526	O
1x	O6	2477.0	from_ESC_GA8803AA_AS	wzy	MEGA7_S67_merged.gam	1344	O6-26-wzy	99.926	100.0	1344	O6-26-wzy	0.99926	26945	-1	False	ATGAAAGTGAAGGCGGTTCCTGCTATTACATTCTATTTAAGTTTAATGCTGACAATTTTAGTGTTACTGTTTGGTAATGAACCAAATAAATCACAATATATCCTTGTTATAGCAACGATAACAGTTTTTTATATCGCATATATCACTAATAAAATAACTTCTCCGGCCAGCCTTCTCGTTATATCATCTTTTGTGTTTTTAGGTTGTCGCCCTTTATTATCTTTGTTTGCAAACTATGATTATAGGATTGCCGATTGGTTTATTGAAGGATATATGGATGACGATGTGATTTTGGCTAACTATGCTATAACACTAATGTATTATGGTTATACATTGGGACTAATTCTATGCAAAAATACTGAAAAATTTTATCCGCATGGTCCTTATCCTGAAAAACAA…	lcl|MEGA7_S67_merged.gam|PairedContig_95	28288	O
1x	O6	2338.0	from_ESC_IA0006AA_AS	wzy	MEGA7_S67_merged.gam	1344	O6-30-wzy	98.065	100.0	1344	O6-30-wzy	0.98065	26945	-1	False	ATGAAAGTGAAGGCGGTTCCTGCTATTACATTCTATTTAAGTTTAATGCTGACAATTTTAGTGTTACTGTTTGGTAATGAACCAAATAAATCACAATATATCCTTGTTATAGCAACGATAACAGTTTTTTATATCGCATATATCACTAATAAAATAACTTCTCCGGCCAGCCTTCTCGTTATATCATCTTTTGTGTTTTTAGGTTGTCGCCCTTTATTATCTTTGTTTGCAAACTATGATTATAGGATTGCCGATTGGTTTATTGAAGGATATATGGATGACGATGTGATTTTGGCTAACTATGCTATAACACTAATGTATTATGGTTATACATTGGGACTAATTCTATGCAAAAATACTGAAAAATTTTATCCGCATGGTCCTTATCCTGAAAAACAA…	lcl|MEGA7_S67_merged.gam|PairedContig_95	28288	O
1x	O6	2316.0	from_ESC_HA8378AA_AS	wzx	MEGA7_S67_merged.gam	1257	O6-11-wzx	99.92	100.0	1257	O6-11-wzx	0.9992	28288	-1	False	ATGAATAGGATACAACGTGTGCACAATTATTTAAGGCTTAAAGATAAAATAAAAAACGTATTTTTAGGGTTGTATATATTGCAGTTATTTAATTATATCGCGCCATTGGTAATTATCCCTATCCTGATAAAATATATTGGGTTGGGGGAATATGGGGAATTGGTCTATATTACATCTATTTATCAAATAGTGGCTTTGATTATTGATTTTGGCTTTACTTACACAGGACCTGTGGTTGCTGCGAGACATAGATGTGAGACCCAAAATTTACAGCGCTATTACTCAATAGTTGTTCTTTTAAAATCATTGCTTTTTATAATTGCATTAACATGTGTATTTTTATTGTGCAGATTAAATATAGTCCACTTGTCATTTTTTGGGTTTTTGTCAATTTTTCTA…	lcl|MEGA7_S67_merged.gam|PairedContig_95	29544	O
1x	O6	2283.0	from_ESC_HA8490AA_AS	wzx	MEGA7_S67_merged.gam	1239	O6-20-wzx	99.919	100.0	1239	O6-20-wzx	0.9991899999999999	28288	-1	False	GTGCACAATTATTTAAGGCTTAAAGATAAAATAAAAAACGTATTTTTAGGGTTGTATATATTGCAGTTATTTAATTATATCGCGCCATTGGTAATTATCCCTATCCTGATAAAATATATTGGGTTGGGGGAATATGGGGAATTGGTCTATATTACATCTATTTATCAAATAGTGGCTTTGATTATTGATTTTGGCTTTACTTACACAGGACCTGTGGTTGCTGCGAGACATAGATGTGAGACCCAAAATTTACAGCGCTATTACTCAATAGTTGTTCTTTTAAAATCATTGCTTTTTATAATTGCATTAACATGTGTATTTTTATTGTGCAGATTAAATATAGTCCACTTGTCATTTTTTGGGTTTTTGTCAATTTTTCTATGCACTATTGGTAATATA…	lcl|MEGA7_S67_merged.gam|PairedContig_95	29526	O
1x	H1	3236.0	from_ESC_BA4596AA_AS	fliC	MEGA7_S67_merged.gam	1788	H1-9-fliC	99.329	100.0	1788	H1-9-fliC	0.99329	377442	-1	False	ATGGCACAAGTCATTAATACCAACAGCCTCTCGCTGATCACTCAAAATAATATCAACAAGAACCAGTCTGCGCTGTCGAGTTCTATCGAGCGTCTGTCTTCTGGCTTGCGTATTAACAGCGCGAAGGATGACGCCGCGGGTCAGGCGATTGCTAACCGTTTTACTTCTAACATTAAAGGCCTGACTCAGGCTGCACGTAACGCCAACGACGGTATTTCTGTTGCACAGACCACTGAAGGCGCGCTGTCCGAAATCAACAACAACTTACAGCGTATCCGTGAGCTGACGGTTCAGGCTTCTACCGGGACTAACTCTGATTCGGATCTGGACTCCATTCAGGACGAAATCAAATCCCGTCTCGACGAAATTGACCGCGTATCCGGTCAGACCCAGTTCAAC…	lcl|MEGA7_S67_merged.gam|PairedContig_83	379229	H
1x	H1	3297.0	from_ESC_HA8537AA_AS	fliC	MEGA7_S67_merged.gam	1788	H1-4-fliC	99.944	100.0	1788	H1-4-fliC	0.99944	377442	-1	False	ATGGCACAAGTCATTAATACCAACAGCCTCTCGCTGATCACTCAAAATAATATCAACAAGAACCAGTCTGCGCTGTCGAGTTCTATCGAGCGTCTGTCTTCTGGCTTGCGTATTAACAGCGCGAAGGATGACGCCGCGGGTCAGGCGATTGCTAACCGTTTTACTTCTAACATTAAAGGCCTGACTCAGGCTGCACGTAACGCCAACGACGGTATTTCTGTTGCACAGACCACTGAAGGCGCGCTGTCCGAAATCAACAACAACTTACAGCGTATCCGTGAGCTGACGGTTCAGGCTTCTACCGGGACTAACTCTGATTCGGATCTGGACTCCATTCAGGACGAAATCAAATCCCGTCTCGACGAAATTGACCGCGTATCCGGTCAGACCCAGTTCAAC…	lcl|MEGA7_S67_merged.gam|PairedContig_83	379229	H
1x	H12	3070.0	from_ESC_GA9370AA_AS	fliC	MEGA7_S67_merged.gam	1788	H12-8-fliC	97.651	100.0	1788	H12-8-fliC	0.97651	377442	-1	False	ATGGCACAAGTCATTAATACCAACAGCCTCTCGCTGATCACTCAAAATAATATCAACAAGAACCAGTCTGCGCTGTCGAGTTCTATCGAGCGTCTGTCTTCTGGCTTGCGTATTAACAGCGCGAAGGATGACGCCGCGGGTCAGGCGATTGCTAACCGTTTTACTTCTAACATTAAAGGCCTGACTCAGGCTGCACGTAACGCCAACGACGGTATTTCTGTTGCACAGACCACTGAAGGCGCGCTGTCCGAAATCAACAACAACTTACAGCGTATCCGTGAGCTGACGGTTCAGGCTTCTACCGGGACTAACTCTGATTCGGATCTGGACTCCATTCAGGACGAAATCAAATCCCGTCTCGACGAAATTGACCGCGTATCCGGTCAGACCCAGTTCAAC…	lcl|MEGA7_S67_merged.gam|PairedContig_83	379229	H
1x	H12	3075.0	fliC_83_AIFX01000055_H12	fliC	MEGA7_S67_merged.gam	1788	H12-4-fliC-origin	97.707	100.0	1788	H12-4-fliC-origin	0.9770699999999999	377442	-1	False	ATGGCACAAGTCATTAATACCAACAGCCTCTCGCTGATCACTCAAAATAATATCAACAAGAACCAGTCTGCGCTGTCGAGTTCTATCGAGCGTCTGTCTTCTGGCTTGCGTATTAACAGCGCGAAGGATGACGCCGCGGGTCAGGCGATTGCTAACCGTTTTACTTCTAACATTAAAGGCCTGACTCAGGCTGCACGTAACGCCAACGACGGTATTTCTGTTGCACAGACCACTGAAGGCGCGCTGTCCGAAATCAACAACAACTTACAGCGTATCCGTGAGCTGACGGTTCAGGCTTCTACCGGGACTAACTCTGATTCGGATCTGGACTCCATTCAGGACGAAATCAAATCCCGTCTCGACGAAATTGACCGCGTATCCGGTCAGACCCAGTTCAAC…	lcl|MEGA7_S67_merged.gam|PairedContig_83	379229	H
1x	H1	3136.0	from_ESC_IA2263AA_AS	fliC	MEGA7_S67_merged.gam	1788	H1-11-fliC	98.322	100.0	1788	H1-11-fliC	0.9832200000000001	377442	-1	False	ATGGCACAAGTCATTAATACCAACAGCCTCTCGCTGATCACTCAAAATAATATCAACAAGAACCAGTCTGCGCTGTCGAGTTCTATCGAGCGTCTGTCTTCTGGCTTGCGTATTAACAGCGCGAAGGATGACGCCGCGGGTCAGGCGATTGCTAACCGTTTTACTTCTAACATTAAAGGCCTGACTCAGGCTGCACGTAACGCCAACGACGGTATTTCTGTTGCACAGACCACTGAAGGCGCGCTGTCCGAAATCAACAACAACTTACAGCGTATCCGTGAGCTGACGGTTCAGGCTTCTACCGGGACTAACTCTGATTCGGATCTGGACTCCATTCAGGACGAAATCAAATCCCGTCTCGACGAAATTGACCGCGTATCCGGTCAGACCCAGTTCAAC…	lcl|MEGA7_S67_merged.gam|PairedContig_83	379229	H
1x	H1	3291.0	from_ESC_GA9155AA_AS	fliC	MEGA7_S67_merged.gam	1788	H1-8-fliC	99.888	100.0	1788	H1-8-fliC	0.9988800000000001	377442	-1	False	ATGGCACAAGTCATTAATACCAACAGCCTCTCGCTGATCACTCAAAATAATATCAACAAGAACCAGTCTGCGCTGTCGAGTTCTATCGAGCGTCTGTCTTCTGGCTTGCGTATTAACAGCGCGAAGGATGACGCCGCGGGTCAGGCGATTGCTAACCGTTTTACTTCTAACATTAAAGGCCTGACTCAGGCTGCACGTAACGCCAACGACGGTATTTCTGTTGCACAGACCACTGAAGGCGCGCTGTCCGAAATCAACAACAACTTACAGCGTATCCGTGAGCTGACGGTTCAGGCTTCTACCGGGACTAACTCTGATTCGGATCTGGACTCCATTCAGGACGAAATCAAATCCCGTCTCGACGAAATTGACCGCGTATCCGGTCAGACCCAGTTCAAC…	lcl|MEGA7_S67_merged.gam|PairedContig_83	379229	H
1x	H12	3037.0	from_ESC_HA8169AA_AS	fliC	MEGA7_S67_merged.gam	1788	H12-10-fliC	97.315	100.0	1788	H12-10-fliC	0.97315	377442	-1	False	ATGGCACAAGTCATTAATACCAACAGCCTCTCGCTGATCACTCAAAATAATATCAACAAGAACCAGTCTGCGCTGTCGAGTTCTATCGAGCGTCTGTCTTCTGGCTTGCGTATTAACAGCGCGAAGGATGACGCCGCGGGTCAGGCGATTGCTAACCGTTTTACTTCTAACATTAAAGGCCTGACTCAGGCTGCACGTAACGCCAACGACGGTATTTCTGTTGCACAGACCACTGAAGGCGCGCTGTCCGAAATCAACAACAACTTACAGCGTATCCGTGAGCTGACGGTTCAGGCTTCTACCGGGACTAACTCTGATTCGGATCTGGACTCCATTCAGGACGAAATCAAATCCCGTCTCGACGAAATTGACCGCGTATCCGGTCAGACCCAGTTCAAC…	lcl|MEGA7_S67_merged.gam|PairedContig_83	379229	H
1x	H1	3297.0	from_ESC_IA2245AA_AS	fliC	MEGA7_S67_merged.gam	1788	H1-3-fliC	99.944	100.0	1788	H1-3-fliC	0.99944	377442	-1	False	ATGGCACAAGTCATTAATACCAACAGCCTCTCGCTGATCACTCAAAATAATATCAACAAGAACCAGTCTGCGCTGTCGAGTTCTATCGAGCGTCTGTCTTCTGGCTTGCGTATTAACAGCGCGAAGGATGACGCCGCGGGTCAGGCGATTGCTAACCGTTTTACTTCTAACATTAAAGGCCTGACTCAGGCTGCACGTAACGCCAACGACGGTATTTCTGTTGCACAGACCACTGAAGGCGCGCTGTCCGAAATCAACAACAACTTACAGCGTATCCGTGAGCTGACGGTTCAGGCTTCTACCGGGACTAACTCTGATTCGGATCTGGACTCCATTCAGGACGAAATCAAATCCCGTCTCGACGAAATTGACCGCGTATCCGGTCAGACCCAGTTCAAC…	lcl|MEGA7_S67_merged.gam|PairedContig_83	379229	H
1x	H12	3070.0	from_ESC_IA0652AA_AS	fliC	MEGA7_S67_merged.gam	1788	H12-6-fliC	97.651	100.0	1788	H12-6-fliC	0.97651	377442	-1	False	ATGGCACAAGTCATTAATACCAACAGCCTCTCGCTGATCACTCAAAATAATATCAACAAGAACCAGTCTGCGCTGTCGAGTTCTATCGAGCGTCTGTCTTCTGGCTTGCGTATTAACAGCGCGAAGGATGACGCCGCGGGTCAGGCGATTGCTAACCGTTTTACTTCTAACATTAAAGGCCTGACTCAGGCTGCACGTAACGCCAACGACGGTATTTCTGTTGCACAGACCACTGAAGGCGCGCTGTCCGAAATCAACAACAACTTACAGCGTATCCGTGAGCTGACGGTTCAGGCTTCTACCGGGACTAACTCTGATTCGGATCTGGACTCCATTCAGGACGAAATCAAATCCCGTCTCGACGAAATTGACCGCGTATCCGGTCAGACCCAGTTCAAC…	lcl|MEGA7_S67_merged.gam|PairedContig_83	379229	H
1x	H1	3286.0	1__fliC__fliC-H1__2 L07387.1;flagellin;H1	fliC	MEGA7_S67_merged.gam	1788	H1-2-fliC-origin	99.832	100.0	1788	H1-2-fliC-origin	0.9983199999999999	377442	-1	False	ATGGCACAAGTCATTAATACCAACAGCCTCTCGCTGATCACTCAAAATAATATCAACAAGAACCAGTCTGCGCTGTCGAGTTCTATCGAGCGTCTGTCTTCTGGCTTGCGTATTAACAGCGCGAAGGATGACGCCGCGGGTCAGGCGATTGCTAACCGTTTTACTTCTAACATTAAAGGCCTGACTCAGGCTGCACGTAACGCCAACGACGGTATTTCTGTTGCACAGACCACTGAAGGCGCGCTGTCCGAAATCAACAACAACTTACAGCGTATCCGTGAGCTGACGGTTCAGGCTTCTACCGGGACTAACTCTGATTCGGATCTGGACTCCATTCAGGACGAAATCAAATCCCGTCTCGACGAAATTGACCGCGTATCCGGTCAGACCCAGTTCAAC…	lcl|MEGA7_S67_merged.gam|PairedContig_83	379229	H
1x	H1	3297.0	from_ESC_IA2248AA_AS	fliC	MEGA7_S67_merged.gam	1788	H1-6-fliC	99.944	100.0	1788	H1-6-fliC	0.99944	377442	-1	False	ATGGCACAAGTCATTAATACCAACAGCCTCTCGCTGATCACTCAAAATAATATCAACAAGAACCAGTCTGCGCTGTCGAGTTCTATCGAGCGTCTGTCTTCTGGCTTGCGTATTAACAGCGCGAAGGATGACGCCGCGGGTCAGGCGATTGCTAACCGTTTTACTTCTAACATTAAAGGCCTGACTCAGGCTGCACGTAACGCCAACGACGGTATTTCTGTTGCACAGACCACTGAAGGCGCGCTGTCCGAAATCAACAACAACTTACAGCGTATCCGTGAGCTGACGGTTCAGGCTTCTACCGGGACTAACTCTGATTCGGATCTGGACTCCATTCAGGACGAAATCAAATCCCGTCTCGACGAAATTGACCGCGTATCCGGTCAGACCCAGTTCAAC…	lcl|MEGA7_S67_merged.gam|PairedContig_83	379229	H
1x	H12	3075.0	1__fliC__fliC-H12__8 AY337471.1;flagellin;H12	fliC	MEGA7_S67_merged.gam	1788	H12-1-fliC-origin	97.707	100.0	1788	H12-1-fliC-origin	0.9770699999999999	377442	-1	False	ATGGCACAAGTCATTAATACCAACAGCCTCTCGCTGATCACTCAAAATAATATCAACAAGAACCAGTCTGCGCTGTCGAGTTCTATCGAGCGTCTGTCTTCTGGCTTGCGTATTAACAGCGCGAAGGATGACGCCGCGGGTCAGGCGATTGCTAACCGTTTTACTTCTAACATTAAAGGCCTGACTCAGGCTGCACGTAACGCCAACGACGGTATTTCTGTTGCACAGACCACTGAAGGCGCGCTGTCCGAAATCAACAACAACTTACAGCGTATCCGTGAGCTGACGGTTCAGGCTTCTACCGGGACTAACTCTGATTCGGATCTGGACTCCATTCAGGACGAAATCAAATCCCGTCTCGACGAAATTGACCGCGTATCCGGTCAGACCCAGTTCAAC…	lcl|MEGA7_S67_merged.gam|PairedContig_83	379229	H
1x	H12	3062.0	1__fliC__fliC-H12__9 AY337474.1;flagellin;H12	fliC	MEGA7_S67_merged.gam	1787	H12-2-fliC-origin	97.594	99.0	1788	H12-2-fliC-origin	0.9661805999999998	377443	-1	False	ATGGCACAAGTCATTAATACCAACAGCCTCTCGCTGATCACTCAAAATAATATCAACAAGAACCAGTCTGCGCTGTCGAGTTCTATCGAGCGTCTGTCTTCTGGCTTGCGTATTAACAGCGCGAAGGATGACGCCGCGGGTCAGGCGATTGCTAACCGTTTTACTTCTAACATTAAAGGCCTGACTCAGGCTGCACGTAACGCCAACGACGGTATTTCTGTTGCACAGACCACTGAAGGCGCGCTGTCCGAAATCAACAACAACTTACAGCGTATCCGTGAGCTGACGGTTCAGGCTTCTACCGGGACTAACTCTGATTCGGATCTGGACTCCATTCAGGACGAAATCAAATCCCGTCTCGACGAAATTGACCGCGTATCCGGTCAGACCCAGTTCAAC…	lcl|MEGA7_S67_merged.gam|PairedContig_83	379229	H
1x	H12	3031.0	from_ESC_LA5721AA_AS	fliC	MEGA7_S67_merged.gam	1788	H12-11-fliC	97.26	100.0	1788	H12-11-fliC	0.9726	377442	-1	False	ATGGCACAAGTCATTAATACCAACAGCCTCTCGCTGATCACTCAAAATAATATCAACAAGAACCAGTCTGCGCTGTCGAGTTCTATCGAGCGTCTGTCTTCTGGCTTGCGTATTAACAGCGCGAAGGATGACGCCGCGGGTCAGGCGATTGCTAACCGTTTTACTTCTAACATTAAAGGCCTGACTCAGGCTGCACGTAACGCCAACGACGGTATTTCTGTTGCACAGACCACTGAAGGCGCGCTGTCCGAAATCAACAACAACTTACAGCGTATCCGTGAGCTGACGGTTCAGGCTTCTACCGGGACTAACTCTGATTCGGATCTGGACTCCATTCAGGACGAAATCAAATCCCGTCTCGACGAAATTGACCGCGTATCCGGTCAGACCCAGTTCAAC…	lcl|MEGA7_S67_merged.gam|PairedContig_83	379229	H
1x	H12	3059.0	1__fliC__fliC-H12__10 AY249997.1;flagellin;H12	fliC	MEGA7_S67_merged.gam	1788	H12-3-fliC-origin	97.539	100.0	1788	H12-3-fliC-origin	0.97539	377442	-1	False	ATGGCACAAGTCATTAATACCAACAGCCTCTCGCTGATCACTCAAAATAATATCAACAAGAACCAGTCTGCGCTGTCGAGTTCTATCGAGCGTCTGTCTTCTGGCTTGCGTATTAACAGCGCGAAGGATGACGCCGCGGGTCAGGCGATTGCTAACCGTTTTACTTCTAACATTAAAGGCCTGACTCAGGCTGCACGTAACGCCAACGACGGTATTTCTGTTGCACAGACCACTGAAGGCGCGCTGTCCGAAATCAACAACAACTTACAGCGTATCCGTGAGCTGACGGTTCAGGCTTCTACCGGGACTAACTCTGATTCGGATCTGGACTCCATTCAGGACGAAATCAAATCCCGTCTCGACGAAATTGACCGCGTATCCGGTCAGACCCAGTTCAAC…	lcl|MEGA7_S67_merged.gam|PairedContig_83	379229	H
1x	H1	3053.0	from_ESC_HA7415AA_AS	fliC	MEGA7_S67_merged.gam	1788	H1-12-fliC	97.483	100.0	1788	H1-12-fliC	0.9748300000000001	377442	-1	False	ATGGCACAAGTCATTAATACCAACAGCCTCTCGCTGATCACTCAAAATAATATCAACAAGAACCAGTCTGCGCTGTCGAGTTCTATCGAGCGTCTGTCTTCTGGCTTGCGTATTAACAGCGCGAAGGATGACGCCGCGGGTCAGGCGATTGCTAACCGTTTTACTTCTAACATTAAAGGCCTGACTCAGGCTGCACGTAACGCCAACGACGGTATTTCTGTTGCACAGACCACTGAAGGCGCGCTGTCCGAAATCAACAACAACTTACAGCGTATCCGTGAGCTGACGGTTCAGGCTTCTACCGGGACTAACTCTGATTCGGATCTGGACTCCATTCAGGACGAAATCAAATCCCGTCTCGACGAAATTGACCGCGTATCCGGTCAGACCCAGTTCAAC…	lcl|MEGA7_S67_merged.gam|PairedContig_83	379229	H
1x	H1	3297.0	from_ESC_IA0005AA_AS	fliC	MEGA7_S67_merged.gam	1788	H1-5-fliC	99.944	100.0	1788	H1-5-fliC	0.99944	377442	-1	False	ATGGCACAAGTCATTAATACCAACAGCCTCTCGCTGATCACTCAAAATAATATCAACAAGAACCAGTCTGCGCTGTCGAGTTCTATCGAGCGTCTGTCTTCTGGCTTGCGTATTAACAGCGCGAAGGATGACGCCGCGGGTCAGGCGATTGCTAACCGTTTTACTTCTAACATTAAAGGCCTGACTCAGGCTGCACGTAACGCCAACGACGGTATTTCTGTTGCACAGACCACTGAAGGCGCGCTGTCCGAAATCAACAACAACTTACAGCGTATCCGTGAGCTGACGGTTCAGGCTTCTACCGGGACTAACTCTGATTCGGATCTGGACTCCATTCAGGACGAAATCAAATCCCGTCTCGACGAAATTGACCGCGTATCCGGTCAGACCCAGTTCAAC…	lcl|MEGA7_S67_merged.gam|PairedContig_83	379229	H
1x	H12	3070.0	from_ESC_GA6832AA_AS	fliC	MEGA7_S67_merged.gam	1788	H12-7-fliC	97.651	100.0	1788	H12-7-fliC	0.97651	377442	-1	False	ATGGCACAAGTCATTAATACCAACAGCCTCTCGCTGATCACTCAAAATAATATCAACAAGAACCAGTCTGCGCTGTCGAGTTCTATCGAGCGTCTGTCTTCTGGCTTGCGTATTAACAGCGCGAAGGATGACGCCGCGGGTCAGGCGATTGCTAACCGTTTTACTTCTAACATTAAAGGCCTGACTCAGGCTGCACGTAACGCCAACGACGGTATTTCTGTTGCACAGACCACTGAAGGCGCGCTGTCCGAAATCAACAACAACTTACAGCGTATCCGTGAGCTGACGGTTCAGGCTTCTACCGGGACTAACTCTGATTCGGATCTGGACTCCATTCAGGACGAAATCAAATCCCGTCTCGACGAAATTGACCGCGTATCCGGTCAGACCCAGTTCAAC…	lcl|MEGA7_S67_merged.gam|PairedContig_83	379229	H
1x	H1	3297.0	from_ESC_GA8790AA_AS	fliC	MEGA7_S67_merged.gam	1788	H1-7-fliC	99.944	100.0	1788	H1-7-fliC	0.99944	377442	-1	False	ATGGCACAAGTCATTAATACCAACAGCCTCTCGCTGATCACTCAAAATAATATCAACAAGAACCAGTCTGCGCTGTCGAGTTCTATCGAGCGTCTGTCTTCTGGCTTGCGTATTAACAGCGCGAAGGATGACGCCGCGGGTCAGGCGATTGCTAACCGTTTTACTTCTAACATTAAAGGCCTGACTCAGGCTGCACGTAACGCCAACGACGGTATTTCTGTTGCACAGACCACTGAAGGCGCGCTGTCCGAAATCAACAACAACTTACAGCGTATCCGTGAGCTGACGGTTCAGGCTTCTACCGGGACTAACTCTGATTCGGATCTGGACTCCATTCAGGACGAAATCAAATCCCGTCTCGACGAAATTGACCGCGTATCCGGTCAGACCCAGTTCAAC…	lcl|MEGA7_S67_merged.gam|PairedContig_83	379229	H
1x	H1	3302.0	1__fliC__fliC-H1__1 AB028471.1;flagellin;H1	fliC	MEGA7_S67_merged.gam	1788	H1-1-fliC-origin	100.0	100.0	1788	H1-1-fliC-origin	1.0	377442	-1	False	ATGGCACAAGTCATTAATACCAACAGCCTCTCGCTGATCACTCAAAATAATATCAACAAGAACCAGTCTGCGCTGTCGAGTTCTATCGAGCGTCTGTCTTCTGGCTTGCGTATTAACAGCGCGAAGGATGACGCCGCGGGTCAGGCGATTGCTAACCGTTTTACTTCTAACATTAAAGGCCTGACTCAGGCTGCACGTAACGCCAACGACGGTATTTCTGTTGCACAGACCACTGAAGGCGCGCTGTCCGAAATCAACAACAACTTACAGCGTATCCGTGAGCTGACGGTTCAGGCTTCTACCGGGACTAACTCTGATTCGGATCTGGACTCCATTCAGGACGAAATCAAATCCCGTCTCGACGAAATTGACCGCGTATCCGGTCAGACCCAGTTCAAC…	lcl|MEGA7_S67_merged.gam|PairedContig_83	379229	H
10x	H1	3136.0	from_ESC_IA0127AA_AS	fliC	MEGA7_S67_merged.gam	1788	H1-10-fliC	98.322	100.0	1788	H1-10-fliC	0.9832200000000001	377442	-1	False	ATGGCACAAGTCATTAATACCAACAGCCTCTCGCTGATCACTCAAAATAATATCAACAAGAACCAGTCTGCGCTGTCGAGTTCTATCGAGCGTCTGTCTTCTGGCTTGCGTATTAACAGCGCGAAGGATGACGCCGCGGGTCAGGCGATTGCTAACCGTTTTACTTCTAACATTAAAGGCCTGACTCAGGCTGCACGTAACGCCAACGACGGTATTTCTGTTGCACAGACCACTGAAGGCGCGCTGTCCGAAATCAACAACAACTTACAGCGTATCCGTGAGCTGACGGTTCAGGCTTCTACCGGGACTAACTCTGATTCGGATCTGGACTCCATTCAGGACGAAATCAAATCCCGTCTCGACGAAATTGACCGCGTATCCGGTCAGACCCAGTTCAAC…	lcl|MEGA7_S67_merged.gam|PairedContig_83	379229	H
10x	O6	2316.0	from_ESC_IA2235AA_AS	wzx	MEGA8_S61_merged.gam	1257	O6-10-wzx	99.92	100.0	1257	O6-10-wzx	0.9992	412837	1	False	ATGAATAGGATACAACGTGTGCACAATTATTTAAGGCTTAAAGATAAAATAAAAAACGTATTTTTAGGGTTGTATATATTGCAGTTATTTAATTATATCGCGCCATTGGTAATTATCCCTATCCTGATAAAATATATTGGGTTGGGGGAATATGGGGAATTGGTCTATATTACATCTATTTATCAAATAGTGGCTTTGATTATTGATTTTGGCTTTACTTACACAGGACCTGTGGTTGCTGCGAGACATAGATGTGAGACCCAAAATTTACAGCGCTATTACTCAATAGTTGTTCTTTTAAAATCATTGCTTTTTATAATTGCATTAACATGTGTATTTTTATTGTGCAGATTAAATATAGTCCACTTGTCATTTTTTGGGTTTTTGTCAATTTTTCTA…	lcl|MEGA8_S61_merged.gam|PairedContig_2	411581	O
10x	O6	2311.0	from_ESC_GA9104AA_AS	wzx	MEGA8_S61_merged.gam	1257	O6-12-wzx	99.841	100.0	1257	O6-12-wzx	0.9984099999999999	412837	1	False	ATGAATAGGATACAACGTGTGCACAATTATTTAAGGCTTAAAGATAAAATAAAAAACGTATTTTTAGGGTTGTATATATTGCAGTTATTTAATTATATCGCGCCATTGGTAATTATCCCTATCCTGATAAAATATATTGGGTTGGGGGAATATGGGGAATTGGTCTATATTACATCTATTTATCAAATAGTGGCTTTGATTATTGATTTTGGCTTTACTTACACAGGACCTGTGGTTGCTGCGAGACATAGATGTGAGACCCAAAATTTACAGCGCTATTACTCAATAGTTGTTCTTTTAAAATCATTGCTTTTTATAATTGCATTAACATGTGTATTTTTATTGTGCAGATTAAATATAGTCCACTTGTCATTTTTTGGGTTTTTGTCAATTTTTCTA…	lcl|MEGA8_S61_merged.gam|PairedContig_2	411581	O
10x	O6	2278.0	from_ESC_GA9104AA_AS	wzx	MEGA8_S61_merged.gam	1239	O6-23-wzx	99.839	100.0	1239	O6-23-wzx	0.99839	412837	1	False	GTGCACAATTATTTAAGGCTTAAAGATAAAATAAAAAACGTATTTTTAGGGTTGTATATATTGCAGTTATTTAATTATATCGCGCCATTGGTAATTATCCCTATCCTGATAAAATATATTGGGTTGGGGGAATATGGGGAATTGGTCTATATTACATCTATTTATCAAATAGTGGCTTTGATTATTGATTTTGGCTTTACTTACACAGGACCTGTGGTTGCTGCGAGACATAGATGTGAGACCCAAAATTTACAGCGCTATTACTCAATAGTTGTTCTTTTAAAATCATTGCTTTTTATAATTGCATTAACATGTGTATTTTTATTGTGCAGATTAAATATAGTCCACTTGTCATTTTTTGGGTTTTTGTCAATTTTTCTATGCACTATTGGTAATATA…	lcl|MEGA8_S61_merged.gam|PairedContig_2	411599	O
10x	O6	2189.0	from_ESC_HA8385AA_AS	wzx	MEGA8_S61_merged.gam	1257	O6-13-wzx	98.091	100.0	1257	O6-13-wzx	0.9809099999999998	412837	1	False	ATGAATAGGATACAACGTGTGCACAATTATTTAAGGCTTAAAGATAAAATAAAAAACGTATTTTTAGGGTTGTATATATTGCAGTTATTTAATTATATCGCGCCATTGGTAATTATCCCTATCCTGATAAAATATATTGGGTTGGGGGAATATGGGGAATTGGTCTATATTACATCTATTTATCAAATAGTGGCTTTGATTATTGATTTTGGCTTTACTTACACAGGACCTGTGGTTGCTGCGAGACATAGATGTGAGACCCAAAATTTACAGCGCTATTACTCAATAGTTGTTCTTTTAAAATCATTGCTTTTTATAATTGCATTAACATGTGTATTTTTATTGTGCAGATTAAATATAGTCCACTTGTCATTTTTTGGGTTTTTGTCAATTTTTCTA…	lcl|MEGA8_S61_merged.gam|PairedContig_2	411581	O
10x	O6	2183.0	from_ESC_IA0140AA_AS	wzx	MEGA8_S61_merged.gam	1257	O6-15-wzx	98.011	100.0	1257	O6-15-wzx	0.98011	412837	1	False	ATGAATAGGATACAACGTGTGCACAATTATTTAAGGCTTAAAGATAAAATAAAAAACGTATTTTTAGGGTTGTATATATTGCAGTTATTTAATTATATCGCGCCATTGGTAATTATCCCTATCCTGATAAAATATATTGGGTTGGGGGAATATGGGGAATTGGTCTATATTACATCTATTTATCAAATAGTGGCTTTGATTATTGATTTTGGCTTTACTTACACAGGACCTGTGGTTGCTGCGAGACATAGATGTGAGACCCAAAATTTACAGCGCTATTACTCAATAGTTGTTCTTTTAAAATCATTGCTTTTTATAATTGCATTAACATGTGTATTTTTATTGTGCAGATTAAATATAGTCCACTTGTCATTTTTTGGGTTTTTGTCAATTTTTCTA…	lcl|MEGA8_S61_merged.gam|PairedContig_2	411581	O
10x	O6	2316.0	from_ESC_HA8490AA_AS	wzx	MEGA8_S61_merged.gam	1257	O6-9-wzx	99.92	100.0	1257	O6-9-wzx	0.9992	412837	1	False	ATGAATAGGATACAACGTGTGCACAATTATTTAAGGCTTAAAGATAAAATAAAAAACGTATTTTTAGGGTTGTATATATTGCAGTTATTTAATTATATCGCGCCATTGGTAATTATCCCTATCCTGATAAAATATATTGGGTTGGGGGAATATGGGGAATTGGTCTATATTACATCTATTTATCAAATAGTGGCTTTGATTATTGATTTTGGCTTTACTTACACAGGACCTGTGGTTGCTGCGAGACATAGATGTGAGACCCAAAATTTACAGCGCTATTACTCAATAGTTGTTCTTTTAAAATCATTGCTTTTTATAATTGCATTAACATGTGTATTTTTATTGTGCAGATTAAATATAGTCCACTTGTCATTTTTTGGGTTTTTGTCAATTTTTCTA…	lcl|MEGA8_S61_merged.gam|PairedContig_2	411581	O
10x	O6	2338.0	from_ESC_HA8370AA_AS	wzy	MEGA8_S61_merged.gam	1344	O6-31-wzy	98.065	100.0	1344	O6-31-wzy	0.98065	414180	1	False	ATGAAAGTGAAGGCGGTTCCTGCTATTACATTCTATTTAAGTTTAATGCTGACAATTTTAGTGTTACTGTTTGGTAATGAACCAAATAAATCACAATATATCCTTGTTATAGCAACGATAACAGTTTTTTATATCGCATATATCACTAATAAAATAACTTCTCCGGCCAGCCTTCTCGTTATATCATCTTTTGTGTTTTTAGGTTGTCGCCCTTTATTATCTTTGTTTGCAAACTATGATTATAGGATTGCCGATTGGTTTATTGAAGGATATATGGATGACGATGTGATTTTGGCTAACTATGCTATAACACTAATGTATTATGGTTATACATTGGGACTAATTCTATGCAAAAATACTGAAAAATTTTATCCGCATGGTCCTTATCCTGAAAAACAA…	lcl|MEGA8_S61_merged.gam|PairedContig_2	412837	O
10x	O6	2283.0	from_ESC_HA8378AA_AS	wzx	MEGA8_S61_merged.gam	1239	O6-22-wzx	99.919	100.0	1239	O6-22-wzx	0.9991899999999999	412837	1	False	GTGCACAATTATTTAAGGCTTAAAGATAAAATAAAAAACGTATTTTTAGGGTTGTATATATTGCAGTTATTTAATTATATCGCGCCATTGGTAATTATCCCTATCCTGATAAAATATATTGGGTTGGGGGAATATGGGGAATTGGTCTATATTACATCTATTTATCAAATAGTGGCTTTGATTATTGATTTTGGCTTTACTTACACAGGACCTGTGGTTGCTGCGAGACATAGATGTGAGACCCAAAATTTACAGCGCTATTACTCAATAGTTGTTCTTTTAAAATCATTGCTTTTTATAATTGCATTAACATGTGTATTTTTATTGTGCAGATTAAATATAGTCCACTTGTCATTTTTTGGGTTTTTGTCAATTTTTCTATGCACTATTGGTAATATA…	lcl|MEGA8_S61_merged.gam|PairedContig_2	411599	O
10x	O6	2483.0	wzy_166_AJ426423_O6	wzy	MEGA8_S61_merged.gam	1344	O6-7-wzy-origin	100.0	100.0	1344	O6-7-wzy-origin	1.0	414180	1	False	ATGAAAGTGAAGGCGGTTCCTGCTATTACATTCTATTTAAGTTTAATGCTGACAATTTTAGTGTTACTGTTTGGTAATGAACCAAATAAATCACAATATATCCTTGTTATAGCAACGATAACAGTTTTTTATATCGCATATATCACTAATAAAATAACTTCTCCGGCCAGCCTTCTCGTTATATCATCTTTTGTGTTTTTAGGTTGTCGCCCTTTATTATCTTTGTTTGCAAACTATGATTATAGGATTGCCGATTGGTTTATTGAAGGATATATGGATGACGATGTGATTTTGGCTAACTATGCTATAACACTAATGTATTATGGTTATACATTGGGACTAATTCTATGCAAAAATACTGAAAAATTTTATCCGCATGGTCCTTATCCTGAAAAACAA…	lcl|MEGA8_S61_merged.gam|PairedContig_2	412837	O
10x	O6	2338.0	from_ESC_GA6663AA_AS	wzy	MEGA8_S61_merged.gam	1344	O6-32-wzy	98.065	100.0	1344	O6-32-wzy	0.98065	414180	1	False	ATGAAAGTGAAGGCGGTTCCTGCTATTACATTCTATTTAAGTTTAATGCTGACAATTTTAGTGTTACTGTTTGGTAATGAACCAAATAAATCACAATATATCCTTGTTATAGCAACGATAACAGTTTTTTATATCGCATATATCACTAATAAAATAACTTCTCCGGCCAGCCTTCTCGTTATATCATCTTTTGTGTTTTTAGGTTGTCGCCCTTTATTATCTTTGTTTGCAAACTATGATTATAGGATTGCCGATTGGTTTATTGAAGGATATATGGATGACGATGTGATTTTGGCTAACTATGCTATAACACTAATGTATTATGGTTATACATTGGGACTAATTCTATGCAAAAATACTGAAAAATTTTATCCGCATGGTCCTTATCCTGAAAAACAA…	lcl|MEGA8_S61_merged.gam|PairedContig_2	412837	O
10x	O6	2316.0	8__wzx__wzx-O6__274 AB811597.1;O antigen flippase;O6	wzx	MEGA8_S61_merged.gam	1257	O6-3-wzx-origin	99.92	100.0	1257	O6-3-wzx-origin	0.9992	412837	1	False	ATGAATAGGATACAACGTGTGCACAATTATTTAAGGCTTAAAGATAAAATAAAAAACGTATTTTTAGGGTTGTATATATTGCAGTTATTTAATTATATCGCGCCATTGGTAATTATCCCTATCCTGATAAAATATATTGGGTTGGGGGAATATGGGGAATTGGTCTATATTACATCTATTTATCAAATAGTGGCTTTGATTATTGATTTTGGCTTTACTTACACAGGACCTGTGGTTGCTGCGAGACATAGATGTGAGACCCAAAATTTACAGCGCTATTACTCAATAGTTGTTCTTTTAAAATCATTGCTTTTTATAATTGCATTAACATGTGTATTTTTATTGTGCAGATTAAATATAGTCCACTTGTCATTTTTTGGGTTTTTGTCAATTTTTCTA…	lcl|MEGA8_S61_merged.gam|PairedContig_2	411581	O
10x	O6	2283.0	from_ESC_HA8236AA_AS	wzx	MEGA8_S61_merged.gam	1239	O6-18-wzx	99.919	100.0	1239	O6-18-wzx	0.9991899999999999	412837	1	False	GTGCACAATTATTTAAGGCTTAAAGATAAAATAAAAAACGTATTTTTAGGGTTGTATATATTGCAGTTATTTAATTATATCGCGCCATTGGTAATTATCCCTATCCTGATAAAATATATTGGGTTGGGGGAATATGGGGAATTGGTCTATATTACATCTATTTATCAAATAGTGGCTTTGATTATTGATTTTGGCTTTACTTACACAGGACCTGTGGTTGCTGCGAGACATAGATGTGAGACCCAAAATTTACAGCGCTATTACTCAATAGTTGTTCTTTTAAAATCATTGCTTTTTATAATTGCATTAACATGTGTATTTTTATTGTGCAGATTAAATATAGTCCACTTGTCATTTTTTGGGTTTTTGTCAATTTTTCTATGCACTATTGGTAATATA…	lcl|MEGA8_S61_merged.gam|PairedContig_2	411599	O
10x	O6	2344.0	9__wzy__wzy-O6__473 CP002185.1;O antigen polyermase;O6	wzy	MEGA8_S61_merged.gam	1344	O6-5-wzy-origin	98.14	100.0	1344	O6-5-wzy-origin	0.9814	414180	1	False	ATGAAAGTGAAGGCGGTTCCTGCTATTACATTCTATTTAAGTTTAATGCTGACAATTTTAGTGTTACTGTTTGGTAATGAACCAAATAAATCACAATATATCCTTGTTATAGCAACGATAACAGTTTTTTATATCGCATATATCACTAATAAAATAACTTCTCCGGCCAGCCTTCTCGTTATATCATCTTTTGTGTTTTTAGGTTGTCGCCCTTTATTATCTTTGTTTGCAAACTATGATTATAGGATTGCCGATTGGTTTATTGAAGGATATATGGATGACGATGTGATTTTGGCTAACTATGCTATAACACTAATGTATTATGGTTATACATTGGGACTAATTCTATGCAAAAATACTGAAAAATTTTATCCGCATGGTCCTTATCCTGAAAAACAA…	lcl|MEGA8_S61_merged.gam|PairedContig_2	412837	O
10x	O6	2283.0	from_ESC_IA2235AA_AS	wzx	MEGA8_S61_merged.gam	1239	O6-21-wzx	99.919	100.0	1239	O6-21-wzx	0.9991899999999999	412837	1	False	GTGCACAATTATTTAAGGCTTAAAGATAAAATAAAAAACGTATTTTTAGGGTTGTATATATTGCAGTTATTTAATTATATCGCGCCATTGGTAATTATCCCTATCCTGATAAAATATATTGGGTTGGGGGAATATGGGGAATTGGTCTATATTACATCTATTTATCAAATAGTGGCTTTGATTATTGATTTTGGCTTTACTTACACAGGACCTGTGGTTGCTGCGAGACATAGATGTGAGACCCAAAATTTACAGCGCTATTACTCAATAGTTGTTCTTTTAAAATCATTGCTTTTTATAATTGCATTAACATGTGTATTTTTATTGTGCAGATTAAATATAGTCCACTTGTCATTTTTTGGGTTTTTGTCAATTTTTCTATGCACTATTGGTAATATA…	lcl|MEGA8_S61_merged.gam|PairedContig_2	411599	O
10x	O6	2471.0	from_ESC_HA8236AA_AS	wzy	MEGA8_S61_merged.gam	1344	O6-28-wzy	99.851	100.0	1344	O6-28-wzy	0.99851	414180	1	False	ATGAAAGTGAAGGCGGTTCCTGCTATTACATTCTATTTAAGTTTAATGCTGACAATTTTAGTGTTACTGTTTGGTAATGAACCAAATAAATCACAATATATCCTTGTTATAGCAACGATAACAGTTTTTTATATCGCATATATCACTAATAAAATAACTTCTCCGGCCAGCCTTCTCGTTATATCATCTTTTGTGTTTTTAGGTTGTCGCCCTTTATTATCTTTGTTTGCAAACTATGATTATAGGATTGCCGATTGGTTTATTGAAGGATATATGGATGACGATGTGATTTTGGCTAACTATGCTATAACACTAATGTATTATGGTTATACATTGGGACTAATTCTATGCAAAAATACTGAAAAATTTTATCCGCATGGTCCTTATCCTGAAAAACAA…	lcl|MEGA8_S61_merged.gam|PairedContig_2	412837	O
10x	O6	2322.0	8__wzx__wzx-O6__272 AJ426045.2;O antigen flippase;O6	wzx	MEGA8_S61_merged.gam	1257	O6-1-wzx-origin	100.0	100.0	1257	O6-1-wzx-origin	1.0	412837	1	False	ATGAATAGGATACAACGTGTGCACAATTATTTAAGGCTTAAAGATAAAATAAAAAACGTATTTTTAGGGTTGTATATATTGCAGTTATTTAATTATATCGCGCCATTGGTAATTATCCCTATCCTGATAAAATATATTGGGTTGGGGGAATATGGGGAATTGGTCTATATTACATCTATTTATCAAATAGTGGCTTTGATTATTGATTTTGGCTTTACTTACACAGGACCTGTGGTTGCTGCGAGACATAGATGTGAGACCCAAAATTTACAGCGCTATTACTCAATAGTTGTTCTTTTAAAATCATTGCTTTTTATAATTGCATTAACATGTGTATTTTTATTGTGCAGATTAAATATAGTCCACTTGTCATTTTTTGGGTTTTTGTCAATTTTTCTA…	lcl|MEGA8_S61_merged.gam|PairedContig_2	411581	O
10x	O6	2156.0	from_ESC_HA8385AA_AS	wzx	MEGA8_S61_merged.gam	1239	O6-16-wzx	98.063	100.0	1239	O6-16-wzx	0.9806300000000001	412837	1	False	GTGCACAATTATTTAAGGCTTAAAGATAAAATAAAAAACGTATTTTTAGGGTTGTATATATTGCAGTTATTTAATTATATCGCGCCATTGGTAATTATCCCTATCCTGATAAAATATATTGGGTTGGGGGAATATGGGGAATTGGTCTATATTACATCTATTTATCAAATAGTGGCTTTGATTATTGATTTTGGCTTTACTTACACAGGACCTGTGGTTGCTGCGAGACATAGATGTGAGACCCAAAATTTACAGCGCTATTACTCAATAGTTGTTCTTTTAAAATCATTGCTTTTTATAATTGCATTAACATGTGTATTTTTATTGTGCAGATTAAATATAGTCCACTTGTCATTTTTTGGGTTTTTGTCAATTTTTCTATGCACTATTGGTAATATA…	lcl|MEGA8_S61_merged.gam|PairedContig_2	411599	O
10x	O6	2289.0	from_ESC_IA2238AA_AS	wzx	MEGA8_S61_merged.gam	1239	O6-19-wzx	100.0	100.0	1239	O6-19-wzx	1.0	412837	1	False	GTGCACAATTATTTAAGGCTTAAAGATAAAATAAAAAACGTATTTTTAGGGTTGTATATATTGCAGTTATTTAATTATATCGCGCCATTGGTAATTATCCCTATCCTGATAAAATATATTGGGTTGGGGGAATATGGGGAATTGGTCTATATTACATCTATTTATCAAATAGTGGCTTTGATTATTGATTTTGGCTTTACTTACACAGGACCTGTGGTTGCTGCGAGACATAGATGTGAGACCCAAAATTTACAGCGCTATTACTCAATAGTTGTTCTTTTAAAATCATTGCTTTTTATAATTGCATTAACATGTGTATTTTTATTGTGCAGATTAAATATAGTCCACTTGTCATTTTTTGGGTTTTTGTCAATTTTTCTATGCACTATTGGTAATATA…	lcl|MEGA8_S61_merged.gam|PairedContig_2	411599	O
10x	O6	2183.0	from_ESC_HA8799AA_AS	wzx	MEGA8_S61_merged.gam	1257	O6-14-wzx	98.011	100.0	1257	O6-14-wzx	0.98011	412837	1	False	ATGAATAGGATACAACGTGTGCACAATTATTTAAGGCTTAAAGATAAAATAAAAAACGTATTTTTAGGGTTGTATATATTGCAGTTATTTAATTATATCGCGCCATTGGTAATTATCCCTATCCTGATAAAATATATTGGGTTGGGGGAATATGGGGAATTGGTCTATATTACATCTATTTATCAAATAGTGGCTTTGATTATTGATTTTGGCTTTACTTACACAGGACCTGTGGTTGCTGCGAGACATAGATGTGAGACCCAAAATTTACAGCGCTATTACTCAATAGTTGTTCTTTTAAAATCATTGCTTTTTATAATTGCATTAACATGTGTATTTTTATTGTGCAGATTAAATATAGTCCACTTGTCATTTTTTGGGTTTTTGTCAATTTTTCTA…	lcl|MEGA8_S61_merged.gam|PairedContig_2	411581	O
10x	O6	2477.0	9__wzy__wzy-O6__474 AB811597.1;O antigen polyermase;O6	wzy	MEGA8_S61_merged.gam	1344	O6-6-wzy-origin	99.926	100.0	1344	O6-6-wzy-origin	0.99926	414180	1	False	ATGAAAGTGAAGGCGGTTCCTGCTATTACATTCTATTTAAGTTTAATGCTGACAATTTTAGTGTTACTGTTTGGTAATGAACCAAATAAATCACAATATATCCTTGTTATAGCAACGATAACAGTTTTTTATATCGCATATATCACTAATAAAATAACTTCTCCGGCCAGCCTTCTCGTTATATCATCTTTTGTGTTTTTAGGTTGTCGCCCTTTATTATCTTTGTTTGCAAACTATGATTATAGGATTGCCGATTGGTTTATTGAAGGATATATGGATGACGATGTGATTTTGGCTAACTATGCTATAACACTAATGTATTATGGTTATACATTGGGACTAATTCTATGCAAAAATACTGAAAAATTTTATCCGCATGGTCCTTATCCTGAAAAACAA…	lcl|MEGA8_S61_merged.gam|PairedContig_2	412837	O
10x	O6	2150.0	8__wzx__wzx-O6__273 CP002185.1;O antigen flippase;O6	wzx	MEGA8_S61_merged.gam	1239	O6-2-wzx-origin	97.982	100.0	1239	O6-2-wzx-origin	0.97982	412837	1	False	GTGCACAATTATTTAAGGCTTAAAGATAAAATAAAAAACGTATTTTTAGGGTTGTATATATTGCAGTTATTTAATTATATCGCGCCATTGGTAATTATCCCTATCCTGATAAAATATATTGGGTTGGGGGAATATGGGGAATTGGTCTATATTACATCTATTTATCAAATAGTGGCTTTGATTATTGATTTTGGCTTTACTTACACAGGACCTGTGGTTGCTGCGAGACATAGATGTGAGACCCAAAATTTACAGCGCTATTACTCAATAGTTGTTCTTTTAAAATCATTGCTTTTTATAATTGCATTAACATGTGTATTTTTATTGTGCAGATTAAATATAGTCCACTTGTCATTTTTTGGGTTTTTGTCAATTTTTCTATGCACTATTGGTAATATA…	lcl|MEGA8_S61_merged.gam|PairedContig_2	411599	O
10x	O6	2477.0	9__wzy__wzy-O6__472 AJ426045.2;O antigen polyermase;O6	wzy	MEGA8_S61_merged.gam	1344	O6-4-wzy-origin	99.926	100.0	1344	O6-4-wzy-origin	0.99926	414180	1	False	ATGAAAGTGAAGGCGGTTCCTGCTATTACATTCTATTTAAGTTTAATGCTGACAATTTTAGTGTTACTGTTTGGTAATGAACCAAATAAATCACAATATATCCTTGTTATAGCAACGATAACAGTTTTTTATATCGCATATATCACTAATAAAATAACTTCTCCGGCCAGCCTTCTCGTTATATCATCTTTTGTGTTTTTAGGTTGTCGCCCTTTATTATCTTTGTTTGCAAACTATGATTATAGGATTGCCGATTGGTTTATTGAAGGATATATGGATGACGATGTGATTTTGGCTAACTATGCTATAACACTAATGTATTATGGTTATACATTGGGACTAATTCTATGCAAAAATACTGAAAAATTTTATCCGCATGGTCCTTATCCTGAAAAACAA…	lcl|MEGA8_S61_merged.gam|PairedContig_2	412837	O
10x	O6	2150.0	from_ESC_HA8799AA_AS	wzx	MEGA8_S61_merged.gam	1239	O6-17-wzx	97.982	100.0	1239	O6-17-wzx	0.97982	412837	1	False	GTGCACAATTATTTAAGGCTTAAAGATAAAATAAAAAACGTATTTTTAGGGTTGTATATATTGCAGTTATTTAATTATATCGCGCCATTGGTAATTATCCCTATCCTGATAAAATATATTGGGTTGGGGGAATATGGGGAATTGGTCTATATTACATCTATTTATCAAATAGTGGCTTTGATTATTGATTTTGGCTTTACTTACACAGGACCTGTGGTTGCTGCGAGACATAGATGTGAGACCCAAAATTTACAGCGCTATTACTCAATAGTTGTTCTTTTAAAATCATTGCTTTTTATAATTGCATTAACATGTGTATTTTTATTGTGCAGATTAAATATAGTCCACTTGTCATTTTTTGGGTTTTTGTCAATTTTTCTATGCACTATTGGTAATATA…	lcl|MEGA8_S61_merged.gam|PairedContig_2	411599	O
10x	O6	2477.0	from_ESC_GA8803AA_AS	wzy	MEGA8_S61_merged.gam	1344	O6-26-wzy	99.926	100.0	1344	O6-26-wzy	0.99926	414180	1	False	ATGAAAGTGAAGGCGGTTCCTGCTATTACATTCTATTTAAGTTTAATGCTGACAATTTTAGTGTTACTGTTTGGTAATGAACCAAATAAATCACAATATATCCTTGTTATAGCAACGATAACAGTTTTTTATATCGCATATATCACTAATAAAATAACTTCTCCGGCCAGCCTTCTCGTTATATCATCTTTTGTGTTTTTAGGTTGTCGCCCTTTATTATCTTTGTTTGCAAACTATGATTATAGGATTGCCGATTGGTTTATTGAAGGATATATGGATGACGATGTGATTTTGGCTAACTATGCTATAACACTAATGTATTATGGTTATACATTGGGACTAATTCTATGCAAAAATACTGAAAAATTTTATCCGCATGGTCCTTATCCTGAAAAACAA…	lcl|MEGA8_S61_merged.gam|PairedContig_2	412837	O
10x	O6	2338.0	from_ESC_IA0006AA_AS	wzy	MEGA8_S61_merged.gam	1344	O6-30-wzy	98.065	100.0	1344	O6-30-wzy	0.98065	414180	1	False	ATGAAAGTGAAGGCGGTTCCTGCTATTACATTCTATTTAAGTTTAATGCTGACAATTTTAGTGTTACTGTTTGGTAATGAACCAAATAAATCACAATATATCCTTGTTATAGCAACGATAACAGTTTTTTATATCGCATATATCACTAATAAAATAACTTCTCCGGCCAGCCTTCTCGTTATATCATCTTTTGTGTTTTTAGGTTGTCGCCCTTTATTATCTTTGTTTGCAAACTATGATTATAGGATTGCCGATTGGTTTATTGAAGGATATATGGATGACGATGTGATTTTGGCTAACTATGCTATAACACTAATGTATTATGGTTATACATTGGGACTAATTCTATGCAAAAATACTGAAAAATTTTATCCGCATGGTCCTTATCCTGAAAAACAA…	lcl|MEGA8_S61_merged.gam|PairedContig_2	412837	O
10x	O6	2316.0	from_ESC_HA8378AA_AS	wzx	MEGA8_S61_merged.gam	1257	O6-11-wzx	99.92	100.0	1257	O6-11-wzx	0.9992	412837	1	False	ATGAATAGGATACAACGTGTGCACAATTATTTAAGGCTTAAAGATAAAATAAAAAACGTATTTTTAGGGTTGTATATATTGCAGTTATTTAATTATATCGCGCCATTGGTAATTATCCCTATCCTGATAAAATATATTGGGTTGGGGGAATATGGGGAATTGGTCTATATTACATCTATTTATCAAATAGTGGCTTTGATTATTGATTTTGGCTTTACTTACACAGGACCTGTGGTTGCTGCGAGACATAGATGTGAGACCCAAAATTTACAGCGCTATTACTCAATAGTTGTTCTTTTAAAATCATTGCTTTTTATAATTGCATTAACATGTGTATTTTTATTGTGCAGATTAAATATAGTCCACTTGTCATTTTTTGGGTTTTTGTCAATTTTTCTA…	lcl|MEGA8_S61_merged.gam|PairedContig_2	411581	O
10x	O6	2283.0	from_ESC_HA8490AA_AS	wzx	MEGA8_S61_merged.gam	1239	O6-20-wzx	99.919	100.0	1239	O6-20-wzx	0.9991899999999999	412837	1	False	GTGCACAATTATTTAAGGCTTAAAGATAAAATAAAAAACGTATTTTTAGGGTTGTATATATTGCAGTTATTTAATTATATCGCGCCATTGGTAATTATCCCTATCCTGATAAAATATATTGGGTTGGGGGAATATGGGGAATTGGTCTATATTACATCTATTTATCAAATAGTGGCTTTGATTATTGATTTTGGCTTTACTTACACAGGACCTGTGGTTGCTGCGAGACATAGATGTGAGACCCAAAATTTACAGCGCTATTACTCAATAGTTGTTCTTTTAAAATCATTGCTTTTTATAATTGCATTAACATGTGTATTTTTATTGTGCAGATTAAATATAGTCCACTTGTCATTTTTTGGGTTTTTGTCAATTTTTCTATGCACTATTGGTAATATA…	lcl|MEGA8_S61_merged.gam|PairedContig_2	411599	O
10x	H1	3236.0	from_ESC_BA4596AA_AS	fliC	MEGA8_S61_merged.gam	1788	H1-9-fliC	99.329	100.0	1788	H1-9-fliC	0.99329	339073	-1	False	ATGGCACAAGTCATTAATACCAACAGCCTCTCGCTGATCACTCAAAATAATATCAACAAGAACCAGTCTGCGCTGTCGAGTTCTATCGAGCGTCTGTCTTCTGGCTTGCGTATTAACAGCGCGAAGGATGACGCCGCGGGTCAGGCGATTGCTAACCGTTTTACTTCTAACATTAAAGGCCTGACTCAGGCTGCACGTAACGCCAACGACGGTATTTCTGTTGCACAGACCACTGAAGGCGCGCTGTCCGAAATCAACAACAACTTACAGCGTATCCGTGAGCTGACGGTTCAGGCTTCTACCGGGACTAACTCTGATTCGGATCTGGACTCCATTCAGGACGAAATCAAATCCCGTCTCGACGAAATTGACCGCGTATCCGGTCAGACCCAGTTCAAC…	lcl|MEGA8_S61_merged.gam|PairedContig_0	340860	H
10x	H1	3297.0	from_ESC_HA8537AA_AS	fliC	MEGA8_S61_merged.gam	1788	H1-4-fliC	99.944	100.0	1788	H1-4-fliC	0.99944	339073	-1	False	ATGGCACAAGTCATTAATACCAACAGCCTCTCGCTGATCACTCAAAATAATATCAACAAGAACCAGTCTGCGCTGTCGAGTTCTATCGAGCGTCTGTCTTCTGGCTTGCGTATTAACAGCGCGAAGGATGACGCCGCGGGTCAGGCGATTGCTAACCGTTTTACTTCTAACATTAAAGGCCTGACTCAGGCTGCACGTAACGCCAACGACGGTATTTCTGTTGCACAGACCACTGAAGGCGCGCTGTCCGAAATCAACAACAACTTACAGCGTATCCGTGAGCTGACGGTTCAGGCTTCTACCGGGACTAACTCTGATTCGGATCTGGACTCCATTCAGGACGAAATCAAATCCCGTCTCGACGAAATTGACCGCGTATCCGGTCAGACCCAGTTCAAC…	lcl|MEGA8_S61_merged.gam|PairedContig_0	340860	H
10x	H12	3070.0	from_ESC_GA9370AA_AS	fliC	MEGA8_S61_merged.gam	1788	H12-8-fliC	97.651	100.0	1788	H12-8-fliC	0.97651	339073	-1	False	ATGGCACAAGTCATTAATACCAACAGCCTCTCGCTGATCACTCAAAATAATATCAACAAGAACCAGTCTGCGCTGTCGAGTTCTATCGAGCGTCTGTCTTCTGGCTTGCGTATTAACAGCGCGAAGGATGACGCCGCGGGTCAGGCGATTGCTAACCGTTTTACTTCTAACATTAAAGGCCTGACTCAGGCTGCACGTAACGCCAACGACGGTATTTCTGTTGCACAGACCACTGAAGGCGCGCTGTCCGAAATCAACAACAACTTACAGCGTATCCGTGAGCTGACGGTTCAGGCTTCTACCGGGACTAACTCTGATTCGGATCTGGACTCCATTCAGGACGAAATCAAATCCCGTCTCGACGAAATTGACCGCGTATCCGGTCAGACCCAGTTCAAC…	lcl|MEGA8_S61_merged.gam|PairedContig_0	340860	H
10x	H12	3075.0	fliC_83_AIFX01000055_H12	fliC	MEGA8_S61_merged.gam	1788	H12-4-fliC-origin	97.707	100.0	1788	H12-4-fliC-origin	0.9770699999999999	339073	-1	False	ATGGCACAAGTCATTAATACCAACAGCCTCTCGCTGATCACTCAAAATAATATCAACAAGAACCAGTCTGCGCTGTCGAGTTCTATCGAGCGTCTGTCTTCTGGCTTGCGTATTAACAGCGCGAAGGATGACGCCGCGGGTCAGGCGATTGCTAACCGTTTTACTTCTAACATTAAAGGCCTGACTCAGGCTGCACGTAACGCCAACGACGGTATTTCTGTTGCACAGACCACTGAAGGCGCGCTGTCCGAAATCAACAACAACTTACAGCGTATCCGTGAGCTGACGGTTCAGGCTTCTACCGGGACTAACTCTGATTCGGATCTGGACTCCATTCAGGACGAAATCAAATCCCGTCTCGACGAAATTGACCGCGTATCCGGTCAGACCCAGTTCAAC…	lcl|MEGA8_S61_merged.gam|PairedContig_0	340860	H
10x	H1	3136.0	from_ESC_IA2263AA_AS	fliC	MEGA8_S61_merged.gam	1788	H1-11-fliC	98.322	100.0	1788	H1-11-fliC	0.9832200000000001	339073	-1	False	ATGGCACAAGTCATTAATACCAACAGCCTCTCGCTGATCACTCAAAATAATATCAACAAGAACCAGTCTGCGCTGTCGAGTTCTATCGAGCGTCTGTCTTCTGGCTTGCGTATTAACAGCGCGAAGGATGACGCCGCGGGTCAGGCGATTGCTAACCGTTTTACTTCTAACATTAAAGGCCTGACTCAGGCTGCACGTAACGCCAACGACGGTATTTCTGTTGCACAGACCACTGAAGGCGCGCTGTCCGAAATCAACAACAACTTACAGCGTATCCGTGAGCTGACGGTTCAGGCTTCTACCGGGACTAACTCTGATTCGGATCTGGACTCCATTCAGGACGAAATCAAATCCCGTCTCGACGAAATTGACCGCGTATCCGGTCAGACCCAGTTCAAC…	lcl|MEGA8_S61_merged.gam|PairedContig_0	340860	H
10x	H1	3291.0	from_ESC_GA9155AA_AS	fliC	MEGA8_S61_merged.gam	1788	H1-8-fliC	99.888	100.0	1788	H1-8-fliC	0.9988800000000001	339073	-1	False	ATGGCACAAGTCATTAATACCAACAGCCTCTCGCTGATCACTCAAAATAATATCAACAAGAACCAGTCTGCGCTGTCGAGTTCTATCGAGCGTCTGTCTTCTGGCTTGCGTATTAACAGCGCGAAGGATGACGCCGCGGGTCAGGCGATTGCTAACCGTTTTACTTCTAACATTAAAGGCCTGACTCAGGCTGCACGTAACGCCAACGACGGTATTTCTGTTGCACAGACCACTGAAGGCGCGCTGTCCGAAATCAACAACAACTTACAGCGTATCCGTGAGCTGACGGTTCAGGCTTCTACCGGGACTAACTCTGATTCGGATCTGGACTCCATTCAGGACGAAATCAAATCCCGTCTCGACGAAATTGACCGCGTATCCGGTCAGACCCAGTTCAAC…	lcl|MEGA8_S61_merged.gam|PairedContig_0	340860	H
10x	H12	3037.0	from_ESC_HA8169AA_AS	fliC	MEGA8_S61_merged.gam	1788	H12-10-fliC	97.315	100.0	1788	H12-10-fliC	0.97315	339073	-1	False	ATGGCACAAGTCATTAATACCAACAGCCTCTCGCTGATCACTCAAAATAATATCAACAAGAACCAGTCTGCGCTGTCGAGTTCTATCGAGCGTCTGTCTTCTGGCTTGCGTATTAACAGCGCGAAGGATGACGCCGCGGGTCAGGCGATTGCTAACCGTTTTACTTCTAACATTAAAGGCCTGACTCAGGCTGCACGTAACGCCAACGACGGTATTTCTGTTGCACAGACCACTGAAGGCGCGCTGTCCGAAATCAACAACAACTTACAGCGTATCCGTGAGCTGACGGTTCAGGCTTCTACCGGGACTAACTCTGATTCGGATCTGGACTCCATTCAGGACGAAATCAAATCCCGTCTCGACGAAATTGACCGCGTATCCGGTCAGACCCAGTTCAAC…	lcl|MEGA8_S61_merged.gam|PairedContig_0	340860	H
10x	H1	3297.0	from_ESC_IA2245AA_AS	fliC	MEGA8_S61_merged.gam	1788	H1-3-fliC	99.944	100.0	1788	H1-3-fliC	0.99944	339073	-1	False	ATGGCACAAGTCATTAATACCAACAGCCTCTCGCTGATCACTCAAAATAATATCAACAAGAACCAGTCTGCGCTGTCGAGTTCTATCGAGCGTCTGTCTTCTGGCTTGCGTATTAACAGCGCGAAGGATGACGCCGCGGGTCAGGCGATTGCTAACCGTTTTACTTCTAACATTAAAGGCCTGACTCAGGCTGCACGTAACGCCAACGACGGTATTTCTGTTGCACAGACCACTGAAGGCGCGCTGTCCGAAATCAACAACAACTTACAGCGTATCCGTGAGCTGACGGTTCAGGCTTCTACCGGGACTAACTCTGATTCGGATCTGGACTCCATTCAGGACGAAATCAAATCCCGTCTCGACGAAATTGACCGCGTATCCGGTCAGACCCAGTTCAAC…	lcl|MEGA8_S61_merged.gam|PairedContig_0	340860	H
10x	H12	3070.0	from_ESC_IA0652AA_AS	fliC	MEGA8_S61_merged.gam	1788	H12-6-fliC	97.651	100.0	1788	H12-6-fliC	0.97651	339073	-1	False	ATGGCACAAGTCATTAATACCAACAGCCTCTCGCTGATCACTCAAAATAATATCAACAAGAACCAGTCTGCGCTGTCGAGTTCTATCGAGCGTCTGTCTTCTGGCTTGCGTATTAACAGCGCGAAGGATGACGCCGCGGGTCAGGCGATTGCTAACCGTTTTACTTCTAACATTAAAGGCCTGACTCAGGCTGCACGTAACGCCAACGACGGTATTTCTGTTGCACAGACCACTGAAGGCGCGCTGTCCGAAATCAACAACAACTTACAGCGTATCCGTGAGCTGACGGTTCAGGCTTCTACCGGGACTAACTCTGATTCGGATCTGGACTCCATTCAGGACGAAATCAAATCCCGTCTCGACGAAATTGACCGCGTATCCGGTCAGACCCAGTTCAAC…	lcl|MEGA8_S61_merged.gam|PairedContig_0	340860	H
10x	H1	3286.0	1__fliC__fliC-H1__2 L07387.1;flagellin;H1	fliC	MEGA8_S61_merged.gam	1788	H1-2-fliC-origin	99.832	100.0	1788	H1-2-fliC-origin	0.9983199999999999	339073	-1	False	ATGGCACAAGTCATTAATACCAACAGCCTCTCGCTGATCACTCAAAATAATATCAACAAGAACCAGTCTGCGCTGTCGAGTTCTATCGAGCGTCTGTCTTCTGGCTTGCGTATTAACAGCGCGAAGGATGACGCCGCGGGTCAGGCGATTGCTAACCGTTTTACTTCTAACATTAAAGGCCTGACTCAGGCTGCACGTAACGCCAACGACGGTATTTCTGTTGCACAGACCACTGAAGGCGCGCTGTCCGAAATCAACAACAACTTACAGCGTATCCGTGAGCTGACGGTTCAGGCTTCTACCGGGACTAACTCTGATTCGGATCTGGACTCCATTCAGGACGAAATCAAATCCCGTCTCGACGAAATTGACCGCGTATCCGGTCAGACCCAGTTCAAC…	lcl|MEGA8_S61_merged.gam|PairedContig_0	340860	H
10x	H1	3297.0	from_ESC_IA2248AA_AS	fliC	MEGA8_S61_merged.gam	1788	H1-6-fliC	99.944	100.0	1788	H1-6-fliC	0.99944	339073	-1	False	ATGGCACAAGTCATTAATACCAACAGCCTCTCGCTGATCACTCAAAATAATATCAACAAGAACCAGTCTGCGCTGTCGAGTTCTATCGAGCGTCTGTCTTCTGGCTTGCGTATTAACAGCGCGAAGGATGACGCCGCGGGTCAGGCGATTGCTAACCGTTTTACTTCTAACATTAAAGGCCTGACTCAGGCTGCACGTAACGCCAACGACGGTATTTCTGTTGCACAGACCACTGAAGGCGCGCTGTCCGAAATCAACAACAACTTACAGCGTATCCGTGAGCTGACGGTTCAGGCTTCTACCGGGACTAACTCTGATTCGGATCTGGACTCCATTCAGGACGAAATCAAATCCCGTCTCGACGAAATTGACCGCGTATCCGGTCAGACCCAGTTCAAC…	lcl|MEGA8_S61_merged.gam|PairedContig_0	340860	H
10x	H12	3075.0	1__fliC__fliC-H12__8 AY337471.1;flagellin;H12	fliC	MEGA8_S61_merged.gam	1788	H12-1-fliC-origin	97.707	100.0	1788	H12-1-fliC-origin	0.9770699999999999	339073	-1	False	ATGGCACAAGTCATTAATACCAACAGCCTCTCGCTGATCACTCAAAATAATATCAACAAGAACCAGTCTGCGCTGTCGAGTTCTATCGAGCGTCTGTCTTCTGGCTTGCGTATTAACAGCGCGAAGGATGACGCCGCGGGTCAGGCGATTGCTAACCGTTTTACTTCTAACATTAAAGGCCTGACTCAGGCTGCACGTAACGCCAACGACGGTATTTCTGTTGCACAGACCACTGAAGGCGCGCTGTCCGAAATCAACAACAACTTACAGCGTATCCGTGAGCTGACGGTTCAGGCTTCTACCGGGACTAACTCTGATTCGGATCTGGACTCCATTCAGGACGAAATCAAATCCCGTCTCGACGAAATTGACCGCGTATCCGGTCAGACCCAGTTCAAC…	lcl|MEGA8_S61_merged.gam|PairedContig_0	340860	H
10x	H12	3062.0	1__fliC__fliC-H12__9 AY337474.1;flagellin;H12	fliC	MEGA8_S61_merged.gam	1787	H12-2-fliC-origin	97.594	99.0	1788	H12-2-fliC-origin	0.9661805999999998	339074	-1	False	ATGGCACAAGTCATTAATACCAACAGCCTCTCGCTGATCACTCAAAATAATATCAACAAGAACCAGTCTGCGCTGTCGAGTTCTATCGAGCGTCTGTCTTCTGGCTTGCGTATTAACAGCGCGAAGGATGACGCCGCGGGTCAGGCGATTGCTAACCGTTTTACTTCTAACATTAAAGGCCTGACTCAGGCTGCACGTAACGCCAACGACGGTATTTCTGTTGCACAGACCACTGAAGGCGCGCTGTCCGAAATCAACAACAACTTACAGCGTATCCGTGAGCTGACGGTTCAGGCTTCTACCGGGACTAACTCTGATTCGGATCTGGACTCCATTCAGGACGAAATCAAATCCCGTCTCGACGAAATTGACCGCGTATCCGGTCAGACCCAGTTCAAC…	lcl|MEGA8_S61_merged.gam|PairedContig_0	340860	H
10x	H12	3031.0	from_ESC_LA5721AA_AS	fliC	MEGA8_S61_merged.gam	1788	H12-11-fliC	97.26	100.0	1788	H12-11-fliC	0.9726	339073	-1	False	ATGGCACAAGTCATTAATACCAACAGCCTCTCGCTGATCACTCAAAATAATATCAACAAGAACCAGTCTGCGCTGTCGAGTTCTATCGAGCGTCTGTCTTCTGGCTTGCGTATTAACAGCGCGAAGGATGACGCCGCGGGTCAGGCGATTGCTAACCGTTTTACTTCTAACATTAAAGGCCTGACTCAGGCTGCACGTAACGCCAACGACGGTATTTCTGTTGCACAGACCACTGAAGGCGCGCTGTCCGAAATCAACAACAACTTACAGCGTATCCGTGAGCTGACGGTTCAGGCTTCTACCGGGACTAACTCTGATTCGGATCTGGACTCCATTCAGGACGAAATCAAATCCCGTCTCGACGAAATTGACCGCGTATCCGGTCAGACCCAGTTCAAC…	lcl|MEGA8_S61_merged.gam|PairedContig_0	340860	H
10x	H12	3059.0	1__fliC__fliC-H12__10 AY249997.1;flagellin;H12	fliC	MEGA8_S61_merged.gam	1788	H12-3-fliC-origin	97.539	100.0	1788	H12-3-fliC-origin	0.97539	339073	-1	False	ATGGCACAAGTCATTAATACCAACAGCCTCTCGCTGATCACTCAAAATAATATCAACAAGAACCAGTCTGCGCTGTCGAGTTCTATCGAGCGTCTGTCTTCTGGCTTGCGTATTAACAGCGCGAAGGATGACGCCGCGGGTCAGGCGATTGCTAACCGTTTTACTTCTAACATTAAAGGCCTGACTCAGGCTGCACGTAACGCCAACGACGGTATTTCTGTTGCACAGACCACTGAAGGCGCGCTGTCCGAAATCAACAACAACTTACAGCGTATCCGTGAGCTGACGGTTCAGGCTTCTACCGGGACTAACTCTGATTCGGATCTGGACTCCATTCAGGACGAAATCAAATCCCGTCTCGACGAAATTGACCGCGTATCCGGTCAGACCCAGTTCAAC…	lcl|MEGA8_S61_merged.gam|PairedContig_0	340860	H
10x	H1	3053.0	from_ESC_HA7415AA_AS	fliC	MEGA8_S61_merged.gam	1788	H1-12-fliC	97.483	100.0	1788	H1-12-fliC	0.9748300000000001	339073	-1	False	ATGGCACAAGTCATTAATACCAACAGCCTCTCGCTGATCACTCAAAATAATATCAACAAGAACCAGTCTGCGCTGTCGAGTTCTATCGAGCGTCTGTCTTCTGGCTTGCGTATTAACAGCGCGAAGGATGACGCCGCGGGTCAGGCGATTGCTAACCGTTTTACTTCTAACATTAAAGGCCTGACTCAGGCTGCACGTAACGCCAACGACGGTATTTCTGTTGCACAGACCACTGAAGGCGCGCTGTCCGAAATCAACAACAACTTACAGCGTATCCGTGAGCTGACGGTTCAGGCTTCTACCGGGACTAACTCTGATTCGGATCTGGACTCCATTCAGGACGAAATCAAATCCCGTCTCGACGAAATTGACCGCGTATCCGGTCAGACCCAGTTCAAC…	lcl|MEGA8_S61_merged.gam|PairedContig_0	340860	H
10x	H1	3297.0	from_ESC_IA0005AA_AS	fliC	MEGA8_S61_merged.gam	1788	H1-5-fliC	99.944	100.0	1788	H1-5-fliC	0.99944	339073	-1	False	ATGGCACAAGTCATTAATACCAACAGCCTCTCGCTGATCACTCAAAATAATATCAACAAGAACCAGTCTGCGCTGTCGAGTTCTATCGAGCGTCTGTCTTCTGGCTTGCGTATTAACAGCGCGAAGGATGACGCCGCGGGTCAGGCGATTGCTAACCGTTTTACTTCTAACATTAAAGGCCTGACTCAGGCTGCACGTAACGCCAACGACGGTATTTCTGTTGCACAGACCACTGAAGGCGCGCTGTCCGAAATCAACAACAACTTACAGCGTATCCGTGAGCTGACGGTTCAGGCTTCTACCGGGACTAACTCTGATTCGGATCTGGACTCCATTCAGGACGAAATCAAATCCCGTCTCGACGAAATTGACCGCGTATCCGGTCAGACCCAGTTCAAC…	lcl|MEGA8_S61_merged.gam|PairedContig_0	340860	H
10x	H12	3070.0	from_ESC_GA6832AA_AS	fliC	MEGA8_S61_merged.gam	1788	H12-7-fliC	97.651	100.0	1788	H12-7-fliC	0.97651	339073	-1	False	ATGGCACAAGTCATTAATACCAACAGCCTCTCGCTGATCACTCAAAATAATATCAACAAGAACCAGTCTGCGCTGTCGAGTTCTATCGAGCGTCTGTCTTCTGGCTTGCGTATTAACAGCGCGAAGGATGACGCCGCGGGTCAGGCGATTGCTAACCGTTTTACTTCTAACATTAAAGGCCTGACTCAGGCTGCACGTAACGCCAACGACGGTATTTCTGTTGCACAGACCACTGAAGGCGCGCTGTCCGAAATCAACAACAACTTACAGCGTATCCGTGAGCTGACGGTTCAGGCTTCTACCGGGACTAACTCTGATTCGGATCTGGACTCCATTCAGGACGAAATCAAATCCCGTCTCGACGAAATTGACCGCGTATCCGGTCAGACCCAGTTCAAC…	lcl|MEGA8_S61_merged.gam|PairedContig_0	340860	H
10x	H1	3297.0	from_ESC_GA8790AA_AS	fliC	MEGA8_S61_merged.gam	1788	H1-7-fliC	99.944	100.0	1788	H1-7-fliC	0.99944	339073	-1	False	ATGGCACAAGTCATTAATACCAACAGCCTCTCGCTGATCACTCAAAATAATATCAACAAGAACCAGTCTGCGCTGTCGAGTTCTATCGAGCGTCTGTCTTCTGGCTTGCGTATTAACAGCGCGAAGGATGACGCCGCGGGTCAGGCGATTGCTAACCGTTTTACTTCTAACATTAAAGGCCTGACTCAGGCTGCACGTAACGCCAACGACGGTATTTCTGTTGCACAGACCACTGAAGGCGCGCTGTCCGAAATCAACAACAACTTACAGCGTATCCGTGAGCTGACGGTTCAGGCTTCTACCGGGACTAACTCTGATTCGGATCTGGACTCCATTCAGGACGAAATCAAATCCCGTCTCGACGAAATTGACCGCGTATCCGGTCAGACCCAGTTCAAC…	lcl|MEGA8_S61_merged.gam|PairedContig_0	340860	H
10x	H1	3302.0	1__fliC__fliC-H1__1 AB028471.1;flagellin;H1	fliC	MEGA8_S61_merged.gam	1788	H1-1-fliC-origin	100.0	100.0	1788	H1-1-fliC-origin	1.0	339073	-1	False	ATGGCACAAGTCATTAATACCAACAGCCTCTCGCTGATCACTCAAAATAATATCAACAAGAACCAGTCTGCGCTGTCGAGTTCTATCGAGCGTCTGTCTTCTGGCTTGCGTATTAACAGCGCGAAGGATGACGCCGCGGGTCAGGCGATTGCTAACCGTTTTACTTCTAACATTAAAGGCCTGACTCAGGCTGCACGTAACGCCAACGACGGTATTTCTGTTGCACAGACCACTGAAGGCGCGCTGTCCGAAATCAACAACAACTTACAGCGTATCCGTGAGCTGACGGTTCAGGCTTCTACCGGGACTAACTCTGATTCGGATCTGGACTCCATTCAGGACGAAATCAAATCCCGTCTCGACGAAATTGACCGCGTATCCGGTCAGACCCAGTTCAAC…	lcl|MEGA8_S61_merged.gam|PairedContig_0	340860	H
10x	H1	3136.0	from_ESC_IA0127AA_AS	fliC	MEGA8_S61_merged.gam	1788	H1-10-fliC	98.322	100.0	1788	H1-10-fliC	0.9832200000000001	339073	-1	False	ATGGCACAAGTCATTAATACCAACAGCCTCTCGCTGATCACTCAAAATAATATCAACAAGAACCAGTCTGCGCTGTCGAGTTCTATCGAGCGTCTGTCTTCTGGCTTGCGTATTAACAGCGCGAAGGATGACGCCGCGGGTCAGGCGATTGCTAACCGTTTTACTTCTAACATTAAAGGCCTGACTCAGGCTGCACGTAACGCCAACGACGGTATTTCTGTTGCACAGACCACTGAAGGCGCGCTGTCCGAAATCAACAACAACTTACAGCGTATCCGTGAGCTGACGGTTCAGGCTTCTACCGGGACTAACTCTGATTCGGATCTGGACTCCATTCAGGACGAAATCAAATCCCGTCTCGACGAAATTGACCGCGTATCCGGTCAGACCCAGTTCAAC…	lcl|MEGA8_S61_merged.gam|PairedContig_0	340860	H
100x	O6	2316.0	from_ESC_IA2235AA_AS	wzx	MEGA9_S37_merged.gam	1257	O6-10-wzx	99.92	100.0	1257	O6-10-wzx	0.9992	6705	1	False	ATGAATAGGATACAACGTGTGCACAATTATTTAAGGCTTAAAGATAAAATAAAAAACGTATTTTTAGGGTTGTATATATTGCAGTTATTTAATTATATCGCGCCATTGGTAATTATCCCTATCCTGATAAAATATATTGGGTTGGGGGAATATGGGGAATTGGTCTATATTACATCTATTTATCAAATAGTGGCTTTGATTATTGATTTTGGCTTTACTTACACAGGACCTGTGGTTGCTGCGAGACATAGATGTGAGACCCAAAATTTACAGCGCTATTACTCAATAGTTGTTCTTTTAAAATCATTGCTTTTTATAATTGCATTAACATGTGTATTTTTATTGTGCAGATTAAATATAGTCCACTTGTCATTTTTTGGGTTTTTGTCAATTTTTCTA…	lcl|MEGA9_S37_merged.gam|PairedContig_101	5449	O
100x	O6	2311.0	from_ESC_GA9104AA_AS	wzx	MEGA9_S37_merged.gam	1257	O6-12-wzx	99.841	100.0	1257	O6-12-wzx	0.9984099999999999	6705	1	False	ATGAATAGGATACAACGTGTGCACAATTATTTAAGGCTTAAAGATAAAATAAAAAACGTATTTTTAGGGTTGTATATATTGCAGTTATTTAATTATATCGCGCCATTGGTAATTATCCCTATCCTGATAAAATATATTGGGTTGGGGGAATATGGGGAATTGGTCTATATTACATCTATTTATCAAATAGTGGCTTTGATTATTGATTTTGGCTTTACTTACACAGGACCTGTGGTTGCTGCGAGACATAGATGTGAGACCCAAAATTTACAGCGCTATTACTCAATAGTTGTTCTTTTAAAATCATTGCTTTTTATAATTGCATTAACATGTGTATTTTTATTGTGCAGATTAAATATAGTCCACTTGTCATTTTTTGGGTTTTTGTCAATTTTTCTA…	lcl|MEGA9_S37_merged.gam|PairedContig_101	5449	O
100x	O6	2278.0	from_ESC_GA9104AA_AS	wzx	MEGA9_S37_merged.gam	1239	O6-23-wzx	99.839	100.0	1239	O6-23-wzx	0.99839	6705	1	False	GTGCACAATTATTTAAGGCTTAAAGATAAAATAAAAAACGTATTTTTAGGGTTGTATATATTGCAGTTATTTAATTATATCGCGCCATTGGTAATTATCCCTATCCTGATAAAATATATTGGGTTGGGGGAATATGGGGAATTGGTCTATATTACATCTATTTATCAAATAGTGGCTTTGATTATTGATTTTGGCTTTACTTACACAGGACCTGTGGTTGCTGCGAGACATAGATGTGAGACCCAAAATTTACAGCGCTATTACTCAATAGTTGTTCTTTTAAAATCATTGCTTTTTATAATTGCATTAACATGTGTATTTTTATTGTGCAGATTAAATATAGTCCACTTGTCATTTTTTGGGTTTTTGTCAATTTTTCTATGCACTATTGGTAATATA…	lcl|MEGA9_S37_merged.gam|PairedContig_101	5467	O
100x	O6	2189.0	from_ESC_HA8385AA_AS	wzx	MEGA9_S37_merged.gam	1257	O6-13-wzx	98.091	100.0	1257	O6-13-wzx	0.9809099999999998	6705	1	False	ATGAATAGGATACAACGTGTGCACAATTATTTAAGGCTTAAAGATAAAATAAAAAACGTATTTTTAGGGTTGTATATATTGCAGTTATTTAATTATATCGCGCCATTGGTAATTATCCCTATCCTGATAAAATATATTGGGTTGGGGGAATATGGGGAATTGGTCTATATTACATCTATTTATCAAATAGTGGCTTTGATTATTGATTTTGGCTTTACTTACACAGGACCTGTGGTTGCTGCGAGACATAGATGTGAGACCCAAAATTTACAGCGCTATTACTCAATAGTTGTTCTTTTAAAATCATTGCTTTTTATAATTGCATTAACATGTGTATTTTTATTGTGCAGATTAAATATAGTCCACTTGTCATTTTTTGGGTTTTTGTCAATTTTTCTA…	lcl|MEGA9_S37_merged.gam|PairedContig_101	5449	O
100x	O6	2183.0	from_ESC_IA0140AA_AS	wzx	MEGA9_S37_merged.gam	1257	O6-15-wzx	98.011	100.0	1257	O6-15-wzx	0.98011	6705	1	False	ATGAATAGGATACAACGTGTGCACAATTATTTAAGGCTTAAAGATAAAATAAAAAACGTATTTTTAGGGTTGTATATATTGCAGTTATTTAATTATATCGCGCCATTGGTAATTATCCCTATCCTGATAAAATATATTGGGTTGGGGGAATATGGGGAATTGGTCTATATTACATCTATTTATCAAATAGTGGCTTTGATTATTGATTTTGGCTTTACTTACACAGGACCTGTGGTTGCTGCGAGACATAGATGTGAGACCCAAAATTTACAGCGCTATTACTCAATAGTTGTTCTTTTAAAATCATTGCTTTTTATAATTGCATTAACATGTGTATTTTTATTGTGCAGATTAAATATAGTCCACTTGTCATTTTTTGGGTTTTTGTCAATTTTTCTA…	lcl|MEGA9_S37_merged.gam|PairedContig_101	5449	O
100x	O6	2316.0	from_ESC_HA8490AA_AS	wzx	MEGA9_S37_merged.gam	1257	O6-9-wzx	99.92	100.0	1257	O6-9-wzx	0.9992	6705	1	False	ATGAATAGGATACAACGTGTGCACAATTATTTAAGGCTTAAAGATAAAATAAAAAACGTATTTTTAGGGTTGTATATATTGCAGTTATTTAATTATATCGCGCCATTGGTAATTATCCCTATCCTGATAAAATATATTGGGTTGGGGGAATATGGGGAATTGGTCTATATTACATCTATTTATCAAATAGTGGCTTTGATTATTGATTTTGGCTTTACTTACACAGGACCTGTGGTTGCTGCGAGACATAGATGTGAGACCCAAAATTTACAGCGCTATTACTCAATAGTTGTTCTTTTAAAATCATTGCTTTTTATAATTGCATTAACATGTGTATTTTTATTGTGCAGATTAAATATAGTCCACTTGTCATTTTTTGGGTTTTTGTCAATTTTTCTA…	lcl|MEGA9_S37_merged.gam|PairedContig_101	5449	O
100x	O6	2338.0	from_ESC_HA8370AA_AS	wzy	MEGA9_S37_merged.gam	1344	O6-31-wzy	98.065	100.0	1344	O6-31-wzy	0.98065	8048	1	False	ATGAAAGTGAAGGCGGTTCCTGCTATTACATTCTATTTAAGTTTAATGCTGACAATTTTAGTGTTACTGTTTGGTAATGAACCAAATAAATCACAATATATCCTTGTTATAGCAACGATAACAGTTTTTTATATCGCATATATCACTAATAAAATAACTTCTCCGGCCAGCCTTCTCGTTATATCATCTTTTGTGTTTTTAGGTTGTCGCCCTTTATTATCTTTGTTTGCAAACTATGATTATAGGATTGCCGATTGGTTTATTGAAGGATATATGGATGACGATGTGATTTTGGCTAACTATGCTATAACACTAATGTATTATGGTTATACATTGGGACTAATTCTATGCAAAAATACTGAAAAATTTTATCCGCATGGTCCTTATCCTGAAAAACAA…	lcl|MEGA9_S37_merged.gam|PairedContig_101	6705	O
100x	O6	2283.0	from_ESC_HA8378AA_AS	wzx	MEGA9_S37_merged.gam	1239	O6-22-wzx	99.919	100.0	1239	O6-22-wzx	0.9991899999999999	6705	1	False	GTGCACAATTATTTAAGGCTTAAAGATAAAATAAAAAACGTATTTTTAGGGTTGTATATATTGCAGTTATTTAATTATATCGCGCCATTGGTAATTATCCCTATCCTGATAAAATATATTGGGTTGGGGGAATATGGGGAATTGGTCTATATTACATCTATTTATCAAATAGTGGCTTTGATTATTGATTTTGGCTTTACTTACACAGGACCTGTGGTTGCTGCGAGACATAGATGTGAGACCCAAAATTTACAGCGCTATTACTCAATAGTTGTTCTTTTAAAATCATTGCTTTTTATAATTGCATTAACATGTGTATTTTTATTGTGCAGATTAAATATAGTCCACTTGTCATTTTTTGGGTTTTTGTCAATTTTTCTATGCACTATTGGTAATATA…	lcl|MEGA9_S37_merged.gam|PairedContig_101	5467	O
100x	O6	2483.0	wzy_166_AJ426423_O6	wzy	MEGA9_S37_merged.gam	1344	O6-7-wzy-origin	100.0	100.0	1344	O6-7-wzy-origin	1.0	8048	1	False	ATGAAAGTGAAGGCGGTTCCTGCTATTACATTCTATTTAAGTTTAATGCTGACAATTTTAGTGTTACTGTTTGGTAATGAACCAAATAAATCACAATATATCCTTGTTATAGCAACGATAACAGTTTTTTATATCGCATATATCACTAATAAAATAACTTCTCCGGCCAGCCTTCTCGTTATATCATCTTTTGTGTTTTTAGGTTGTCGCCCTTTATTATCTTTGTTTGCAAACTATGATTATAGGATTGCCGATTGGTTTATTGAAGGATATATGGATGACGATGTGATTTTGGCTAACTATGCTATAACACTAATGTATTATGGTTATACATTGGGACTAATTCTATGCAAAAATACTGAAAAATTTTATCCGCATGGTCCTTATCCTGAAAAACAA…	lcl|MEGA9_S37_merged.gam|PairedContig_101	6705	O
100x	O6	2338.0	from_ESC_GA6663AA_AS	wzy	MEGA9_S37_merged.gam	1344	O6-32-wzy	98.065	100.0	1344	O6-32-wzy	0.98065	8048	1	False	ATGAAAGTGAAGGCGGTTCCTGCTATTACATTCTATTTAAGTTTAATGCTGACAATTTTAGTGTTACTGTTTGGTAATGAACCAAATAAATCACAATATATCCTTGTTATAGCAACGATAACAGTTTTTTATATCGCATATATCACTAATAAAATAACTTCTCCGGCCAGCCTTCTCGTTATATCATCTTTTGTGTTTTTAGGTTGTCGCCCTTTATTATCTTTGTTTGCAAACTATGATTATAGGATTGCCGATTGGTTTATTGAAGGATATATGGATGACGATGTGATTTTGGCTAACTATGCTATAACACTAATGTATTATGGTTATACATTGGGACTAATTCTATGCAAAAATACTGAAAAATTTTATCCGCATGGTCCTTATCCTGAAAAACAA…	lcl|MEGA9_S37_merged.gam|PairedContig_101	6705	O
100x	O6	2316.0	8__wzx__wzx-O6__274 AB811597.1;O antigen flippase;O6	wzx	MEGA9_S37_merged.gam	1257	O6-3-wzx-origin	99.92	100.0	1257	O6-3-wzx-origin	0.9992	6705	1	False	ATGAATAGGATACAACGTGTGCACAATTATTTAAGGCTTAAAGATAAAATAAAAAACGTATTTTTAGGGTTGTATATATTGCAGTTATTTAATTATATCGCGCCATTGGTAATTATCCCTATCCTGATAAAATATATTGGGTTGGGGGAATATGGGGAATTGGTCTATATTACATCTATTTATCAAATAGTGGCTTTGATTATTGATTTTGGCTTTACTTACACAGGACCTGTGGTTGCTGCGAGACATAGATGTGAGACCCAAAATTTACAGCGCTATTACTCAATAGTTGTTCTTTTAAAATCATTGCTTTTTATAATTGCATTAACATGTGTATTTTTATTGTGCAGATTAAATATAGTCCACTTGTCATTTTTTGGGTTTTTGTCAATTTTTCTA…	lcl|MEGA9_S37_merged.gam|PairedContig_101	5449	O
100x	O6	2283.0	from_ESC_HA8236AA_AS	wzx	MEGA9_S37_merged.gam	1239	O6-18-wzx	99.919	100.0	1239	O6-18-wzx	0.9991899999999999	6705	1	False	GTGCACAATTATTTAAGGCTTAAAGATAAAATAAAAAACGTATTTTTAGGGTTGTATATATTGCAGTTATTTAATTATATCGCGCCATTGGTAATTATCCCTATCCTGATAAAATATATTGGGTTGGGGGAATATGGGGAATTGGTCTATATTACATCTATTTATCAAATAGTGGCTTTGATTATTGATTTTGGCTTTACTTACACAGGACCTGTGGTTGCTGCGAGACATAGATGTGAGACCCAAAATTTACAGCGCTATTACTCAATAGTTGTTCTTTTAAAATCATTGCTTTTTATAATTGCATTAACATGTGTATTTTTATTGTGCAGATTAAATATAGTCCACTTGTCATTTTTTGGGTTTTTGTCAATTTTTCTATGCACTATTGGTAATATA…	lcl|MEGA9_S37_merged.gam|PairedContig_101	5467	O
100x	O6	2344.0	9__wzy__wzy-O6__473 CP002185.1;O antigen polyermase;O6	wzy	MEGA9_S37_merged.gam	1344	O6-5-wzy-origin	98.14	100.0	1344	O6-5-wzy-origin	0.9814	8048	1	False	ATGAAAGTGAAGGCGGTTCCTGCTATTACATTCTATTTAAGTTTAATGCTGACAATTTTAGTGTTACTGTTTGGTAATGAACCAAATAAATCACAATATATCCTTGTTATAGCAACGATAACAGTTTTTTATATCGCATATATCACTAATAAAATAACTTCTCCGGCCAGCCTTCTCGTTATATCATCTTTTGTGTTTTTAGGTTGTCGCCCTTTATTATCTTTGTTTGCAAACTATGATTATAGGATTGCCGATTGGTTTATTGAAGGATATATGGATGACGATGTGATTTTGGCTAACTATGCTATAACACTAATGTATTATGGTTATACATTGGGACTAATTCTATGCAAAAATACTGAAAAATTTTATCCGCATGGTCCTTATCCTGAAAAACAA…	lcl|MEGA9_S37_merged.gam|PairedContig_101	6705	O
100x	O6	2283.0	from_ESC_IA2235AA_AS	wzx	MEGA9_S37_merged.gam	1239	O6-21-wzx	99.919	100.0	1239	O6-21-wzx	0.9991899999999999	6705	1	False	GTGCACAATTATTTAAGGCTTAAAGATAAAATAAAAAACGTATTTTTAGGGTTGTATATATTGCAGTTATTTAATTATATCGCGCCATTGGTAATTATCCCTATCCTGATAAAATATATTGGGTTGGGGGAATATGGGGAATTGGTCTATATTACATCTATTTATCAAATAGTGGCTTTGATTATTGATTTTGGCTTTACTTACACAGGACCTGTGGTTGCTGCGAGACATAGATGTGAGACCCAAAATTTACAGCGCTATTACTCAATAGTTGTTCTTTTAAAATCATTGCTTTTTATAATTGCATTAACATGTGTATTTTTATTGTGCAGATTAAATATAGTCCACTTGTCATTTTTTGGGTTTTTGTCAATTTTTCTATGCACTATTGGTAATATA…	lcl|MEGA9_S37_merged.gam|PairedContig_101	5467	O
100x	O6	2471.0	from_ESC_HA8236AA_AS	wzy	MEGA9_S37_merged.gam	1344	O6-28-wzy	99.851	100.0	1344	O6-28-wzy	0.99851	8048	1	False	ATGAAAGTGAAGGCGGTTCCTGCTATTACATTCTATTTAAGTTTAATGCTGACAATTTTAGTGTTACTGTTTGGTAATGAACCAAATAAATCACAATATATCCTTGTTATAGCAACGATAACAGTTTTTTATATCGCATATATCACTAATAAAATAACTTCTCCGGCCAGCCTTCTCGTTATATCATCTTTTGTGTTTTTAGGTTGTCGCCCTTTATTATCTTTGTTTGCAAACTATGATTATAGGATTGCCGATTGGTTTATTGAAGGATATATGGATGACGATGTGATTTTGGCTAACTATGCTATAACACTAATGTATTATGGTTATACATTGGGACTAATTCTATGCAAAAATACTGAAAAATTTTATCCGCATGGTCCTTATCCTGAAAAACAA…	lcl|MEGA9_S37_merged.gam|PairedContig_101	6705	O
100x	O6	2322.0	8__wzx__wzx-O6__272 AJ426045.2;O antigen flippase;O6	wzx	MEGA9_S37_merged.gam	1257	O6-1-wzx-origin	100.0	100.0	1257	O6-1-wzx-origin	1.0	6705	1	False	ATGAATAGGATACAACGTGTGCACAATTATTTAAGGCTTAAAGATAAAATAAAAAACGTATTTTTAGGGTTGTATATATTGCAGTTATTTAATTATATCGCGCCATTGGTAATTATCCCTATCCTGATAAAATATATTGGGTTGGGGGAATATGGGGAATTGGTCTATATTACATCTATTTATCAAATAGTGGCTTTGATTATTGATTTTGGCTTTACTTACACAGGACCTGTGGTTGCTGCGAGACATAGATGTGAGACCCAAAATTTACAGCGCTATTACTCAATAGTTGTTCTTTTAAAATCATTGCTTTTTATAATTGCATTAACATGTGTATTTTTATTGTGCAGATTAAATATAGTCCACTTGTCATTTTTTGGGTTTTTGTCAATTTTTCTA…	lcl|MEGA9_S37_merged.gam|PairedContig_101	5449	O
100x	O6	2156.0	from_ESC_HA8385AA_AS	wzx	MEGA9_S37_merged.gam	1239	O6-16-wzx	98.063	100.0	1239	O6-16-wzx	0.9806300000000001	6705	1	False	GTGCACAATTATTTAAGGCTTAAAGATAAAATAAAAAACGTATTTTTAGGGTTGTATATATTGCAGTTATTTAATTATATCGCGCCATTGGTAATTATCCCTATCCTGATAAAATATATTGGGTTGGGGGAATATGGGGAATTGGTCTATATTACATCTATTTATCAAATAGTGGCTTTGATTATTGATTTTGGCTTTACTTACACAGGACCTGTGGTTGCTGCGAGACATAGATGTGAGACCCAAAATTTACAGCGCTATTACTCAATAGTTGTTCTTTTAAAATCATTGCTTTTTATAATTGCATTAACATGTGTATTTTTATTGTGCAGATTAAATATAGTCCACTTGTCATTTTTTGGGTTTTTGTCAATTTTTCTATGCACTATTGGTAATATA…	lcl|MEGA9_S37_merged.gam|PairedContig_101	5467	O
100x	O6	2289.0	from_ESC_IA2238AA_AS	wzx	MEGA9_S37_merged.gam	1239	O6-19-wzx	100.0	100.0	1239	O6-19-wzx	1.0	6705	1	False	GTGCACAATTATTTAAGGCTTAAAGATAAAATAAAAAACGTATTTTTAGGGTTGTATATATTGCAGTTATTTAATTATATCGCGCCATTGGTAATTATCCCTATCCTGATAAAATATATTGGGTTGGGGGAATATGGGGAATTGGTCTATATTACATCTATTTATCAAATAGTGGCTTTGATTATTGATTTTGGCTTTACTTACACAGGACCTGTGGTTGCTGCGAGACATAGATGTGAGACCCAAAATTTACAGCGCTATTACTCAATAGTTGTTCTTTTAAAATCATTGCTTTTTATAATTGCATTAACATGTGTATTTTTATTGTGCAGATTAAATATAGTCCACTTGTCATTTTTTGGGTTTTTGTCAATTTTTCTATGCACTATTGGTAATATA…	lcl|MEGA9_S37_merged.gam|PairedContig_101	5467	O
100x	O6	2183.0	from_ESC_HA8799AA_AS	wzx	MEGA9_S37_merged.gam	1257	O6-14-wzx	98.011	100.0	1257	O6-14-wzx	0.98011	6705	1	False	ATGAATAGGATACAACGTGTGCACAATTATTTAAGGCTTAAAGATAAAATAAAAAACGTATTTTTAGGGTTGTATATATTGCAGTTATTTAATTATATCGCGCCATTGGTAATTATCCCTATCCTGATAAAATATATTGGGTTGGGGGAATATGGGGAATTGGTCTATATTACATCTATTTATCAAATAGTGGCTTTGATTATTGATTTTGGCTTTACTTACACAGGACCTGTGGTTGCTGCGAGACATAGATGTGAGACCCAAAATTTACAGCGCTATTACTCAATAGTTGTTCTTTTAAAATCATTGCTTTTTATAATTGCATTAACATGTGTATTTTTATTGTGCAGATTAAATATAGTCCACTTGTCATTTTTTGGGTTTTTGTCAATTTTTCTA…	lcl|MEGA9_S37_merged.gam|PairedContig_101	5449	O
100x	O6	2477.0	9__wzy__wzy-O6__474 AB811597.1;O antigen polyermase;O6	wzy	MEGA9_S37_merged.gam	1344	O6-6-wzy-origin	99.926	100.0	1344	O6-6-wzy-origin	0.99926	8048	1	False	ATGAAAGTGAAGGCGGTTCCTGCTATTACATTCTATTTAAGTTTAATGCTGACAATTTTAGTGTTACTGTTTGGTAATGAACCAAATAAATCACAATATATCCTTGTTATAGCAACGATAACAGTTTTTTATATCGCATATATCACTAATAAAATAACTTCTCCGGCCAGCCTTCTCGTTATATCATCTTTTGTGTTTTTAGGTTGTCGCCCTTTATTATCTTTGTTTGCAAACTATGATTATAGGATTGCCGATTGGTTTATTGAAGGATATATGGATGACGATGTGATTTTGGCTAACTATGCTATAACACTAATGTATTATGGTTATACATTGGGACTAATTCTATGCAAAAATACTGAAAAATTTTATCCGCATGGTCCTTATCCTGAAAAACAA…	lcl|MEGA9_S37_merged.gam|PairedContig_101	6705	O
100x	O6	2150.0	8__wzx__wzx-O6__273 CP002185.1;O antigen flippase;O6	wzx	MEGA9_S37_merged.gam	1239	O6-2-wzx-origin	97.982	100.0	1239	O6-2-wzx-origin	0.97982	6705	1	False	GTGCACAATTATTTAAGGCTTAAAGATAAAATAAAAAACGTATTTTTAGGGTTGTATATATTGCAGTTATTTAATTATATCGCGCCATTGGTAATTATCCCTATCCTGATAAAATATATTGGGTTGGGGGAATATGGGGAATTGGTCTATATTACATCTATTTATCAAATAGTGGCTTTGATTATTGATTTTGGCTTTACTTACACAGGACCTGTGGTTGCTGCGAGACATAGATGTGAGACCCAAAATTTACAGCGCTATTACTCAATAGTTGTTCTTTTAAAATCATTGCTTTTTATAATTGCATTAACATGTGTATTTTTATTGTGCAGATTAAATATAGTCCACTTGTCATTTTTTGGGTTTTTGTCAATTTTTCTATGCACTATTGGTAATATA…	lcl|MEGA9_S37_merged.gam|PairedContig_101	5467	O
100x	O6	2477.0	9__wzy__wzy-O6__472 AJ426045.2;O antigen polyermase;O6	wzy	MEGA9_S37_merged.gam	1344	O6-4-wzy-origin	99.926	100.0	1344	O6-4-wzy-origin	0.99926	8048	1	False	ATGAAAGTGAAGGCGGTTCCTGCTATTACATTCTATTTAAGTTTAATGCTGACAATTTTAGTGTTACTGTTTGGTAATGAACCAAATAAATCACAATATATCCTTGTTATAGCAACGATAACAGTTTTTTATATCGCATATATCACTAATAAAATAACTTCTCCGGCCAGCCTTCTCGTTATATCATCTTTTGTGTTTTTAGGTTGTCGCCCTTTATTATCTTTGTTTGCAAACTATGATTATAGGATTGCCGATTGGTTTATTGAAGGATATATGGATGACGATGTGATTTTGGCTAACTATGCTATAACACTAATGTATTATGGTTATACATTGGGACTAATTCTATGCAAAAATACTGAAAAATTTTATCCGCATGGTCCTTATCCTGAAAAACAA…	lcl|MEGA9_S37_merged.gam|PairedContig_101	6705	O
100x	O6	2150.0	from_ESC_HA8799AA_AS	wzx	MEGA9_S37_merged.gam	1239	O6-17-wzx	97.982	100.0	1239	O6-17-wzx	0.97982	6705	1	False	GTGCACAATTATTTAAGGCTTAAAGATAAAATAAAAAACGTATTTTTAGGGTTGTATATATTGCAGTTATTTAATTATATCGCGCCATTGGTAATTATCCCTATCCTGATAAAATATATTGGGTTGGGGGAATATGGGGAATTGGTCTATATTACATCTATTTATCAAATAGTGGCTTTGATTATTGATTTTGGCTTTACTTACACAGGACCTGTGGTTGCTGCGAGACATAGATGTGAGACCCAAAATTTACAGCGCTATTACTCAATAGTTGTTCTTTTAAAATCATTGCTTTTTATAATTGCATTAACATGTGTATTTTTATTGTGCAGATTAAATATAGTCCACTTGTCATTTTTTGGGTTTTTGTCAATTTTTCTATGCACTATTGGTAATATA…	lcl|MEGA9_S37_merged.gam|PairedContig_101	5467	O
100x	O6	2477.0	from_ESC_GA8803AA_AS	wzy	MEGA9_S37_merged.gam	1344	O6-26-wzy	99.926	100.0	1344	O6-26-wzy	0.99926	8048	1	False	ATGAAAGTGAAGGCGGTTCCTGCTATTACATTCTATTTAAGTTTAATGCTGACAATTTTAGTGTTACTGTTTGGTAATGAACCAAATAAATCACAATATATCCTTGTTATAGCAACGATAACAGTTTTTTATATCGCATATATCACTAATAAAATAACTTCTCCGGCCAGCCTTCTCGTTATATCATCTTTTGTGTTTTTAGGTTGTCGCCCTTTATTATCTTTGTTTGCAAACTATGATTATAGGATTGCCGATTGGTTTATTGAAGGATATATGGATGACGATGTGATTTTGGCTAACTATGCTATAACACTAATGTATTATGGTTATACATTGGGACTAATTCTATGCAAAAATACTGAAAAATTTTATCCGCATGGTCCTTATCCTGAAAAACAA…	lcl|MEGA9_S37_merged.gam|PairedContig_101	6705	O
100x	O6	2338.0	from_ESC_IA0006AA_AS	wzy	MEGA9_S37_merged.gam	1344	O6-30-wzy	98.065	100.0	1344	O6-30-wzy	0.98065	8048	1	False	ATGAAAGTGAAGGCGGTTCCTGCTATTACATTCTATTTAAGTTTAATGCTGACAATTTTAGTGTTACTGTTTGGTAATGAACCAAATAAATCACAATATATCCTTGTTATAGCAACGATAACAGTTTTTTATATCGCATATATCACTAATAAAATAACTTCTCCGGCCAGCCTTCTCGTTATATCATCTTTTGTGTTTTTAGGTTGTCGCCCTTTATTATCTTTGTTTGCAAACTATGATTATAGGATTGCCGATTGGTTTATTGAAGGATATATGGATGACGATGTGATTTTGGCTAACTATGCTATAACACTAATGTATTATGGTTATACATTGGGACTAATTCTATGCAAAAATACTGAAAAATTTTATCCGCATGGTCCTTATCCTGAAAAACAA…	lcl|MEGA9_S37_merged.gam|PairedContig_101	6705	O
100x	O6	2316.0	from_ESC_HA8378AA_AS	wzx	MEGA9_S37_merged.gam	1257	O6-11-wzx	99.92	100.0	1257	O6-11-wzx	0.9992	6705	1	False	ATGAATAGGATACAACGTGTGCACAATTATTTAAGGCTTAAAGATAAAATAAAAAACGTATTTTTAGGGTTGTATATATTGCAGTTATTTAATTATATCGCGCCATTGGTAATTATCCCTATCCTGATAAAATATATTGGGTTGGGGGAATATGGGGAATTGGTCTATATTACATCTATTTATCAAATAGTGGCTTTGATTATTGATTTTGGCTTTACTTACACAGGACCTGTGGTTGCTGCGAGACATAGATGTGAGACCCAAAATTTACAGCGCTATTACTCAATAGTTGTTCTTTTAAAATCATTGCTTTTTATAATTGCATTAACATGTGTATTTTTATTGTGCAGATTAAATATAGTCCACTTGTCATTTTTTGGGTTTTTGTCAATTTTTCTA…	lcl|MEGA9_S37_merged.gam|PairedContig_101	5449	O
100x	O6	2283.0	from_ESC_HA8490AA_AS	wzx	MEGA9_S37_merged.gam	1239	O6-20-wzx	99.919	100.0	1239	O6-20-wzx	0.9991899999999999	6705	1	False	GTGCACAATTATTTAAGGCTTAAAGATAAAATAAAAAACGTATTTTTAGGGTTGTATATATTGCAGTTATTTAATTATATCGCGCCATTGGTAATTATCCCTATCCTGATAAAATATATTGGGTTGGGGGAATATGGGGAATTGGTCTATATTACATCTATTTATCAAATAGTGGCTTTGATTATTGATTTTGGCTTTACTTACACAGGACCTGTGGTTGCTGCGAGACATAGATGTGAGACCCAAAATTTACAGCGCTATTACTCAATAGTTGTTCTTTTAAAATCATTGCTTTTTATAATTGCATTAACATGTGTATTTTTATTGTGCAGATTAAATATAGTCCACTTGTCATTTTTTGGGTTTTTGTCAATTTTTCTATGCACTATTGGTAATATA…	lcl|MEGA9_S37_merged.gam|PairedContig_101	5467	O
100x	H1	3236.0	from_ESC_BA4596AA_AS	fliC	MEGA9_S37_merged.gam	1788	H1-9-fliC	99.329	100.0	1788	H1-9-fliC	0.99329	197405	1	False	ATGGCACAAGTCATTAATACCAACAGCCTCTCGCTGATCACTCAAAATAATATCAACAAGAACCAGTCTGCGCTGTCGAGTTCTATCGAGCGTCTGTCTTCTGGCTTGCGTATTAACAGCGCGAAGGATGACGCCGCGGGTCAGGCGATTGCTAACCGTTTTACTTCTAACATTAAAGGCCTGACTCAGGCTGCACGTAACGCCAACGACGGTATTTCTGTTGCACAGACCACTGAAGGCGCGCTGTCCGAAATCAACAACAACTTACAGCGTATCCGTGAGCTGACGGTTCAGGCTTCTACCGGGACTAACTCTGATTCGGATCTGGACTCCATTCAGGACGAAATCAAATCCCGTCTCGACGAAATTGACCGCGTATCCGGTCAGACCCAGTTCAAC…	lcl|MEGA9_S37_merged.gam|PairedContig_94	195618	H
100x	H1	3297.0	from_ESC_HA8537AA_AS	fliC	MEGA9_S37_merged.gam	1788	H1-4-fliC	99.944	100.0	1788	H1-4-fliC	0.99944	197405	1	False	ATGGCACAAGTCATTAATACCAACAGCCTCTCGCTGATCACTCAAAATAATATCAACAAGAACCAGTCTGCGCTGTCGAGTTCTATCGAGCGTCTGTCTTCTGGCTTGCGTATTAACAGCGCGAAGGATGACGCCGCGGGTCAGGCGATTGCTAACCGTTTTACTTCTAACATTAAAGGCCTGACTCAGGCTGCACGTAACGCCAACGACGGTATTTCTGTTGCACAGACCACTGAAGGCGCGCTGTCCGAAATCAACAACAACTTACAGCGTATCCGTGAGCTGACGGTTCAGGCTTCTACCGGGACTAACTCTGATTCGGATCTGGACTCCATTCAGGACGAAATCAAATCCCGTCTCGACGAAATTGACCGCGTATCCGGTCAGACCCAGTTCAAC…	lcl|MEGA9_S37_merged.gam|PairedContig_94	195618	H
100x	H12	3070.0	from_ESC_GA9370AA_AS	fliC	MEGA9_S37_merged.gam	1788	H12-8-fliC	97.651	100.0	1788	H12-8-fliC	0.97651	197405	1	False	ATGGCACAAGTCATTAATACCAACAGCCTCTCGCTGATCACTCAAAATAATATCAACAAGAACCAGTCTGCGCTGTCGAGTTCTATCGAGCGTCTGTCTTCTGGCTTGCGTATTAACAGCGCGAAGGATGACGCCGCGGGTCAGGCGATTGCTAACCGTTTTACTTCTAACATTAAAGGCCTGACTCAGGCTGCACGTAACGCCAACGACGGTATTTCTGTTGCACAGACCACTGAAGGCGCGCTGTCCGAAATCAACAACAACTTACAGCGTATCCGTGAGCTGACGGTTCAGGCTTCTACCGGGACTAACTCTGATTCGGATCTGGACTCCATTCAGGACGAAATCAAATCCCGTCTCGACGAAATTGACCGCGTATCCGGTCAGACCCAGTTCAAC…	lcl|MEGA9_S37_merged.gam|PairedContig_94	195618	H
100x	H12	3075.0	fliC_83_AIFX01000055_H12	fliC	MEGA9_S37_merged.gam	1788	H12-4-fliC-origin	97.707	100.0	1788	H12-4-fliC-origin	0.9770699999999999	197405	1	False	ATGGCACAAGTCATTAATACCAACAGCCTCTCGCTGATCACTCAAAATAATATCAACAAGAACCAGTCTGCGCTGTCGAGTTCTATCGAGCGTCTGTCTTCTGGCTTGCGTATTAACAGCGCGAAGGATGACGCCGCGGGTCAGGCGATTGCTAACCGTTTTACTTCTAACATTAAAGGCCTGACTCAGGCTGCACGTAACGCCAACGACGGTATTTCTGTTGCACAGACCACTGAAGGCGCGCTGTCCGAAATCAACAACAACTTACAGCGTATCCGTGAGCTGACGGTTCAGGCTTCTACCGGGACTAACTCTGATTCGGATCTGGACTCCATTCAGGACGAAATCAAATCCCGTCTCGACGAAATTGACCGCGTATCCGGTCAGACCCAGTTCAAC…	lcl|MEGA9_S37_merged.gam|PairedContig_94	195618	H
100x	H1	3136.0	from_ESC_IA2263AA_AS	fliC	MEGA9_S37_merged.gam	1788	H1-11-fliC	98.322	100.0	1788	H1-11-fliC	0.9832200000000001	197405	1	False	ATGGCACAAGTCATTAATACCAACAGCCTCTCGCTGATCACTCAAAATAATATCAACAAGAACCAGTCTGCGCTGTCGAGTTCTATCGAGCGTCTGTCTTCTGGCTTGCGTATTAACAGCGCGAAGGATGACGCCGCGGGTCAGGCGATTGCTAACCGTTTTACTTCTAACATTAAAGGCCTGACTCAGGCTGCACGTAACGCCAACGACGGTATTTCTGTTGCACAGACCACTGAAGGCGCGCTGTCCGAAATCAACAACAACTTACAGCGTATCCGTGAGCTGACGGTTCAGGCTTCTACCGGGACTAACTCTGATTCGGATCTGGACTCCATTCAGGACGAAATCAAATCCCGTCTCGACGAAATTGACCGCGTATCCGGTCAGACCCAGTTCAAC…	lcl|MEGA9_S37_merged.gam|PairedContig_94	195618	H
100x	H1	3291.0	from_ESC_GA9155AA_AS	fliC	MEGA9_S37_merged.gam	1788	H1-8-fliC	99.888	100.0	1788	H1-8-fliC	0.9988800000000001	197405	1	False	ATGGCACAAGTCATTAATACCAACAGCCTCTCGCTGATCACTCAAAATAATATCAACAAGAACCAGTCTGCGCTGTCGAGTTCTATCGAGCGTCTGTCTTCTGGCTTGCGTATTAACAGCGCGAAGGATGACGCCGCGGGTCAGGCGATTGCTAACCGTTTTACTTCTAACATTAAAGGCCTGACTCAGGCTGCACGTAACGCCAACGACGGTATTTCTGTTGCACAGACCACTGAAGGCGCGCTGTCCGAAATCAACAACAACTTACAGCGTATCCGTGAGCTGACGGTTCAGGCTTCTACCGGGACTAACTCTGATTCGGATCTGGACTCCATTCAGGACGAAATCAAATCCCGTCTCGACGAAATTGACCGCGTATCCGGTCAGACCCAGTTCAAC…	lcl|MEGA9_S37_merged.gam|PairedContig_94	195618	H
100x	H12	3037.0	from_ESC_HA8169AA_AS	fliC	MEGA9_S37_merged.gam	1788	H12-10-fliC	97.315	100.0	1788	H12-10-fliC	0.97315	197405	1	False	ATGGCACAAGTCATTAATACCAACAGCCTCTCGCTGATCACTCAAAATAATATCAACAAGAACCAGTCTGCGCTGTCGAGTTCTATCGAGCGTCTGTCTTCTGGCTTGCGTATTAACAGCGCGAAGGATGACGCCGCGGGTCAGGCGATTGCTAACCGTTTTACTTCTAACATTAAAGGCCTGACTCAGGCTGCACGTAACGCCAACGACGGTATTTCTGTTGCACAGACCACTGAAGGCGCGCTGTCCGAAATCAACAACAACTTACAGCGTATCCGTGAGCTGACGGTTCAGGCTTCTACCGGGACTAACTCTGATTCGGATCTGGACTCCATTCAGGACGAAATCAAATCCCGTCTCGACGAAATTGACCGCGTATCCGGTCAGACCCAGTTCAAC…	lcl|MEGA9_S37_merged.gam|PairedContig_94	195618	H
100x	H1	3297.0	from_ESC_IA2245AA_AS	fliC	MEGA9_S37_merged.gam	1788	H1-3-fliC	99.944	100.0	1788	H1-3-fliC	0.99944	197405	1	False	ATGGCACAAGTCATTAATACCAACAGCCTCTCGCTGATCACTCAAAATAATATCAACAAGAACCAGTCTGCGCTGTCGAGTTCTATCGAGCGTCTGTCTTCTGGCTTGCGTATTAACAGCGCGAAGGATGACGCCGCGGGTCAGGCGATTGCTAACCGTTTTACTTCTAACATTAAAGGCCTGACTCAGGCTGCACGTAACGCCAACGACGGTATTTCTGTTGCACAGACCACTGAAGGCGCGCTGTCCGAAATCAACAACAACTTACAGCGTATCCGTGAGCTGACGGTTCAGGCTTCTACCGGGACTAACTCTGATTCGGATCTGGACTCCATTCAGGACGAAATCAAATCCCGTCTCGACGAAATTGACCGCGTATCCGGTCAGACCCAGTTCAAC…	lcl|MEGA9_S37_merged.gam|PairedContig_94	195618	H
100x	H12	3070.0	from_ESC_IA0652AA_AS	fliC	MEGA9_S37_merged.gam	1788	H12-6-fliC	97.651	100.0	1788	H12-6-fliC	0.97651	197405	1	False	ATGGCACAAGTCATTAATACCAACAGCCTCTCGCTGATCACTCAAAATAATATCAACAAGAACCAGTCTGCGCTGTCGAGTTCTATCGAGCGTCTGTCTTCTGGCTTGCGTATTAACAGCGCGAAGGATGACGCCGCGGGTCAGGCGATTGCTAACCGTTTTACTTCTAACATTAAAGGCCTGACTCAGGCTGCACGTAACGCCAACGACGGTATTTCTGTTGCACAGACCACTGAAGGCGCGCTGTCCGAAATCAACAACAACTTACAGCGTATCCGTGAGCTGACGGTTCAGGCTTCTACCGGGACTAACTCTGATTCGGATCTGGACTCCATTCAGGACGAAATCAAATCCCGTCTCGACGAAATTGACCGCGTATCCGGTCAGACCCAGTTCAAC…	lcl|MEGA9_S37_merged.gam|PairedContig_94	195618	H
100x	H1	3286.0	1__fliC__fliC-H1__2 L07387.1;flagellin;H1	fliC	MEGA9_S37_merged.gam	1788	H1-2-fliC-origin	99.832	100.0	1788	H1-2-fliC-origin	0.9983199999999999	197405	1	False	ATGGCACAAGTCATTAATACCAACAGCCTCTCGCTGATCACTCAAAATAATATCAACAAGAACCAGTCTGCGCTGTCGAGTTCTATCGAGCGTCTGTCTTCTGGCTTGCGTATTAACAGCGCGAAGGATGACGCCGCGGGTCAGGCGATTGCTAACCGTTTTACTTCTAACATTAAAGGCCTGACTCAGGCTGCACGTAACGCCAACGACGGTATTTCTGTTGCACAGACCACTGAAGGCGCGCTGTCCGAAATCAACAACAACTTACAGCGTATCCGTGAGCTGACGGTTCAGGCTTCTACCGGGACTAACTCTGATTCGGATCTGGACTCCATTCAGGACGAAATCAAATCCCGTCTCGACGAAATTGACCGCGTATCCGGTCAGACCCAGTTCAAC…	lcl|MEGA9_S37_merged.gam|PairedContig_94	195618	H
100x	H1	3297.0	from_ESC_IA2248AA_AS	fliC	MEGA9_S37_merged.gam	1788	H1-6-fliC	99.944	100.0	1788	H1-6-fliC	0.99944	197405	1	False	ATGGCACAAGTCATTAATACCAACAGCCTCTCGCTGATCACTCAAAATAATATCAACAAGAACCAGTCTGCGCTGTCGAGTTCTATCGAGCGTCTGTCTTCTGGCTTGCGTATTAACAGCGCGAAGGATGACGCCGCGGGTCAGGCGATTGCTAACCGTTTTACTTCTAACATTAAAGGCCTGACTCAGGCTGCACGTAACGCCAACGACGGTATTTCTGTTGCACAGACCACTGAAGGCGCGCTGTCCGAAATCAACAACAACTTACAGCGTATCCGTGAGCTGACGGTTCAGGCTTCTACCGGGACTAACTCTGATTCGGATCTGGACTCCATTCAGGACGAAATCAAATCCCGTCTCGACGAAATTGACCGCGTATCCGGTCAGACCCAGTTCAAC…	lcl|MEGA9_S37_merged.gam|PairedContig_94	195618	H
100x	H12	3075.0	1__fliC__fliC-H12__8 AY337471.1;flagellin;H12	fliC	MEGA9_S37_merged.gam	1788	H12-1-fliC-origin	97.707	100.0	1788	H12-1-fliC-origin	0.9770699999999999	197405	1	False	ATGGCACAAGTCATTAATACCAACAGCCTCTCGCTGATCACTCAAAATAATATCAACAAGAACCAGTCTGCGCTGTCGAGTTCTATCGAGCGTCTGTCTTCTGGCTTGCGTATTAACAGCGCGAAGGATGACGCCGCGGGTCAGGCGATTGCTAACCGTTTTACTTCTAACATTAAAGGCCTGACTCAGGCTGCACGTAACGCCAACGACGGTATTTCTGTTGCACAGACCACTGAAGGCGCGCTGTCCGAAATCAACAACAACTTACAGCGTATCCGTGAGCTGACGGTTCAGGCTTCTACCGGGACTAACTCTGATTCGGATCTGGACTCCATTCAGGACGAAATCAAATCCCGTCTCGACGAAATTGACCGCGTATCCGGTCAGACCCAGTTCAAC…	lcl|MEGA9_S37_merged.gam|PairedContig_94	195618	H
100x	H12	3062.0	1__fliC__fliC-H12__9 AY337474.1;flagellin;H12	fliC	MEGA9_S37_merged.gam	1787	H12-2-fliC-origin	97.594	99.0	1788	H12-2-fliC-origin	0.9661805999999998	197404	1	False	ATGGCACAAGTCATTAATACCAACAGCCTCTCGCTGATCACTCAAAATAATATCAACAAGAACCAGTCTGCGCTGTCGAGTTCTATCGAGCGTCTGTCTTCTGGCTTGCGTATTAACAGCGCGAAGGATGACGCCGCGGGTCAGGCGATTGCTAACCGTTTTACTTCTAACATTAAAGGCCTGACTCAGGCTGCACGTAACGCCAACGACGGTATTTCTGTTGCACAGACCACTGAAGGCGCGCTGTCCGAAATCAACAACAACTTACAGCGTATCCGTGAGCTGACGGTTCAGGCTTCTACCGGGACTAACTCTGATTCGGATCTGGACTCCATTCAGGACGAAATCAAATCCCGTCTCGACGAAATTGACCGCGTATCCGGTCAGACCCAGTTCAAC…	lcl|MEGA9_S37_merged.gam|PairedContig_94	195618	H
100x	H12	3031.0	from_ESC_LA5721AA_AS	fliC	MEGA9_S37_merged.gam	1788	H12-11-fliC	97.26	100.0	1788	H12-11-fliC	0.9726	197405	1	False	ATGGCACAAGTCATTAATACCAACAGCCTCTCGCTGATCACTCAAAATAATATCAACAAGAACCAGTCTGCGCTGTCGAGTTCTATCGAGCGTCTGTCTTCTGGCTTGCGTATTAACAGCGCGAAGGATGACGCCGCGGGTCAGGCGATTGCTAACCGTTTTACTTCTAACATTAAAGGCCTGACTCAGGCTGCACGTAACGCCAACGACGGTATTTCTGTTGCACAGACCACTGAAGGCGCGCTGTCCGAAATCAACAACAACTTACAGCGTATCCGTGAGCTGACGGTTCAGGCTTCTACCGGGACTAACTCTGATTCGGATCTGGACTCCATTCAGGACGAAATCAAATCCCGTCTCGACGAAATTGACCGCGTATCCGGTCAGACCCAGTTCAAC…	lcl|MEGA9_S37_merged.gam|PairedContig_94	195618	H
100x	H12	3059.0	1__fliC__fliC-H12__10 AY249997.1;flagellin;H12	fliC	MEGA9_S37_merged.gam	1788	H12-3-fliC-origin	97.539	100.0	1788	H12-3-fliC-origin	0.97539	197405	1	False	ATGGCACAAGTCATTAATACCAACAGCCTCTCGCTGATCACTCAAAATAATATCAACAAGAACCAGTCTGCGCTGTCGAGTTCTATCGAGCGTCTGTCTTCTGGCTTGCGTATTAACAGCGCGAAGGATGACGCCGCGGGTCAGGCGATTGCTAACCGTTTTACTTCTAACATTAAAGGCCTGACTCAGGCTGCACGTAACGCCAACGACGGTATTTCTGTTGCACAGACCACTGAAGGCGCGCTGTCCGAAATCAACAACAACTTACAGCGTATCCGTGAGCTGACGGTTCAGGCTTCTACCGGGACTAACTCTGATTCGGATCTGGACTCCATTCAGGACGAAATCAAATCCCGTCTCGACGAAATTGACCGCGTATCCGGTCAGACCCAGTTCAAC…	lcl|MEGA9_S37_merged.gam|PairedContig_94	195618	H
100x	H1	3053.0	from_ESC_HA7415AA_AS	fliC	MEGA9_S37_merged.gam	1788	H1-12-fliC	97.483	100.0	1788	H1-12-fliC	0.9748300000000001	197405	1	False	ATGGCACAAGTCATTAATACCAACAGCCTCTCGCTGATCACTCAAAATAATATCAACAAGAACCAGTCTGCGCTGTCGAGTTCTATCGAGCGTCTGTCTTCTGGCTTGCGTATTAACAGCGCGAAGGATGACGCCGCGGGTCAGGCGATTGCTAACCGTTTTACTTCTAACATTAAAGGCCTGACTCAGGCTGCACGTAACGCCAACGACGGTATTTCTGTTGCACAGACCACTGAAGGCGCGCTGTCCGAAATCAACAACAACTTACAGCGTATCCGTGAGCTGACGGTTCAGGCTTCTACCGGGACTAACTCTGATTCGGATCTGGACTCCATTCAGGACGAAATCAAATCCCGTCTCGACGAAATTGACCGCGTATCCGGTCAGACCCAGTTCAAC…	lcl|MEGA9_S37_merged.gam|PairedContig_94	195618	H
100x	H1	3297.0	from_ESC_IA0005AA_AS	fliC	MEGA9_S37_merged.gam	1788	H1-5-fliC	99.944	100.0	1788	H1-5-fliC	0.99944	197405	1	False	ATGGCACAAGTCATTAATACCAACAGCCTCTCGCTGATCACTCAAAATAATATCAACAAGAACCAGTCTGCGCTGTCGAGTTCTATCGAGCGTCTGTCTTCTGGCTTGCGTATTAACAGCGCGAAGGATGACGCCGCGGGTCAGGCGATTGCTAACCGTTTTACTTCTAACATTAAAGGCCTGACTCAGGCTGCACGTAACGCCAACGACGGTATTTCTGTTGCACAGACCACTGAAGGCGCGCTGTCCGAAATCAACAACAACTTACAGCGTATCCGTGAGCTGACGGTTCAGGCTTCTACCGGGACTAACTCTGATTCGGATCTGGACTCCATTCAGGACGAAATCAAATCCCGTCTCGACGAAATTGACCGCGTATCCGGTCAGACCCAGTTCAAC…	lcl|MEGA9_S37_merged.gam|PairedContig_94	195618	H
100x	H12	3070.0	from_ESC_GA6832AA_AS	fliC	MEGA9_S37_merged.gam	1788	H12-7-fliC	97.651	100.0	1788	H12-7-fliC	0.97651	197405	1	False	ATGGCACAAGTCATTAATACCAACAGCCTCTCGCTGATCACTCAAAATAATATCAACAAGAACCAGTCTGCGCTGTCGAGTTCTATCGAGCGTCTGTCTTCTGGCTTGCGTATTAACAGCGCGAAGGATGACGCCGCGGGTCAGGCGATTGCTAACCGTTTTACTTCTAACATTAAAGGCCTGACTCAGGCTGCACGTAACGCCAACGACGGTATTTCTGTTGCACAGACCACTGAAGGCGCGCTGTCCGAAATCAACAACAACTTACAGCGTATCCGTGAGCTGACGGTTCAGGCTTCTACCGGGACTAACTCTGATTCGGATCTGGACTCCATTCAGGACGAAATCAAATCCCGTCTCGACGAAATTGACCGCGTATCCGGTCAGACCCAGTTCAAC…	lcl|MEGA9_S37_merged.gam|PairedContig_94	195618	H
100x	H1	3297.0	from_ESC_GA8790AA_AS	fliC	MEGA9_S37_merged.gam	1788	H1-7-fliC	99.944	100.0	1788	H1-7-fliC	0.99944	197405	1	False	ATGGCACAAGTCATTAATACCAACAGCCTCTCGCTGATCACTCAAAATAATATCAACAAGAACCAGTCTGCGCTGTCGAGTTCTATCGAGCGTCTGTCTTCTGGCTTGCGTATTAACAGCGCGAAGGATGACGCCGCGGGTCAGGCGATTGCTAACCGTTTTACTTCTAACATTAAAGGCCTGACTCAGGCTGCACGTAACGCCAACGACGGTATTTCTGTTGCACAGACCACTGAAGGCGCGCTGTCCGAAATCAACAACAACTTACAGCGTATCCGTGAGCTGACGGTTCAGGCTTCTACCGGGACTAACTCTGATTCGGATCTGGACTCCATTCAGGACGAAATCAAATCCCGTCTCGACGAAATTGACCGCGTATCCGGTCAGACCCAGTTCAAC…	lcl|MEGA9_S37_merged.gam|PairedContig_94	195618	H
100x	H1	3302.0	1__fliC__fliC-H1__1 AB028471.1;flagellin;H1	fliC	MEGA9_S37_merged.gam	1788	H1-1-fliC-origin	100.0	100.0	1788	H1-1-fliC-origin	1.0	197405	1	False	ATGGCACAAGTCATTAATACCAACAGCCTCTCGCTGATCACTCAAAATAATATCAACAAGAACCAGTCTGCGCTGTCGAGTTCTATCGAGCGTCTGTCTTCTGGCTTGCGTATTAACAGCGCGAAGGATGACGCCGCGGGTCAGGCGATTGCTAACCGTTTTACTTCTAACATTAAAGGCCTGACTCAGGCTGCACGTAACGCCAACGACGGTATTTCTGTTGCACAGACCACTGAAGGCGCGCTGTCCGAAATCAACAACAACTTACAGCGTATCCGTGAGCTGACGGTTCAGGCTTCTACCGGGACTAACTCTGATTCGGATCTGGACTCCATTCAGGACGAAATCAAATCCCGTCTCGACGAAATTGACCGCGTATCCGGTCAGACCCAGTTCAAC…	lcl|MEGA9_S37_merged.gam|PairedContig_94	195618	H
100x	H1	3136.0	from_ESC_IA0127AA_AS	fliC	MEGA9_S37_merged.gam	1788	H1-10-fliC	98.322	100.0	1788	H1-10-fliC	0.9832200000000001	197405	1	False	ATGGCACAAGTCATTAATACCAACAGCCTCTCGCTGATCACTCAAAATAATATCAACAAGAACCAGTCTGCGCTGTCGAGTTCTATCGAGCGTCTGTCTTCTGGCTTGCGTATTAACAGCGCGAAGGATGACGCCGCGGGTCAGGCGATTGCTAACCGTTTTACTTCTAACATTAAAGGCCTGACTCAGGCTGCACGTAACGCCAACGACGGTATTTCTGTTGCACAGACCACTGAAGGCGCGCTGTCCGAAATCAACAACAACTTACAGCGTATCCGTGAGCTGACGGTTCAGGCTTCTACCGGGACTAACTCTGATTCGGATCTGGACTCCATTCAGGACGAAATCAAATCCCGTCTCGACGAAATTGACCGCGTATCCGGTCAGACCCAGTTCAAC…	lcl|MEGA9_S37_merged.gam|PairedContig_94	195618	H
1000x	O6	2316.0	from_ESC_IA2235AA_AS	wzx	MEGA10_S46_merged.gam	1257	O6-10-wzx	99.92	100.0	1257	O6-10-wzx	0.9992	6681	1	False	ATGAATAGGATACAACGTGTGCACAATTATTTAAGGCTTAAAGATAAAATAAAAAACGTATTTTTAGGGTTGTATATATTGCAGTTATTTAATTATATCGCGCCATTGGTAATTATCCCTATCCTGATAAAATATATTGGGTTGGGGGAATATGGGGAATTGGTCTATATTACATCTATTTATCAAATAGTGGCTTTGATTATTGATTTTGGCTTTACTTACACAGGACCTGTGGTTGCTGCGAGACATAGATGTGAGACCCAAAATTTACAGCGCTATTACTCAATAGTTGTTCTTTTAAAATCATTGCTTTTTATAATTGCATTAACATGTGTATTTTTATTGTGCAGATTAAATATAGTCCACTTGTCATTTTTTGGGTTTTTGTCAATTTTTCTA…	lcl|MEGA10_S46_merged.gam|PairedContig_110	5425	O
1000x	O6	2311.0	from_ESC_GA9104AA_AS	wzx	MEGA10_S46_merged.gam	1257	O6-12-wzx	99.841	100.0	1257	O6-12-wzx	0.9984099999999999	6681	1	False	ATGAATAGGATACAACGTGTGCACAATTATTTAAGGCTTAAAGATAAAATAAAAAACGTATTTTTAGGGTTGTATATATTGCAGTTATTTAATTATATCGCGCCATTGGTAATTATCCCTATCCTGATAAAATATATTGGGTTGGGGGAATATGGGGAATTGGTCTATATTACATCTATTTATCAAATAGTGGCTTTGATTATTGATTTTGGCTTTACTTACACAGGACCTGTGGTTGCTGCGAGACATAGATGTGAGACCCAAAATTTACAGCGCTATTACTCAATAGTTGTTCTTTTAAAATCATTGCTTTTTATAATTGCATTAACATGTGTATTTTTATTGTGCAGATTAAATATAGTCCACTTGTCATTTTTTGGGTTTTTGTCAATTTTTCTA…	lcl|MEGA10_S46_merged.gam|PairedContig_110	5425	O
1000x	O6	2278.0	from_ESC_GA9104AA_AS	wzx	MEGA10_S46_merged.gam	1239	O6-23-wzx	99.839	100.0	1239	O6-23-wzx	0.99839	6681	1	False	GTGCACAATTATTTAAGGCTTAAAGATAAAATAAAAAACGTATTTTTAGGGTTGTATATATTGCAGTTATTTAATTATATCGCGCCATTGGTAATTATCCCTATCCTGATAAAATATATTGGGTTGGGGGAATATGGGGAATTGGTCTATATTACATCTATTTATCAAATAGTGGCTTTGATTATTGATTTTGGCTTTACTTACACAGGACCTGTGGTTGCTGCGAGACATAGATGTGAGACCCAAAATTTACAGCGCTATTACTCAATAGTTGTTCTTTTAAAATCATTGCTTTTTATAATTGCATTAACATGTGTATTTTTATTGTGCAGATTAAATATAGTCCACTTGTCATTTTTTGGGTTTTTGTCAATTTTTCTATGCACTATTGGTAATATA…	lcl|MEGA10_S46_merged.gam|PairedContig_110	5443	O
1000x	O6	2189.0	from_ESC_HA8385AA_AS	wzx	MEGA10_S46_merged.gam	1257	O6-13-wzx	98.091	100.0	1257	O6-13-wzx	0.9809099999999998	6681	1	False	ATGAATAGGATACAACGTGTGCACAATTATTTAAGGCTTAAAGATAAAATAAAAAACGTATTTTTAGGGTTGTATATATTGCAGTTATTTAATTATATCGCGCCATTGGTAATTATCCCTATCCTGATAAAATATATTGGGTTGGGGGAATATGGGGAATTGGTCTATATTACATCTATTTATCAAATAGTGGCTTTGATTATTGATTTTGGCTTTACTTACACAGGACCTGTGGTTGCTGCGAGACATAGATGTGAGACCCAAAATTTACAGCGCTATTACTCAATAGTTGTTCTTTTAAAATCATTGCTTTTTATAATTGCATTAACATGTGTATTTTTATTGTGCAGATTAAATATAGTCCACTTGTCATTTTTTGGGTTTTTGTCAATTTTTCTA…	lcl|MEGA10_S46_merged.gam|PairedContig_110	5425	O
1000x	O6	2183.0	from_ESC_IA0140AA_AS	wzx	MEGA10_S46_merged.gam	1257	O6-15-wzx	98.011	100.0	1257	O6-15-wzx	0.98011	6681	1	False	ATGAATAGGATACAACGTGTGCACAATTATTTAAGGCTTAAAGATAAAATAAAAAACGTATTTTTAGGGTTGTATATATTGCAGTTATTTAATTATATCGCGCCATTGGTAATTATCCCTATCCTGATAAAATATATTGGGTTGGGGGAATATGGGGAATTGGTCTATATTACATCTATTTATCAAATAGTGGCTTTGATTATTGATTTTGGCTTTACTTACACAGGACCTGTGGTTGCTGCGAGACATAGATGTGAGACCCAAAATTTACAGCGCTATTACTCAATAGTTGTTCTTTTAAAATCATTGCTTTTTATAATTGCATTAACATGTGTATTTTTATTGTGCAGATTAAATATAGTCCACTTGTCATTTTTTGGGTTTTTGTCAATTTTTCTA…	lcl|MEGA10_S46_merged.gam|PairedContig_110	5425	O
1000x	O6	2316.0	from_ESC_HA8490AA_AS	wzx	MEGA10_S46_merged.gam	1257	O6-9-wzx	99.92	100.0	1257	O6-9-wzx	0.9992	6681	1	False	ATGAATAGGATACAACGTGTGCACAATTATTTAAGGCTTAAAGATAAAATAAAAAACGTATTTTTAGGGTTGTATATATTGCAGTTATTTAATTATATCGCGCCATTGGTAATTATCCCTATCCTGATAAAATATATTGGGTTGGGGGAATATGGGGAATTGGTCTATATTACATCTATTTATCAAATAGTGGCTTTGATTATTGATTTTGGCTTTACTTACACAGGACCTGTGGTTGCTGCGAGACATAGATGTGAGACCCAAAATTTACAGCGCTATTACTCAATAGTTGTTCTTTTAAAATCATTGCTTTTTATAATTGCATTAACATGTGTATTTTTATTGTGCAGATTAAATATAGTCCACTTGTCATTTTTTGGGTTTTTGTCAATTTTTCTA…	lcl|MEGA10_S46_merged.gam|PairedContig_110	5425	O
1000x	O6	2338.0	from_ESC_HA8370AA_AS	wzy	MEGA10_S46_merged.gam	1344	O6-31-wzy	98.065	100.0	1344	O6-31-wzy	0.98065	8024	1	False	ATGAAAGTGAAGGCGGTTCCTGCTATTACATTCTATTTAAGTTTAATGCTGACAATTTTAGTGTTACTGTTTGGTAATGAACCAAATAAATCACAATATATCCTTGTTATAGCAACGATAACAGTTTTTTATATCGCATATATCACTAATAAAATAACTTCTCCGGCCAGCCTTCTCGTTATATCATCTTTTGTGTTTTTAGGTTGTCGCCCTTTATTATCTTTGTTTGCAAACTATGATTATAGGATTGCCGATTGGTTTATTGAAGGATATATGGATGACGATGTGATTTTGGCTAACTATGCTATAACACTAATGTATTATGGTTATACATTGGGACTAATTCTATGCAAAAATACTGAAAAATTTTATCCGCATGGTCCTTATCCTGAAAAACAA…	lcl|MEGA10_S46_merged.gam|PairedContig_110	6681	O
1000x	O6	2283.0	from_ESC_HA8378AA_AS	wzx	MEGA10_S46_merged.gam	1239	O6-22-wzx	99.919	100.0	1239	O6-22-wzx	0.9991899999999999	6681	1	False	GTGCACAATTATTTAAGGCTTAAAGATAAAATAAAAAACGTATTTTTAGGGTTGTATATATTGCAGTTATTTAATTATATCGCGCCATTGGTAATTATCCCTATCCTGATAAAATATATTGGGTTGGGGGAATATGGGGAATTGGTCTATATTACATCTATTTATCAAATAGTGGCTTTGATTATTGATTTTGGCTTTACTTACACAGGACCTGTGGTTGCTGCGAGACATAGATGTGAGACCCAAAATTTACAGCGCTATTACTCAATAGTTGTTCTTTTAAAATCATTGCTTTTTATAATTGCATTAACATGTGTATTTTTATTGTGCAGATTAAATATAGTCCACTTGTCATTTTTTGGGTTTTTGTCAATTTTTCTATGCACTATTGGTAATATA…	lcl|MEGA10_S46_merged.gam|PairedContig_110	5443	O
1000x	O6	2483.0	wzy_166_AJ426423_O6	wzy	MEGA10_S46_merged.gam	1344	O6-7-wzy-origin	100.0	100.0	1344	O6-7-wzy-origin	1.0	8024	1	False	ATGAAAGTGAAGGCGGTTCCTGCTATTACATTCTATTTAAGTTTAATGCTGACAATTTTAGTGTTACTGTTTGGTAATGAACCAAATAAATCACAATATATCCTTGTTATAGCAACGATAACAGTTTTTTATATCGCATATATCACTAATAAAATAACTTCTCCGGCCAGCCTTCTCGTTATATCATCTTTTGTGTTTTTAGGTTGTCGCCCTTTATTATCTTTGTTTGCAAACTATGATTATAGGATTGCCGATTGGTTTATTGAAGGATATATGGATGACGATGTGATTTTGGCTAACTATGCTATAACACTAATGTATTATGGTTATACATTGGGACTAATTCTATGCAAAAATACTGAAAAATTTTATCCGCATGGTCCTTATCCTGAAAAACAA…	lcl|MEGA10_S46_merged.gam|PairedContig_110	6681	O
1000x	O6	2338.0	from_ESC_GA6663AA_AS	wzy	MEGA10_S46_merged.gam	1344	O6-32-wzy	98.065	100.0	1344	O6-32-wzy	0.98065	8024	1	False	ATGAAAGTGAAGGCGGTTCCTGCTATTACATTCTATTTAAGTTTAATGCTGACAATTTTAGTGTTACTGTTTGGTAATGAACCAAATAAATCACAATATATCCTTGTTATAGCAACGATAACAGTTTTTTATATCGCATATATCACTAATAAAATAACTTCTCCGGCCAGCCTTCTCGTTATATCATCTTTTGTGTTTTTAGGTTGTCGCCCTTTATTATCTTTGTTTGCAAACTATGATTATAGGATTGCCGATTGGTTTATTGAAGGATATATGGATGACGATGTGATTTTGGCTAACTATGCTATAACACTAATGTATTATGGTTATACATTGGGACTAATTCTATGCAAAAATACTGAAAAATTTTATCCGCATGGTCCTTATCCTGAAAAACAA…	lcl|MEGA10_S46_merged.gam|PairedContig_110	6681	O
1000x	O6	2316.0	8__wzx__wzx-O6__274 AB811597.1;O antigen flippase;O6	wzx	MEGA10_S46_merged.gam	1257	O6-3-wzx-origin	99.92	100.0	1257	O6-3-wzx-origin	0.9992	6681	1	False	ATGAATAGGATACAACGTGTGCACAATTATTTAAGGCTTAAAGATAAAATAAAAAACGTATTTTTAGGGTTGTATATATTGCAGTTATTTAATTATATCGCGCCATTGGTAATTATCCCTATCCTGATAAAATATATTGGGTTGGGGGAATATGGGGAATTGGTCTATATTACATCTATTTATCAAATAGTGGCTTTGATTATTGATTTTGGCTTTACTTACACAGGACCTGTGGTTGCTGCGAGACATAGATGTGAGACCCAAAATTTACAGCGCTATTACTCAATAGTTGTTCTTTTAAAATCATTGCTTTTTATAATTGCATTAACATGTGTATTTTTATTGTGCAGATTAAATATAGTCCACTTGTCATTTTTTGGGTTTTTGTCAATTTTTCTA…	lcl|MEGA10_S46_merged.gam|PairedContig_110	5425	O
1000x	O6	2283.0	from_ESC_HA8236AA_AS	wzx	MEGA10_S46_merged.gam	1239	O6-18-wzx	99.919	100.0	1239	O6-18-wzx	0.9991899999999999	6681	1	False	GTGCACAATTATTTAAGGCTTAAAGATAAAATAAAAAACGTATTTTTAGGGTTGTATATATTGCAGTTATTTAATTATATCGCGCCATTGGTAATTATCCCTATCCTGATAAAATATATTGGGTTGGGGGAATATGGGGAATTGGTCTATATTACATCTATTTATCAAATAGTGGCTTTGATTATTGATTTTGGCTTTACTTACACAGGACCTGTGGTTGCTGCGAGACATAGATGTGAGACCCAAAATTTACAGCGCTATTACTCAATAGTTGTTCTTTTAAAATCATTGCTTTTTATAATTGCATTAACATGTGTATTTTTATTGTGCAGATTAAATATAGTCCACTTGTCATTTTTTGGGTTTTTGTCAATTTTTCTATGCACTATTGGTAATATA…	lcl|MEGA10_S46_merged.gam|PairedContig_110	5443	O
1000x	O6	2344.0	9__wzy__wzy-O6__473 CP002185.1;O antigen polyermase;O6	wzy	MEGA10_S46_merged.gam	1344	O6-5-wzy-origin	98.14	100.0	1344	O6-5-wzy-origin	0.9814	8024	1	False	ATGAAAGTGAAGGCGGTTCCTGCTATTACATTCTATTTAAGTTTAATGCTGACAATTTTAGTGTTACTGTTTGGTAATGAACCAAATAAATCACAATATATCCTTGTTATAGCAACGATAACAGTTTTTTATATCGCATATATCACTAATAAAATAACTTCTCCGGCCAGCCTTCTCGTTATATCATCTTTTGTGTTTTTAGGTTGTCGCCCTTTATTATCTTTGTTTGCAAACTATGATTATAGGATTGCCGATTGGTTTATTGAAGGATATATGGATGACGATGTGATTTTGGCTAACTATGCTATAACACTAATGTATTATGGTTATACATTGGGACTAATTCTATGCAAAAATACTGAAAAATTTTATCCGCATGGTCCTTATCCTGAAAAACAA…	lcl|MEGA10_S46_merged.gam|PairedContig_110	6681	O
1000x	O6	2283.0	from_ESC_IA2235AA_AS	wzx	MEGA10_S46_merged.gam	1239	O6-21-wzx	99.919	100.0	1239	O6-21-wzx	0.9991899999999999	6681	1	False	GTGCACAATTATTTAAGGCTTAAAGATAAAATAAAAAACGTATTTTTAGGGTTGTATATATTGCAGTTATTTAATTATATCGCGCCATTGGTAATTATCCCTATCCTGATAAAATATATTGGGTTGGGGGAATATGGGGAATTGGTCTATATTACATCTATTTATCAAATAGTGGCTTTGATTATTGATTTTGGCTTTACTTACACAGGACCTGTGGTTGCTGCGAGACATAGATGTGAGACCCAAAATTTACAGCGCTATTACTCAATAGTTGTTCTTTTAAAATCATTGCTTTTTATAATTGCATTAACATGTGTATTTTTATTGTGCAGATTAAATATAGTCCACTTGTCATTTTTTGGGTTTTTGTCAATTTTTCTATGCACTATTGGTAATATA…	lcl|MEGA10_S46_merged.gam|PairedContig_110	5443	O
1000x	O6	2471.0	from_ESC_HA8236AA_AS	wzy	MEGA10_S46_merged.gam	1344	O6-28-wzy	99.851	100.0	1344	O6-28-wzy	0.99851	8024	1	False	ATGAAAGTGAAGGCGGTTCCTGCTATTACATTCTATTTAAGTTTAATGCTGACAATTTTAGTGTTACTGTTTGGTAATGAACCAAATAAATCACAATATATCCTTGTTATAGCAACGATAACAGTTTTTTATATCGCATATATCACTAATAAAATAACTTCTCCGGCCAGCCTTCTCGTTATATCATCTTTTGTGTTTTTAGGTTGTCGCCCTTTATTATCTTTGTTTGCAAACTATGATTATAGGATTGCCGATTGGTTTATTGAAGGATATATGGATGACGATGTGATTTTGGCTAACTATGCTATAACACTAATGTATTATGGTTATACATTGGGACTAATTCTATGCAAAAATACTGAAAAATTTTATCCGCATGGTCCTTATCCTGAAAAACAA…	lcl|MEGA10_S46_merged.gam|PairedContig_110	6681	O
1000x	O6	2322.0	8__wzx__wzx-O6__272 AJ426045.2;O antigen flippase;O6	wzx	MEGA10_S46_merged.gam	1257	O6-1-wzx-origin	100.0	100.0	1257	O6-1-wzx-origin	1.0	6681	1	False	ATGAATAGGATACAACGTGTGCACAATTATTTAAGGCTTAAAGATAAAATAAAAAACGTATTTTTAGGGTTGTATATATTGCAGTTATTTAATTATATCGCGCCATTGGTAATTATCCCTATCCTGATAAAATATATTGGGTTGGGGGAATATGGGGAATTGGTCTATATTACATCTATTTATCAAATAGTGGCTTTGATTATTGATTTTGGCTTTACTTACACAGGACCTGTGGTTGCTGCGAGACATAGATGTGAGACCCAAAATTTACAGCGCTATTACTCAATAGTTGTTCTTTTAAAATCATTGCTTTTTATAATTGCATTAACATGTGTATTTTTATTGTGCAGATTAAATATAGTCCACTTGTCATTTTTTGGGTTTTTGTCAATTTTTCTA…	lcl|MEGA10_S46_merged.gam|PairedContig_110	5425	O
1000x	O6	2156.0	from_ESC_HA8385AA_AS	wzx	MEGA10_S46_merged.gam	1239	O6-16-wzx	98.063	100.0	1239	O6-16-wzx	0.9806300000000001	6681	1	False	GTGCACAATTATTTAAGGCTTAAAGATAAAATAAAAAACGTATTTTTAGGGTTGTATATATTGCAGTTATTTAATTATATCGCGCCATTGGTAATTATCCCTATCCTGATAAAATATATTGGGTTGGGGGAATATGGGGAATTGGTCTATATTACATCTATTTATCAAATAGTGGCTTTGATTATTGATTTTGGCTTTACTTACACAGGACCTGTGGTTGCTGCGAGACATAGATGTGAGACCCAAAATTTACAGCGCTATTACTCAATAGTTGTTCTTTTAAAATCATTGCTTTTTATAATTGCATTAACATGTGTATTTTTATTGTGCAGATTAAATATAGTCCACTTGTCATTTTTTGGGTTTTTGTCAATTTTTCTATGCACTATTGGTAATATA…	lcl|MEGA10_S46_merged.gam|PairedContig_110	5443	O
1000x	O6	2289.0	from_ESC_IA2238AA_AS	wzx	MEGA10_S46_merged.gam	1239	O6-19-wzx	100.0	100.0	1239	O6-19-wzx	1.0	6681	1	False	GTGCACAATTATTTAAGGCTTAAAGATAAAATAAAAAACGTATTTTTAGGGTTGTATATATTGCAGTTATTTAATTATATCGCGCCATTGGTAATTATCCCTATCCTGATAAAATATATTGGGTTGGGGGAATATGGGGAATTGGTCTATATTACATCTATTTATCAAATAGTGGCTTTGATTATTGATTTTGGCTTTACTTACACAGGACCTGTGGTTGCTGCGAGACATAGATGTGAGACCCAAAATTTACAGCGCTATTACTCAATAGTTGTTCTTTTAAAATCATTGCTTTTTATAATTGCATTAACATGTGTATTTTTATTGTGCAGATTAAATATAGTCCACTTGTCATTTTTTGGGTTTTTGTCAATTTTTCTATGCACTATTGGTAATATA…	lcl|MEGA10_S46_merged.gam|PairedContig_110	5443	O
1000x	O6	2183.0	from_ESC_HA8799AA_AS	wzx	MEGA10_S46_merged.gam	1257	O6-14-wzx	98.011	100.0	1257	O6-14-wzx	0.98011	6681	1	False	ATGAATAGGATACAACGTGTGCACAATTATTTAAGGCTTAAAGATAAAATAAAAAACGTATTTTTAGGGTTGTATATATTGCAGTTATTTAATTATATCGCGCCATTGGTAATTATCCCTATCCTGATAAAATATATTGGGTTGGGGGAATATGGGGAATTGGTCTATATTACATCTATTTATCAAATAGTGGCTTTGATTATTGATTTTGGCTTTACTTACACAGGACCTGTGGTTGCTGCGAGACATAGATGTGAGACCCAAAATTTACAGCGCTATTACTCAATAGTTGTTCTTTTAAAATCATTGCTTTTTATAATTGCATTAACATGTGTATTTTTATTGTGCAGATTAAATATAGTCCACTTGTCATTTTTTGGGTTTTTGTCAATTTTTCTA…	lcl|MEGA10_S46_merged.gam|PairedContig_110	5425	O
1000x	O6	2477.0	9__wzy__wzy-O6__474 AB811597.1;O antigen polyermase;O6	wzy	MEGA10_S46_merged.gam	1344	O6-6-wzy-origin	99.926	100.0	1344	O6-6-wzy-origin	0.99926	8024	1	False	ATGAAAGTGAAGGCGGTTCCTGCTATTACATTCTATTTAAGTTTAATGCTGACAATTTTAGTGTTACTGTTTGGTAATGAACCAAATAAATCACAATATATCCTTGTTATAGCAACGATAACAGTTTTTTATATCGCATATATCACTAATAAAATAACTTCTCCGGCCAGCCTTCTCGTTATATCATCTTTTGTGTTTTTAGGTTGTCGCCCTTTATTATCTTTGTTTGCAAACTATGATTATAGGATTGCCGATTGGTTTATTGAAGGATATATGGATGACGATGTGATTTTGGCTAACTATGCTATAACACTAATGTATTATGGTTATACATTGGGACTAATTCTATGCAAAAATACTGAAAAATTTTATCCGCATGGTCCTTATCCTGAAAAACAA…	lcl|MEGA10_S46_merged.gam|PairedContig_110	6681	O
1000x	O6	2150.0	8__wzx__wzx-O6__273 CP002185.1;O antigen flippase;O6	wzx	MEGA10_S46_merged.gam	1239	O6-2-wzx-origin	97.982	100.0	1239	O6-2-wzx-origin	0.97982	6681	1	False	GTGCACAATTATTTAAGGCTTAAAGATAAAATAAAAAACGTATTTTTAGGGTTGTATATATTGCAGTTATTTAATTATATCGCGCCATTGGTAATTATCCCTATCCTGATAAAATATATTGGGTTGGGGGAATATGGGGAATTGGTCTATATTACATCTATTTATCAAATAGTGGCTTTGATTATTGATTTTGGCTTTACTTACACAGGACCTGTGGTTGCTGCGAGACATAGATGTGAGACCCAAAATTTACAGCGCTATTACTCAATAGTTGTTCTTTTAAAATCATTGCTTTTTATAATTGCATTAACATGTGTATTTTTATTGTGCAGATTAAATATAGTCCACTTGTCATTTTTTGGGTTTTTGTCAATTTTTCTATGCACTATTGGTAATATA…	lcl|MEGA10_S46_merged.gam|PairedContig_110	5443	O
1000x	O6	2477.0	9__wzy__wzy-O6__472 AJ426045.2;O antigen polyermase;O6	wzy	MEGA10_S46_merged.gam	1344	O6-4-wzy-origin	99.926	100.0	1344	O6-4-wzy-origin	0.99926	8024	1	False	ATGAAAGTGAAGGCGGTTCCTGCTATTACATTCTATTTAAGTTTAATGCTGACAATTTTAGTGTTACTGTTTGGTAATGAACCAAATAAATCACAATATATCCTTGTTATAGCAACGATAACAGTTTTTTATATCGCATATATCACTAATAAAATAACTTCTCCGGCCAGCCTTCTCGTTATATCATCTTTTGTGTTTTTAGGTTGTCGCCCTTTATTATCTTTGTTTGCAAACTATGATTATAGGATTGCCGATTGGTTTATTGAAGGATATATGGATGACGATGTGATTTTGGCTAACTATGCTATAACACTAATGTATTATGGTTATACATTGGGACTAATTCTATGCAAAAATACTGAAAAATTTTATCCGCATGGTCCTTATCCTGAAAAACAA…	lcl|MEGA10_S46_merged.gam|PairedContig_110	6681	O
1000x	O6	2150.0	from_ESC_HA8799AA_AS	wzx	MEGA10_S46_merged.gam	1239	O6-17-wzx	97.982	100.0	1239	O6-17-wzx	0.97982	6681	1	False	GTGCACAATTATTTAAGGCTTAAAGATAAAATAAAAAACGTATTTTTAGGGTTGTATATATTGCAGTTATTTAATTATATCGCGCCATTGGTAATTATCCCTATCCTGATAAAATATATTGGGTTGGGGGAATATGGGGAATTGGTCTATATTACATCTATTTATCAAATAGTGGCTTTGATTATTGATTTTGGCTTTACTTACACAGGACCTGTGGTTGCTGCGAGACATAGATGTGAGACCCAAAATTTACAGCGCTATTACTCAATAGTTGTTCTTTTAAAATCATTGCTTTTTATAATTGCATTAACATGTGTATTTTTATTGTGCAGATTAAATATAGTCCACTTGTCATTTTTTGGGTTTTTGTCAATTTTTCTATGCACTATTGGTAATATA…	lcl|MEGA10_S46_merged.gam|PairedContig_110	5443	O
1000x	O6	2477.0	from_ESC_GA8803AA_AS	wzy	MEGA10_S46_merged.gam	1344	O6-26-wzy	99.926	100.0	1344	O6-26-wzy	0.99926	8024	1	False	ATGAAAGTGAAGGCGGTTCCTGCTATTACATTCTATTTAAGTTTAATGCTGACAATTTTAGTGTTACTGTTTGGTAATGAACCAAATAAATCACAATATATCCTTGTTATAGCAACGATAACAGTTTTTTATATCGCATATATCACTAATAAAATAACTTCTCCGGCCAGCCTTCTCGTTATATCATCTTTTGTGTTTTTAGGTTGTCGCCCTTTATTATCTTTGTTTGCAAACTATGATTATAGGATTGCCGATTGGTTTATTGAAGGATATATGGATGACGATGTGATTTTGGCTAACTATGCTATAACACTAATGTATTATGGTTATACATTGGGACTAATTCTATGCAAAAATACTGAAAAATTTTATCCGCATGGTCCTTATCCTGAAAAACAA…	lcl|MEGA10_S46_merged.gam|PairedContig_110	6681	O
1000x	O6	2338.0	from_ESC_IA0006AA_AS	wzy	MEGA10_S46_merged.gam	1344	O6-30-wzy	98.065	100.0	1344	O6-30-wzy	0.98065	8024	1	False	ATGAAAGTGAAGGCGGTTCCTGCTATTACATTCTATTTAAGTTTAATGCTGACAATTTTAGTGTTACTGTTTGGTAATGAACCAAATAAATCACAATATATCCTTGTTATAGCAACGATAACAGTTTTTTATATCGCATATATCACTAATAAAATAACTTCTCCGGCCAGCCTTCTCGTTATATCATCTTTTGTGTTTTTAGGTTGTCGCCCTTTATTATCTTTGTTTGCAAACTATGATTATAGGATTGCCGATTGGTTTATTGAAGGATATATGGATGACGATGTGATTTTGGCTAACTATGCTATAACACTAATGTATTATGGTTATACATTGGGACTAATTCTATGCAAAAATACTGAAAAATTTTATCCGCATGGTCCTTATCCTGAAAAACAA…	lcl|MEGA10_S46_merged.gam|PairedContig_110	6681	O
1000x	O6	2316.0	from_ESC_HA8378AA_AS	wzx	MEGA10_S46_merged.gam	1257	O6-11-wzx	99.92	100.0	1257	O6-11-wzx	0.9992	6681	1	False	ATGAATAGGATACAACGTGTGCACAATTATTTAAGGCTTAAAGATAAAATAAAAAACGTATTTTTAGGGTTGTATATATTGCAGTTATTTAATTATATCGCGCCATTGGTAATTATCCCTATCCTGATAAAATATATTGGGTTGGGGGAATATGGGGAATTGGTCTATATTACATCTATTTATCAAATAGTGGCTTTGATTATTGATTTTGGCTTTACTTACACAGGACCTGTGGTTGCTGCGAGACATAGATGTGAGACCCAAAATTTACAGCGCTATTACTCAATAGTTGTTCTTTTAAAATCATTGCTTTTTATAATTGCATTAACATGTGTATTTTTATTGTGCAGATTAAATATAGTCCACTTGTCATTTTTTGGGTTTTTGTCAATTTTTCTA…	lcl|MEGA10_S46_merged.gam|PairedContig_110	5425	O
1000x	O6	2283.0	from_ESC_HA8490AA_AS	wzx	MEGA10_S46_merged.gam	1239	O6-20-wzx	99.919	100.0	1239	O6-20-wzx	0.9991899999999999	6681	1	False	GTGCACAATTATTTAAGGCTTAAAGATAAAATAAAAAACGTATTTTTAGGGTTGTATATATTGCAGTTATTTAATTATATCGCGCCATTGGTAATTATCCCTATCCTGATAAAATATATTGGGTTGGGGGAATATGGGGAATTGGTCTATATTACATCTATTTATCAAATAGTGGCTTTGATTATTGATTTTGGCTTTACTTACACAGGACCTGTGGTTGCTGCGAGACATAGATGTGAGACCCAAAATTTACAGCGCTATTACTCAATAGTTGTTCTTTTAAAATCATTGCTTTTTATAATTGCATTAACATGTGTATTTTTATTGTGCAGATTAAATATAGTCCACTTGTCATTTTTTGGGTTTTTGTCAATTTTTCTATGCACTATTGGTAATATA…	lcl|MEGA10_S46_merged.gam|PairedContig_110	5443	O
1000x	H1	3236.0	from_ESC_BA4596AA_AS	fliC	MEGA10_S46_merged.gam	1788	H1-9-fliC	99.329	100.0	1788	H1-9-fliC	0.99329	281197	-1	False	ATGGCACAAGTCATTAATACCAACAGCCTCTCGCTGATCACTCAAAATAATATCAACAAGAACCAGTCTGCGCTGTCGAGTTCTATCGAGCGTCTGTCTTCTGGCTTGCGTATTAACAGCGCGAAGGATGACGCCGCGGGTCAGGCGATTGCTAACCGTTTTACTTCTAACATTAAAGGCCTGACTCAGGCTGCACGTAACGCCAACGACGGTATTTCTGTTGCACAGACCACTGAAGGCGCGCTGTCCGAAATCAACAACAACTTACAGCGTATCCGTGAGCTGACGGTTCAGGCTTCTACCGGGACTAACTCTGATTCGGATCTGGACTCCATTCAGGACGAAATCAAATCCCGTCTCGACGAAATTGACCGCGTATCCGGTCAGACCCAGTTCAAC…	lcl|MEGA10_S46_merged.gam|PairedContig_3	282984	H
1000x	H1	3297.0	from_ESC_HA8537AA_AS	fliC	MEGA10_S46_merged.gam	1788	H1-4-fliC	99.944	100.0	1788	H1-4-fliC	0.99944	281197	-1	False	ATGGCACAAGTCATTAATACCAACAGCCTCTCGCTGATCACTCAAAATAATATCAACAAGAACCAGTCTGCGCTGTCGAGTTCTATCGAGCGTCTGTCTTCTGGCTTGCGTATTAACAGCGCGAAGGATGACGCCGCGGGTCAGGCGATTGCTAACCGTTTTACTTCTAACATTAAAGGCCTGACTCAGGCTGCACGTAACGCCAACGACGGTATTTCTGTTGCACAGACCACTGAAGGCGCGCTGTCCGAAATCAACAACAACTTACAGCGTATCCGTGAGCTGACGGTTCAGGCTTCTACCGGGACTAACTCTGATTCGGATCTGGACTCCATTCAGGACGAAATCAAATCCCGTCTCGACGAAATTGACCGCGTATCCGGTCAGACCCAGTTCAAC…	lcl|MEGA10_S46_merged.gam|PairedContig_3	282984	H
1000x	H12	3070.0	from_ESC_GA9370AA_AS	fliC	MEGA10_S46_merged.gam	1788	H12-8-fliC	97.651	100.0	1788	H12-8-fliC	0.97651	281197	-1	False	ATGGCACAAGTCATTAATACCAACAGCCTCTCGCTGATCACTCAAAATAATATCAACAAGAACCAGTCTGCGCTGTCGAGTTCTATCGAGCGTCTGTCTTCTGGCTTGCGTATTAACAGCGCGAAGGATGACGCCGCGGGTCAGGCGATTGCTAACCGTTTTACTTCTAACATTAAAGGCCTGACTCAGGCTGCACGTAACGCCAACGACGGTATTTCTGTTGCACAGACCACTGAAGGCGCGCTGTCCGAAATCAACAACAACTTACAGCGTATCCGTGAGCTGACGGTTCAGGCTTCTACCGGGACTAACTCTGATTCGGATCTGGACTCCATTCAGGACGAAATCAAATCCCGTCTCGACGAAATTGACCGCGTATCCGGTCAGACCCAGTTCAAC…	lcl|MEGA10_S46_merged.gam|PairedContig_3	282984	H
1000x	H12	3075.0	fliC_83_AIFX01000055_H12	fliC	MEGA10_S46_merged.gam	1788	H12-4-fliC-origin	97.707	100.0	1788	H12-4-fliC-origin	0.9770699999999999	281197	-1	False	ATGGCACAAGTCATTAATACCAACAGCCTCTCGCTGATCACTCAAAATAATATCAACAAGAACCAGTCTGCGCTGTCGAGTTCTATCGAGCGTCTGTCTTCTGGCTTGCGTATTAACAGCGCGAAGGATGACGCCGCGGGTCAGGCGATTGCTAACCGTTTTACTTCTAACATTAAAGGCCTGACTCAGGCTGCACGTAACGCCAACGACGGTATTTCTGTTGCACAGACCACTGAAGGCGCGCTGTCCGAAATCAACAACAACTTACAGCGTATCCGTGAGCTGACGGTTCAGGCTTCTACCGGGACTAACTCTGATTCGGATCTGGACTCCATTCAGGACGAAATCAAATCCCGTCTCGACGAAATTGACCGCGTATCCGGTCAGACCCAGTTCAAC…	lcl|MEGA10_S46_merged.gam|PairedContig_3	282984	H
1000x	H1	3136.0	from_ESC_IA2263AA_AS	fliC	MEGA10_S46_merged.gam	1788	H1-11-fliC	98.322	100.0	1788	H1-11-fliC	0.9832200000000001	281197	-1	False	ATGGCACAAGTCATTAATACCAACAGCCTCTCGCTGATCACTCAAAATAATATCAACAAGAACCAGTCTGCGCTGTCGAGTTCTATCGAGCGTCTGTCTTCTGGCTTGCGTATTAACAGCGCGAAGGATGACGCCGCGGGTCAGGCGATTGCTAACCGTTTTACTTCTAACATTAAAGGCCTGACTCAGGCTGCACGTAACGCCAACGACGGTATTTCTGTTGCACAGACCACTGAAGGCGCGCTGTCCGAAATCAACAACAACTTACAGCGTATCCGTGAGCTGACGGTTCAGGCTTCTACCGGGACTAACTCTGATTCGGATCTGGACTCCATTCAGGACGAAATCAAATCCCGTCTCGACGAAATTGACCGCGTATCCGGTCAGACCCAGTTCAAC…	lcl|MEGA10_S46_merged.gam|PairedContig_3	282984	H
1000x	H1	3291.0	from_ESC_GA9155AA_AS	fliC	MEGA10_S46_merged.gam	1788	H1-8-fliC	99.888	100.0	1788	H1-8-fliC	0.9988800000000001	281197	-1	False	ATGGCACAAGTCATTAATACCAACAGCCTCTCGCTGATCACTCAAAATAATATCAACAAGAACCAGTCTGCGCTGTCGAGTTCTATCGAGCGTCTGTCTTCTGGCTTGCGTATTAACAGCGCGAAGGATGACGCCGCGGGTCAGGCGATTGCTAACCGTTTTACTTCTAACATTAAAGGCCTGACTCAGGCTGCACGTAACGCCAACGACGGTATTTCTGTTGCACAGACCACTGAAGGCGCGCTGTCCGAAATCAACAACAACTTACAGCGTATCCGTGAGCTGACGGTTCAGGCTTCTACCGGGACTAACTCTGATTCGGATCTGGACTCCATTCAGGACGAAATCAAATCCCGTCTCGACGAAATTGACCGCGTATCCGGTCAGACCCAGTTCAAC…	lcl|MEGA10_S46_merged.gam|PairedContig_3	282984	H
1000x	H12	3037.0	from_ESC_HA8169AA_AS	fliC	MEGA10_S46_merged.gam	1788	H12-10-fliC	97.315	100.0	1788	H12-10-fliC	0.97315	281197	-1	False	ATGGCACAAGTCATTAATACCAACAGCCTCTCGCTGATCACTCAAAATAATATCAACAAGAACCAGTCTGCGCTGTCGAGTTCTATCGAGCGTCTGTCTTCTGGCTTGCGTATTAACAGCGCGAAGGATGACGCCGCGGGTCAGGCGATTGCTAACCGTTTTACTTCTAACATTAAAGGCCTGACTCAGGCTGCACGTAACGCCAACGACGGTATTTCTGTTGCACAGACCACTGAAGGCGCGCTGTCCGAAATCAACAACAACTTACAGCGTATCCGTGAGCTGACGGTTCAGGCTTCTACCGGGACTAACTCTGATTCGGATCTGGACTCCATTCAGGACGAAATCAAATCCCGTCTCGACGAAATTGACCGCGTATCCGGTCAGACCCAGTTCAAC…	lcl|MEGA10_S46_merged.gam|PairedContig_3	282984	H
1000x	H1	3297.0	from_ESC_IA2245AA_AS	fliC	MEGA10_S46_merged.gam	1788	H1-3-fliC	99.944	100.0	1788	H1-3-fliC	0.99944	281197	-1	False	ATGGCACAAGTCATTAATACCAACAGCCTCTCGCTGATCACTCAAAATAATATCAACAAGAACCAGTCTGCGCTGTCGAGTTCTATCGAGCGTCTGTCTTCTGGCTTGCGTATTAACAGCGCGAAGGATGACGCCGCGGGTCAGGCGATTGCTAACCGTTTTACTTCTAACATTAAAGGCCTGACTCAGGCTGCACGTAACGCCAACGACGGTATTTCTGTTGCACAGACCACTGAAGGCGCGCTGTCCGAAATCAACAACAACTTACAGCGTATCCGTGAGCTGACGGTTCAGGCTTCTACCGGGACTAACTCTGATTCGGATCTGGACTCCATTCAGGACGAAATCAAATCCCGTCTCGACGAAATTGACCGCGTATCCGGTCAGACCCAGTTCAAC…	lcl|MEGA10_S46_merged.gam|PairedContig_3	282984	H
1000x	H12	3070.0	from_ESC_IA0652AA_AS	fliC	MEGA10_S46_merged.gam	1788	H12-6-fliC	97.651	100.0	1788	H12-6-fliC	0.97651	281197	-1	False	ATGGCACAAGTCATTAATACCAACAGCCTCTCGCTGATCACTCAAAATAATATCAACAAGAACCAGTCTGCGCTGTCGAGTTCTATCGAGCGTCTGTCTTCTGGCTTGCGTATTAACAGCGCGAAGGATGACGCCGCGGGTCAGGCGATTGCTAACCGTTTTACTTCTAACATTAAAGGCCTGACTCAGGCTGCACGTAACGCCAACGACGGTATTTCTGTTGCACAGACCACTGAAGGCGCGCTGTCCGAAATCAACAACAACTTACAGCGTATCCGTGAGCTGACGGTTCAGGCTTCTACCGGGACTAACTCTGATTCGGATCTGGACTCCATTCAGGACGAAATCAAATCCCGTCTCGACGAAATTGACCGCGTATCCGGTCAGACCCAGTTCAAC…	lcl|MEGA10_S46_merged.gam|PairedContig_3	282984	H
1000x	H1	3286.0	1__fliC__fliC-H1__2 L07387.1;flagellin;H1	fliC	MEGA10_S46_merged.gam	1788	H1-2-fliC-origin	99.832	100.0	1788	H1-2-fliC-origin	0.9983199999999999	281197	-1	False	ATGGCACAAGTCATTAATACCAACAGCCTCTCGCTGATCACTCAAAATAATATCAACAAGAACCAGTCTGCGCTGTCGAGTTCTATCGAGCGTCTGTCTTCTGGCTTGCGTATTAACAGCGCGAAGGATGACGCCGCGGGTCAGGCGATTGCTAACCGTTTTACTTCTAACATTAAAGGCCTGACTCAGGCTGCACGTAACGCCAACGACGGTATTTCTGTTGCACAGACCACTGAAGGCGCGCTGTCCGAAATCAACAACAACTTACAGCGTATCCGTGAGCTGACGGTTCAGGCTTCTACCGGGACTAACTCTGATTCGGATCTGGACTCCATTCAGGACGAAATCAAATCCCGTCTCGACGAAATTGACCGCGTATCCGGTCAGACCCAGTTCAAC…	lcl|MEGA10_S46_merged.gam|PairedContig_3	282984	H
1000x	H1	3297.0	from_ESC_IA2248AA_AS	fliC	MEGA10_S46_merged.gam	1788	H1-6-fliC	99.944	100.0	1788	H1-6-fliC	0.99944	281197	-1	False	ATGGCACAAGTCATTAATACCAACAGCCTCTCGCTGATCACTCAAAATAATATCAACAAGAACCAGTCTGCGCTGTCGAGTTCTATCGAGCGTCTGTCTTCTGGCTTGCGTATTAACAGCGCGAAGGATGACGCCGCGGGTCAGGCGATTGCTAACCGTTTTACTTCTAACATTAAAGGCCTGACTCAGGCTGCACGTAACGCCAACGACGGTATTTCTGTTGCACAGACCACTGAAGGCGCGCTGTCCGAAATCAACAACAACTTACAGCGTATCCGTGAGCTGACGGTTCAGGCTTCTACCGGGACTAACTCTGATTCGGATCTGGACTCCATTCAGGACGAAATCAAATCCCGTCTCGACGAAATTGACCGCGTATCCGGTCAGACCCAGTTCAAC…	lcl|MEGA10_S46_merged.gam|PairedContig_3	282984	H
1000x	H12	3075.0	1__fliC__fliC-H12__8 AY337471.1;flagellin;H12	fliC	MEGA10_S46_merged.gam	1788	H12-1-fliC-origin	97.707	100.0	1788	H12-1-fliC-origin	0.9770699999999999	281197	-1	False	ATGGCACAAGTCATTAATACCAACAGCCTCTCGCTGATCACTCAAAATAATATCAACAAGAACCAGTCTGCGCTGTCGAGTTCTATCGAGCGTCTGTCTTCTGGCTTGCGTATTAACAGCGCGAAGGATGACGCCGCGGGTCAGGCGATTGCTAACCGTTTTACTTCTAACATTAAAGGCCTGACTCAGGCTGCACGTAACGCCAACGACGGTATTTCTGTTGCACAGACCACTGAAGGCGCGCTGTCCGAAATCAACAACAACTTACAGCGTATCCGTGAGCTGACGGTTCAGGCTTCTACCGGGACTAACTCTGATTCGGATCTGGACTCCATTCAGGACGAAATCAAATCCCGTCTCGACGAAATTGACCGCGTATCCGGTCAGACCCAGTTCAAC…	lcl|MEGA10_S46_merged.gam|PairedContig_3	282984	H
1000x	H12	3062.0	1__fliC__fliC-H12__9 AY337474.1;flagellin;H12	fliC	MEGA10_S46_merged.gam	1787	H12-2-fliC-origin	97.594	99.0	1788	H12-2-fliC-origin	0.9661805999999998	281198	-1	False	ATGGCACAAGTCATTAATACCAACAGCCTCTCGCTGATCACTCAAAATAATATCAACAAGAACCAGTCTGCGCTGTCGAGTTCTATCGAGCGTCTGTCTTCTGGCTTGCGTATTAACAGCGCGAAGGATGACGCCGCGGGTCAGGCGATTGCTAACCGTTTTACTTCTAACATTAAAGGCCTGACTCAGGCTGCACGTAACGCCAACGACGGTATTTCTGTTGCACAGACCACTGAAGGCGCGCTGTCCGAAATCAACAACAACTTACAGCGTATCCGTGAGCTGACGGTTCAGGCTTCTACCGGGACTAACTCTGATTCGGATCTGGACTCCATTCAGGACGAAATCAAATCCCGTCTCGACGAAATTGACCGCGTATCCGGTCAGACCCAGTTCAAC…	lcl|MEGA10_S46_merged.gam|PairedContig_3	282984	H
1000x	H12	3031.0	from_ESC_LA5721AA_AS	fliC	MEGA10_S46_merged.gam	1788	H12-11-fliC	97.26	100.0	1788	H12-11-fliC	0.9726	281197	-1	False	ATGGCACAAGTCATTAATACCAACAGCCTCTCGCTGATCACTCAAAATAATATCAACAAGAACCAGTCTGCGCTGTCGAGTTCTATCGAGCGTCTGTCTTCTGGCTTGCGTATTAACAGCGCGAAGGATGACGCCGCGGGTCAGGCGATTGCTAACCGTTTTACTTCTAACATTAAAGGCCTGACTCAGGCTGCACGTAACGCCAACGACGGTATTTCTGTTGCACAGACCACTGAAGGCGCGCTGTCCGAAATCAACAACAACTTACAGCGTATCCGTGAGCTGACGGTTCAGGCTTCTACCGGGACTAACTCTGATTCGGATCTGGACTCCATTCAGGACGAAATCAAATCCCGTCTCGACGAAATTGACCGCGTATCCGGTCAGACCCAGTTCAAC…	lcl|MEGA10_S46_merged.gam|PairedContig_3	282984	H
1000x	H12	3059.0	1__fliC__fliC-H12__10 AY249997.1;flagellin;H12	fliC	MEGA10_S46_merged.gam	1788	H12-3-fliC-origin	97.539	100.0	1788	H12-3-fliC-origin	0.97539	281197	-1	False	ATGGCACAAGTCATTAATACCAACAGCCTCTCGCTGATCACTCAAAATAATATCAACAAGAACCAGTCTGCGCTGTCGAGTTCTATCGAGCGTCTGTCTTCTGGCTTGCGTATTAACAGCGCGAAGGATGACGCCGCGGGTCAGGCGATTGCTAACCGTTTTACTTCTAACATTAAAGGCCTGACTCAGGCTGCACGTAACGCCAACGACGGTATTTCTGTTGCACAGACCACTGAAGGCGCGCTGTCCGAAATCAACAACAACTTACAGCGTATCCGTGAGCTGACGGTTCAGGCTTCTACCGGGACTAACTCTGATTCGGATCTGGACTCCATTCAGGACGAAATCAAATCCCGTCTCGACGAAATTGACCGCGTATCCGGTCAGACCCAGTTCAAC…	lcl|MEGA10_S46_merged.gam|PairedContig_3	282984	H
1000x	H1	3053.0	from_ESC_HA7415AA_AS	fliC	MEGA10_S46_merged.gam	1788	H1-12-fliC	97.483	100.0	1788	H1-12-fliC	0.9748300000000001	281197	-1	False	ATGGCACAAGTCATTAATACCAACAGCCTCTCGCTGATCACTCAAAATAATATCAACAAGAACCAGTCTGCGCTGTCGAGTTCTATCGAGCGTCTGTCTTCTGGCTTGCGTATTAACAGCGCGAAGGATGACGCCGCGGGTCAGGCGATTGCTAACCGTTTTACTTCTAACATTAAAGGCCTGACTCAGGCTGCACGTAACGCCAACGACGGTATTTCTGTTGCACAGACCACTGAAGGCGCGCTGTCCGAAATCAACAACAACTTACAGCGTATCCGTGAGCTGACGGTTCAGGCTTCTACCGGGACTAACTCTGATTCGGATCTGGACTCCATTCAGGACGAAATCAAATCCCGTCTCGACGAAATTGACCGCGTATCCGGTCAGACCCAGTTCAAC…	lcl|MEGA10_S46_merged.gam|PairedContig_3	282984	H
1000x	H1	3297.0	from_ESC_IA0005AA_AS	fliC	MEGA10_S46_merged.gam	1788	H1-5-fliC	99.944	100.0	1788	H1-5-fliC	0.99944	281197	-1	False	ATGGCACAAGTCATTAATACCAACAGCCTCTCGCTGATCACTCAAAATAATATCAACAAGAACCAGTCTGCGCTGTCGAGTTCTATCGAGCGTCTGTCTTCTGGCTTGCGTATTAACAGCGCGAAGGATGACGCCGCGGGTCAGGCGATTGCTAACCGTTTTACTTCTAACATTAAAGGCCTGACTCAGGCTGCACGTAACGCCAACGACGGTATTTCTGTTGCACAGACCACTGAAGGCGCGCTGTCCGAAATCAACAACAACTTACAGCGTATCCGTGAGCTGACGGTTCAGGCTTCTACCGGGACTAACTCTGATTCGGATCTGGACTCCATTCAGGACGAAATCAAATCCCGTCTCGACGAAATTGACCGCGTATCCGGTCAGACCCAGTTCAAC…	lcl|MEGA10_S46_merged.gam|PairedContig_3	282984	H
1000x	H12	3070.0	from_ESC_GA6832AA_AS	fliC	MEGA10_S46_merged.gam	1788	H12-7-fliC	97.651	100.0	1788	H12-7-fliC	0.97651	281197	-1	False	ATGGCACAAGTCATTAATACCAACAGCCTCTCGCTGATCACTCAAAATAATATCAACAAGAACCAGTCTGCGCTGTCGAGTTCTATCGAGCGTCTGTCTTCTGGCTTGCGTATTAACAGCGCGAAGGATGACGCCGCGGGTCAGGCGATTGCTAACCGTTTTACTTCTAACATTAAAGGCCTGACTCAGGCTGCACGTAACGCCAACGACGGTATTTCTGTTGCACAGACCACTGAAGGCGCGCTGTCCGAAATCAACAACAACTTACAGCGTATCCGTGAGCTGACGGTTCAGGCTTCTACCGGGACTAACTCTGATTCGGATCTGGACTCCATTCAGGACGAAATCAAATCCCGTCTCGACGAAATTGACCGCGTATCCGGTCAGACCCAGTTCAAC…	lcl|MEGA10_S46_merged.gam|PairedContig_3	282984	H
1000x	H1	3297.0	from_ESC_GA8790AA_AS	fliC	MEGA10_S46_merged.gam	1788	H1-7-fliC	99.944	100.0	1788	H1-7-fliC	0.99944	281197	-1	False	ATGGCACAAGTCATTAATACCAACAGCCTCTCGCTGATCACTCAAAATAATATCAACAAGAACCAGTCTGCGCTGTCGAGTTCTATCGAGCGTCTGTCTTCTGGCTTGCGTATTAACAGCGCGAAGGATGACGCCGCGGGTCAGGCGATTGCTAACCGTTTTACTTCTAACATTAAAGGCCTGACTCAGGCTGCACGTAACGCCAACGACGGTATTTCTGTTGCACAGACCACTGAAGGCGCGCTGTCCGAAATCAACAACAACTTACAGCGTATCCGTGAGCTGACGGTTCAGGCTTCTACCGGGACTAACTCTGATTCGGATCTGGACTCCATTCAGGACGAAATCAAATCCCGTCTCGACGAAATTGACCGCGTATCCGGTCAGACCCAGTTCAAC…	lcl|MEGA10_S46_merged.gam|PairedContig_3	282984	H
1000x	H1	3302.0	1__fliC__fliC-H1__1 AB028471.1;flagellin;H1	fliC	MEGA10_S46_merged.gam	1788	H1-1-fliC-origin	100.0	100.0	1788	H1-1-fliC-origin	1.0	281197	-1	False	ATGGCACAAGTCATTAATACCAACAGCCTCTCGCTGATCACTCAAAATAATATCAACAAGAACCAGTCTGCGCTGTCGAGTTCTATCGAGCGTCTGTCTTCTGGCTTGCGTATTAACAGCGCGAAGGATGACGCCGCGGGTCAGGCGATTGCTAACCGTTTTACTTCTAACATTAAAGGCCTGACTCAGGCTGCACGTAACGCCAACGACGGTATTTCTGTTGCACAGACCACTGAAGGCGCGCTGTCCGAAATCAACAACAACTTACAGCGTATCCGTGAGCTGACGGTTCAGGCTTCTACCGGGACTAACTCTGATTCGGATCTGGACTCCATTCAGGACGAAATCAAATCCCGTCTCGACGAAATTGACCGCGTATCCGGTCAGACCCAGTTCAAC…	lcl|MEGA10_S46_merged.gam|PairedContig_3	282984	H
1000x	H1	3136.0	from_ESC_IA0127AA_AS	fliC	MEGA10_S46_merged.gam	1788	H1-10-fliC	98.322	100.0	1788	H1-10-fliC	0.9832200000000001	281197	-1	False	ATGGCACAAGTCATTAATACCAACAGCCTCTCGCTGATCACTCAAAATAATATCAACAAGAACCAGTCTGCGCTGTCGAGTTCTATCGAGCGTCTGTCTTCTGGCTTGCGTATTAACAGCGCGAAGGATGACGCCGCGGGTCAGGCGATTGCTAACCGTTTTACTTCTAACATTAAAGGCCTGACTCAGGCTGCACGTAACGCCAACGACGGTATTTCTGTTGCACAGACCACTGAAGGCGCGCTGTCCGAAATCAACAACAACTTACAGCGTATCCGTGAGCTGACGGTTCAGGCTTCTACCGGGACTAACTCTGATTCGGATCTGGACTCCATTCAGGACGAAATCAAATCCCGTCTCGACGAAATTGACCGCGTATCCGGTCAGACCCAGTTCAAC…	lcl|MEGA10_S46_merged.gam|PairedContig_3	282984	H

## Sheet: MGE
SAMPLE	IMGE	IMGE_contig	IMGE_start	IMGE_end	ARG_contig	ARG_start	ARG_end	ARG_gene	Distance_start	Distance_end	within_1000bp	within_10000bp	within_50000bp
0x FLO	ISEc42	PairedContig_5	25466	26756	PairedContig_5	100639	101871	Escherichia_coli_mdfA	75173	101871	no	no	no
0x FLO	ISEc42	PairedContig_5	25466	26756	PairedContig_5	180036	181784	msbA	154570	181784	no	no	no
0x FLO	MITEEc1	PairedContig_5	20974	21096	PairedContig_5	100639	101871	Escherichia_coli_mdfA	79665	101871	no	no	no
0x FLO	MITEEc1	PairedContig_5	20974	21096	PairedContig_5	180036	181784	msbA	159062	181784	no	no	no
0x FLO	ISEc41	PairedContig_8	106119	107959	PairedContig_8	81200	82687	tolC	24919	82687	no	no	yes
0x FLO	ISEc41	PairedContig_8	106119	107959	PairedContig_8	110205	111024	bacA	4086	111024	no	yes	yes
0x FLO	ISEc41	PairedContig_8	106119	107959	PairedContig_8	310867	311529	acrS	204748	311529	no	no	no
0x FLO	ISEc41	PairedContig_8	106119	107959	PairedContig_8	311928	313085	acrE	205809	313085	no	no	no
0x FLO	ISEc41	PairedContig_8	106119	107959	PairedContig_8	313097	316201	acrF	206978	316201	no	no	no
1x FLO	ISEc41	PairedContig_0	133272	135112	PairedContig_0	108353	109840	tolC	24919	109840	no	no	yes
1x FLO	ISEc41	PairedContig_0	133272	135112	PairedContig_0	137358	138177	bacA	4086	138177	no	yes	yes
1x FLO	ISEc41	PairedContig_0	133272	135112	PairedContig_0	338020	338682	acrS	204748	338682	no	no	no
1x FLO	ISEc41	PairedContig_0	133272	135112	PairedContig_0	339081	340238	acrE	205809	340238	no	no	no
1x FLO	ISEc41	PairedContig_0	133272	135112	PairedContig_0	340250	343354	acrF	206978	343354	no	no	no
1x FLO	IS4	PairedContig_0	26216	27640	PairedContig_0	108353	109840	tolC	82137	109840	no	no	no
1x FLO	IS4	PairedContig_0	26216	27640	PairedContig_0	137358	138177	bacA	111142	138177	no	no	no
1x FLO	IS4	PairedContig_0	26216	27640	PairedContig_0	338020	338682	acrS	311804	338682	no	no	no
1x FLO	IS4	PairedContig_0	26216	27640	PairedContig_0	339081	340238	acrE	312865	340238	no	no	no
1x FLO	IS4	PairedContig_0	26216	27640	PairedContig_0	340250	343354	acrF	314034	343354	no	no	no
1x FLO	ISEc11	PairedContig_0	470	1901	PairedContig_0	108353	109840	tolC	107883	109840	no	no	no
1x FLO	ISEc11	PairedContig_0	470	1901	PairedContig_0	137358	138177	bacA	136888	138177	no	no	no
1x FLO	ISEc11	PairedContig_0	470	1901	PairedContig_0	338020	338682	acrS	337550	338682	no	no	no
1x FLO	ISEc11	PairedContig_0	470	1901	PairedContig_0	339081	340238	acrE	338611	340238	no	no	no
1x FLO	ISEc11	PairedContig_0	470	1901	PairedContig_0	340250	343354	acrF	339780	343354	no	no	no
1x FLO	IS30	PairedContig_3	396	1616	PairedContig_3	134008	135141	Escherichia_coli_ampC	133612	135141	no	no	no
1x FLO	IS30	PairedContig_3	396	1616	PairedContig_3	175412	177055	eptA	175016	177055	no	no	no
1x FLO	IS30	PairedContig_3	396	1616	PairedContig_3	206270	207301	mdtN	205874	207301	no	no	no
1x FLO	IS30	PairedContig_3	396	1616	PairedContig_3	207301	209352	mdtO	206905	209352	no	no	no
1x FLO	IS30	PairedContig_3	396	1616	PairedContig_3	209349	210815	mdtP	208953	210815	no	no	no
1x FLO	MITEYpe1	PairedContig_3	296910	297024	PairedContig_3	134008	135141	Escherichia_coli_ampC	162902	135141	no	no	no
1x FLO	MITEYpe1	PairedContig_3	296910	297024	PairedContig_3	175412	177055	eptA	121498	177055	no	no	no
1x FLO	MITEYpe1	PairedContig_3	296910	297024	PairedContig_3	206270	207301	mdtN	90640	207301	no	no	no
1x FLO	MITEYpe1	PairedContig_3	296910	297024	PairedContig_3	207301	209352	mdtO	89609	209352	no	no	no
1x FLO	MITEYpe1	PairedContig_3	296910	297024	PairedContig_3	209349	210815	mdtP	87561	210815	no	no	no
1x FLO	ICEEcIHE3034-1	PairedContig_83	488051	542519	PairedContig_83	389736	390068	Escherichia_coli_emrE	98315	390068	no	no	no
1x FLO	IS100	PairedContig_83	569962	571915	PairedContig_83	389736	390068	Escherichia_coli_emrE	180226	390068	no	no	no
1x FLO	ISEc38	PairedContig_83	561663	563384	PairedContig_83	389736	390068	Escherichia_coli_emrE	171927	390068	no	no	no
1x FLO	ISBma3	PairedContig_83	566477	567876	PairedContig_83	389736	390068	Escherichia_coli_emrE	176741	390068	no	no	no
1x FLO	ISEc42	PairedContig_84	360955	362245	PairedContig_84	2195	3352	Escherichia_coli_ampH	358760	3352	no	yes	yes
1x FLO	ISEc42	PairedContig_84	360955	362245	PairedContig_84	88213	91362	acrB	272742	91362	no	no	no
1x FLO	ISEc42	PairedContig_84	360955	362245	PairedContig_84	91385	92578	Escherichia_coli_acrA	269570	92578	no	no	no
1x FLO	ISEc42	PairedContig_84	360955	362245	PairedContig_84	293453	294125	kdpE	67502	294125	no	no	no
1x FLO	ISEc42	PairedContig_84	360955	362245	PairedContig_84	436128	437360	Escherichia_coli_mdfA	75173	437360	no	no	no
1x FLO	MITEEc1	PairedContig_84	356463	356585	PairedContig_84	2195	3352	Escherichia_coli_ampH	354268	3352	no	yes	yes
1x FLO	MITEEc1	PairedContig_84	356463	356585	PairedContig_84	88213	91362	acrB	268250	91362	no	no	no
1x FLO	MITEEc1	PairedContig_84	356463	356585	PairedContig_84	91385	92578	Escherichia_coli_acrA	265078	92578	no	no	no
1x FLO	MITEEc1	PairedContig_84	356463	356585	PairedContig_84	293453	294125	kdpE	63010	294125	no	no	no
1x FLO	MITEEc1	PairedContig_84	356463	356585	PairedContig_84	436128	437360	Escherichia_coli_mdfA	79665	437360	no	no	no
10x FLO	ISEc41	PairedContig_3	216600	218440	PairedContig_3	8358	11462	acrF	208242	11462	no	no	yes
10x FLO	ISEc41	PairedContig_3	216600	218440	PairedContig_3	11474	12631	acrE	205126	12631	no	no	yes
10x FLO	ISEc41	PairedContig_3	216600	218440	PairedContig_3	13030	13692	acrS	203570	13692	no	no	yes
10x FLO	ISEc41	PairedContig_3	216600	218440	PairedContig_3	213535	214354	bacA	3065	214354	no	yes	yes
10x FLO	ISEc41	PairedContig_3	216600	218440	PairedContig_3	241872	243359	tolC	25272	243359	no	no	yes
10x FLO	IS4	PairedContig_3	324072	325496	PairedContig_3	8358	11462	acrF	315714	11462	no	no	yes
10x FLO	IS4	PairedContig_3	324072	325496	PairedContig_3	11474	12631	acrE	312598	12631	no	no	yes
10x FLO	IS4	PairedContig_3	324072	325496	PairedContig_3	13030	13692	acrS	311042	13692	no	no	yes
10x FLO	IS4	PairedContig_3	324072	325496	PairedContig_3	213535	214354	bacA	110537	214354	no	no	no
10x FLO	IS4	PairedContig_3	324072	325496	PairedContig_3	241872	243359	tolC	82200	243359	no	no	no
10x FLO	ISEc11	PairedContig_3	349811	351242	PairedContig_3	8358	11462	acrF	341453	11462	no	no	yes
10x FLO	ISEc11	PairedContig_3	349811	351242	PairedContig_3	11474	12631	acrE	338337	12631	no	no	yes
10x FLO	ISEc11	PairedContig_3	349811	351242	PairedContig_3	13030	13692	acrS	336781	13692	no	no	yes
10x FLO	ISEc11	PairedContig_3	349811	351242	PairedContig_3	213535	214354	bacA	136276	214354	no	no	no
10x FLO	ISEc11	PairedContig_3	349811	351242	PairedContig_3	241872	243359	tolC	107939	243359	no	no	no
10x FLO	ISEc42	PairedContig_7	360517	361807	PairedContig_7	2195	3352	Escherichia_coli_ampH	358322	3352	no	yes	yes
10x FLO	ISEc42	PairedContig_7	360517	361807	PairedContig_7	88213	91362	acrB	272304	91362	no	no	no
10x FLO	ISEc42	PairedContig_7	360517	361807	PairedContig_7	91385	92578	Escherichia_coli_acrA	269132	92578	no	no	no
10x FLO	ISEc42	PairedContig_7	360517	361807	PairedContig_7	293454	294126	kdpE	67063	294126	no	no	no
10x FLO	ISEc42	PairedContig_7	360517	361807	PairedContig_7	435690	436922	Escherichia_coli_mdfA	75173	436922	no	no	no
10x FLO	MITEEc1	PairedContig_7	356025	356147	PairedContig_7	2195	3352	Escherichia_coli_ampH	353830	3352	no	yes	yes
10x FLO	MITEEc1	PairedContig_7	356025	356147	PairedContig_7	88213	91362	acrB	267812	91362	no	no	no
10x FLO	MITEEc1	PairedContig_7	356025	356147	PairedContig_7	91385	92578	Escherichia_coli_acrA	264640	92578	no	no	no
10x FLO	MITEEc1	PairedContig_7	356025	356147	PairedContig_7	293454	294126	kdpE	62571	294126	no	no	no
10x FLO	MITEEc1	PairedContig_7	356025	356147	PairedContig_7	435690	436922	Escherichia_coli_mdfA	79665	436922	no	no	no
100x FLO	ISEc41	PairedContig_0	133272	135112	PairedContig_0	108353	109840	tolC	24919	109840	no	no	yes
100x FLO	ISEc41	PairedContig_0	133272	135112	PairedContig_0	137358	138177	bacA	4086	138177	no	yes	yes
100x FLO	ISEc41	PairedContig_0	133272	135112	PairedContig_0	338020	338682	acrS	204748	338682	no	no	no
100x FLO	ISEc41	PairedContig_0	133272	135112	PairedContig_0	339081	340238	acrE	205809	340238	no	no	no
100x FLO	ISEc41	PairedContig_0	133272	135112	PairedContig_0	340250	343354	acrF	206978	343354	no	no	no
100x FLO	IS4	PairedContig_0	26216	27640	PairedContig_0	108353	109840	tolC	82137	109840	no	no	no
100x FLO	IS4	PairedContig_0	26216	27640	PairedContig_0	137358	138177	bacA	111142	138177	no	no	no
100x FLO	IS4	PairedContig_0	26216	27640	PairedContig_0	338020	338682	acrS	311804	338682	no	no	no
100x FLO	IS4	PairedContig_0	26216	27640	PairedContig_0	339081	340238	acrE	312865	340238	no	no	no
100x FLO	IS4	PairedContig_0	26216	27640	PairedContig_0	340250	343354	acrF	314034	343354	no	no	no
100x FLO	ISEc11	PairedContig_0	470	1901	PairedContig_0	108353	109840	tolC	107883	109840	no	no	no
100x FLO	ISEc11	PairedContig_0	470	1901	PairedContig_0	137358	138177	bacA	136888	138177	no	no	no
100x FLO	ISEc11	PairedContig_0	470	1901	PairedContig_0	338020	338682	acrS	337550	338682	no	no	no
100x FLO	ISEc11	PairedContig_0	470	1901	PairedContig_0	339081	340238	acrE	338611	340238	no	no	no
100x FLO	ISEc11	PairedContig_0	470	1901	PairedContig_0	340250	343354	acrF	339780	343354	no	no	no
100x FLO	ISEc42	PairedContig_4	297897	299187	PairedContig_4	142775	144523	msbA	155122	144523	no	no	no
100x FLO	ISEc42	PairedContig_4	297897	299187	PairedContig_4	222782	224014	Escherichia_coli_mdfA	75115	224014	no	no	no
100x FLO	MITEEc1	PairedContig_4	303557	303679	PairedContig_4	142775	144523	msbA	160782	144523	no	no	no
100x FLO	MITEEc1	PairedContig_4	303557	303679	PairedContig_4	222782	224014	Escherichia_coli_mdfA	80775	224014	no	no	no
100x FLO	ICEEcIHE3034-1	PairedContig_94	32352	86796	PairedContig_94	184779	185111	Escherichia_coli_emrE	152427	185111	no	no	no
100x FLO	IS100	PairedContig_94	2956	4909	PairedContig_94	184779	185111	Escherichia_coli_emrE	181823	185111	no	no	no
100x FLO	ISEc38	PairedContig_94	11487	13208	PairedContig_94	184779	185111	Escherichia_coli_emrE	173292	185111	no	no	no
100x FLO	ISBma3	PairedContig_94	6995	8394	PairedContig_94	184779	185111	Escherichia_coli_emrE	177784	185111	no	no	no
1000x FLO	ISEc41	PairedContig_5	133208	135048	PairedContig_5	108289	109776	tolC	24919	109776	no	no	yes
1000x FLO	ISEc41	PairedContig_5	133208	135048	PairedContig_5	137294	138113	bacA	4086	138113	no	yes	yes
1000x FLO	ISEc41	PairedContig_5	133208	135048	PairedContig_5	337956	338618	acrS	204748	338618	no	no	no
1000x FLO	ISEc41	PairedContig_5	133208	135048	PairedContig_5	339017	340174	acrE	205809	340174	no	no	no
1000x FLO	ISEc41	PairedContig_5	133208	135048	PairedContig_5	340186	343290	acrF	206978	343290	no	no	no
1000x FLO	IS4	PairedContig_5	26152	27576	PairedContig_5	108289	109776	tolC	82137	109776	no	no	no
1000x FLO	IS4	PairedContig_5	26152	27576	PairedContig_5	137294	138113	bacA	111142	138113	no	no	no
1000x FLO	IS4	PairedContig_5	26152	27576	PairedContig_5	337956	338618	acrS	311804	338618	no	no	no
1000x FLO	IS4	PairedContig_5	26152	27576	PairedContig_5	339017	340174	acrE	312865	340174	no	no	no
1000x FLO	IS4	PairedContig_5	26152	27576	PairedContig_5	340186	343290	acrF	314034	343290	no	no	no
1000x FLO	ISEc11	PairedContig_5	407	1838	PairedContig_5	108289	109776	tolC	107882	109776	no	no	no
1000x FLO	ISEc11	PairedContig_5	407	1838	PairedContig_5	137294	138113	bacA	136887	138113	no	no	no
1000x FLO	ISEc11	PairedContig_5	407	1838	PairedContig_5	337956	338618	acrS	337549	338618	no	no	no
1000x FLO	ISEc11	PairedContig_5	407	1838	PairedContig_5	339017	340174	acrE	338610	340174	no	no	no
1000x FLO	ISEc11	PairedContig_5	407	1838	PairedContig_5	340186	343290	acrF	339779	343290	no	no	no
1000x FLO	ISEc42	PairedContig_8	297770	299060	PairedContig_8	142610	144358	msbA	155160	144358	no	no	no
1000x FLO	ISEc42	PairedContig_8	297770	299060	PairedContig_8	222655	223887	Escherichia_coli_mdfA	75115	223887	no	no	no
1000x FLO	ISEc42	PairedContig_8	297770	299060	PairedContig_8	365495	366167	kdpE	67725	366167	no	no	no
1000x FLO	ISEc42	PairedContig_8	297770	299060	PairedContig_8	567042	568235	Escherichia_coli_acrA	269272	568235	no	no	no
1000x FLO	ISEc42	PairedContig_8	297770	299060	PairedContig_8	568258	571407	acrB	270488	571407	no	no	no
1000x FLO	ISEc42	PairedContig_8	297770	299060	PairedContig_8	656268	657425	Escherichia_coli_ampH	358498	657425	no	no	no
1000x FLO	MITEEc1	PairedContig_8	303430	303552	PairedContig_8	142610	144358	msbA	160820	144358	no	no	no
1000x FLO	MITEEc1	PairedContig_8	303430	303552	PairedContig_8	222655	223887	Escherichia_coli_mdfA	80775	223887	no	no	no
1000x FLO	MITEEc1	PairedContig_8	303430	303552	PairedContig_8	365495	366167	kdpE	62065	366167	no	no	no
1000x FLO	MITEEc1	PairedContig_8	303430	303552	PairedContig_8	567042	568235	Escherichia_coli_acrA	263612	568235	no	no	no
1000x FLO	MITEEc1	PairedContig_8	303430	303552	PairedContig_8	568258	571407	acrB	264828	571407	no	no	no
1000x FLO	MITEEc1	PairedContig_8	303430	303552	PairedContig_8	656268	657425	Escherichia_coli_ampH	352838	657425	no	no	no

## Sheet: Plasmid
SAMPLE	SEQUENCE	START	END	STRAND	GENE	COVERAGE	COVERAGE_MAP	GAPS	%COVERAGE	%IDENTITY	DATABASE	ACCESSION	PRODUCT	RESISTANCE
0x FlO	PairedContig_120	1627	1739	-	Col440I_1	1-113/114	===============	0/0	99.12	89.38	plasmidfinder	CP023920.1	Col440I_1__CP023920.1
0x FlO	PairedContig_139	2061	2437	+	IncX1_4	1-377/377	===============	0/0	100.00	98.94	plasmidfinder	JN935898	IncX1_4__JN935898
0x FlO	PairedContig_142	110	240	+	ColRNAI_1	1-130/130	========/======	1/1	100.00	88.55	plasmidfinder	DQ298019	ColRNAI_1__DQ298019
1x FLO	PairedContig_24	1689	1801	-	Col440I_1	1-113/114	===============	0/0	99.12	89.38	plasmidfinder	CP023920.1	Col440I_1__CP023920.1
1x FLO	PairedContig_96	14178	14554	+	IncX1_4	1-377/377	===============	0/0	100.00	98.94	plasmidfinder	JN935898	IncX1_4__JN935898
1x FLO	PairedContig_97	1598	1728	+	ColRNAI_1	1-130/130	========/======	1/1	100.00	88.55	plasmidfinder	DQ298019	ColRNAI_1__DQ298019
10x FLO	PairedContig_118	16796	17172	+	IncX1_4	1-377/377	===============	0/0	100.00	98.94	plasmidfinder	JN935898	IncX1_4__JN935898
10x FLO	PairedContig_121	1661	1773	-	Col440I_1	1-113/114	===============	0/0	99.12	89.38	plasmidfinder	CP023920.1	Col440I_1__CP023920.1
10x FLO	PairedContig_18	2900	3030	-	ColRNAI_1	1-130/130	========/======	1/1	100.00	88.55	plasmidfinder	DQ298019	ColRNAI_1__DQ298019
100x FLO	PairedContig_102	19439	19815	+	IncX1_4	1-377/377	===============	0/0	100.00	98.94	plasmidfinder	JN935898	IncX1_4__JN935898
100x FLO	PairedContig_105	111	223	-	Col440I_1	1-113/114	===============	0/0	99.12	89.38	plasmidfinder	CP023920.1	Col440I_1__CP023920.1
100x FLO	PairedContig_47	1613	1743	+	ColRNAI_1	1-130/130	========/======	1/1	100.00	88.55	plasmidfinder	DQ298019	ColRNAI_1__DQ298019
1000x FLO	PairedContig_111	5244	5620	+	IncX1_4	1-377/377	===============	0/0	100.00	98.94	plasmidfinder	JN935898	IncX1_4__JN935898
1000x FLO	PairedContig_112	2660	2790	-	ColRNAI_1	1-130/130	========/======	1/1	100.00	88.55	plasmidfinder	DQ298019	ColRNAI_1__DQ298019
1000x FLO	PairedContig_76	132	244	+	Col440I_1	1-113/114	===============	0/0	99.12	89.38	plasmidfinder	CP023920.1	Col440I_1__CP023920.1

## Sheet: Phage
Sample	Phage_contig	Phage_start	Phage_end	Phage	ARG_contig	ARG_start	ARG_end	ARG_gene	Distance_start	Distance_end	within_1000bp	within_10000bp	within_50000bp
0x FLO	PairedContig_0	1271	105	PHAGE_Stx2_c_1717_NC_011357-gi|209447203|ref|YP_002274288.1|	PairedContig_0	15802	16968	ugd	15697	15697	no	no	yes
0x FLO	PairedContig_1	98948	97251	PHAGE_Entero_YYZ_2008_NC_011356-gi|209427798|ref|YP_002274211.1|	PairedContig_1	34607	35854	mdtA	62644	63094	no	no	no
0x FLO	PairedContig_1	98948	97251	PHAGE_Entero_YYZ_2008_NC_011356-gi|209427798|ref|YP_002274211.1|	PairedContig_1	35854	38976	mdtB	61397	59972	no	no	no
0x FLO	PairedContig_1	98948	97251	PHAGE_Entero_YYZ_2008_NC_011356-gi|209427798|ref|YP_002274211.1|	PairedContig_1	38977	42054	mdtC	58274	56894	no	no	no
0x FLO	PairedContig_1	98948	97251	PHAGE_Entero_YYZ_2008_NC_011356-gi|209427798|ref|YP_002274211.1|	PairedContig_1	43467	44870	baeS	53784	54078	no	no	no
0x FLO	PairedContig_1	98948	97251	PHAGE_Entero_YYZ_2008_NC_011356-gi|209427798|ref|YP_002274211.1|	PairedContig_1	44867	45588	baeR	52384	53360	no	no	no
0x FLO	PairedContig_1	98948	97251	PHAGE_Entero_YYZ_2008_NC_011356-gi|209427798|ref|YP_002274211.1|	PairedContig_1	197981	199624	yojI	100730	100676	no	no	no
0x FLO	PairedContig_1	98948	97251	PHAGE_Entero_YYZ_2008_NC_011356-gi|209427798|ref|YP_002274211.1|	PairedContig_1	257520	258488	pmrF	160269	159540	no	no	no
0x FLO	PairedContig_3	268900	266843	PROPHAGE_Escher_MG1655-gi|16129798|ref|NP_416359.1|	PairedContig_3	351463	351795	Escherichia_coli_emrE	84620	82895	no	no	no
0x FLO	PairedContig_3	254877	252832	PROPHAGE_Escher_MG1655-gi|16129784|ref|NP_416344.1|	PairedContig_3	351463	351795	Escherichia_coli_emrE	98631	96918	no	no	no
0x FLO	PairedContig_3	194455	196308	PROPHAGE_Escher_MG1655-gi|16129720|ref|NP_416280.1|	PairedContig_3	351463	351795	Escherichia_coli_emrE	155155	157340	no	no	no
0x FLO	PairedContig_3	382184	383401	PROPHAGE_Escher_CFT073-gi|26248244|ref|NP_754284.1|	PairedContig_3	351463	351795	Escherichia_coli_emrE	31938	30389	no	no	yes
0x FLO	PairedContig_3	406051	407091	PROPHAGE_Escher_CFT073-gi|26248270|ref|NP_754310.1|	PairedContig_3	351463	351795	Escherichia_coli_emrE	55628	54256	no	no	no
0x FLO	PairedContig_3	231328	230636	PROPHAGE_Escher_MG1655-gi|16129761|ref|NP_416321.1|	PairedContig_3	351463	351795	Escherichia_coli_emrE	120827	120467	no	no	no
0x FLO	PairedContig_5	139982	142255	PROPHAGE_Escher_EDL933-gi|15800640|ref|NP_286654.1|	PairedContig_5	100639	101871	Escherichia_coli_mdfA	41616	38111	no	no	yes
0x FLO	PairedContig_5	139982	142255	PROPHAGE_Escher_EDL933-gi|15800640|ref|NP_286654.1|	PairedContig_5	180036	181784	msbA	37781	41802	no	no	yes
0x FLO	PairedContig_5	290055	291254	PROPHAGE_Escher_CFT073-gi|26247050|ref|NP_753090.1|	PairedContig_5	100639	101871	Escherichia_coli_mdfA	190615	188184	no	no	no
0x FLO	PairedContig_5	290055	291254	PROPHAGE_Escher_CFT073-gi|26247050|ref|NP_753090.1|	PairedContig_5	180036	181784	msbA	111218	108271	no	no	no
0x FLO	PairedContig_8	226861	224930	PROPHAGE_Escher_MG1655-gi|16131068|ref|NP_417645.1|	PairedContig_8	81200	82687	tolC	143730	144174	no	no	no
0x FLO	PairedContig_8	226861	224930	PROPHAGE_Escher_MG1655-gi|16131068|ref|NP_417645.1|	PairedContig_8	110205	111024	bacA	114725	115837	no	no	no
0x FLO	PairedContig_8	226861	224930	PROPHAGE_Escher_MG1655-gi|16131068|ref|NP_417645.1|	PairedContig_8	310867	311529	acrS	85937	84668	no	no	no
0x FLO	PairedContig_8	226861	224930	PROPHAGE_Escher_MG1655-gi|16131068|ref|NP_417645.1|	PairedContig_8	311928	313085	acrE	86998	86224	no	no	no
0x FLO	PairedContig_8	226861	224930	PROPHAGE_Escher_MG1655-gi|16131068|ref|NP_417645.1|	PairedContig_8	313097	316201	acrF	88167	89340	no	no	no
0x FLO	PairedContig_8	119941	121779	PHAGE_Klebsi_ST147_VIM1phi7.1_NC_049451-gi|100040|ref|YP_009882596.1|	PairedContig_8	81200	82687	tolC	40579	37254	no	no	yes
0x FLO	PairedContig_8	119941	121779	PHAGE_Klebsi_ST147_VIM1phi7.1_NC_049451-gi|100040|ref|YP_009882596.1|	PairedContig_8	110205	111024	bacA	11574	8917	no	yes	yes
0x FLO	PairedContig_8	119941	121779	PHAGE_Klebsi_ST147_VIM1phi7.1_NC_049451-gi|100040|ref|YP_009882596.1|	PairedContig_8	310867	311529	acrS	189088	191588	no	no	no
0x FLO	PairedContig_8	119941	121779	PHAGE_Klebsi_ST147_VIM1phi7.1_NC_049451-gi|100040|ref|YP_009882596.1|	PairedContig_8	311928	313085	acrE	190149	193144	no	no	no
0x FLO	PairedContig_8	119941	121779	PHAGE_Klebsi_ST147_VIM1phi7.1_NC_049451-gi|100040|ref|YP_009882596.1|	PairedContig_8	313097	316201	acrF	191318	196260	no	no	no
0x FLO	PairedContig_8	281795	280353	PROPHAGE_Escher_Sakai-gi|15833371|ref|NP_312144.1|	PairedContig_8	81200	82687	tolC	199153	199108	no	no	no
0x FLO	PairedContig_8	281795	280353	PROPHAGE_Escher_Sakai-gi|15833371|ref|NP_312144.1|	PairedContig_8	110205	111024	bacA	170148	170771	no	no	no
0x FLO	PairedContig_8	281795	280353	PROPHAGE_Escher_Sakai-gi|15833371|ref|NP_312144.1|	PairedContig_8	310867	311529	acrS	30514	29734	no	no	yes
0x FLO	PairedContig_8	281795	280353	PROPHAGE_Escher_Sakai-gi|15833371|ref|NP_312144.1|	PairedContig_8	311928	313085	acrE	31575	31290	no	no	yes
0x FLO	PairedContig_8	281795	280353	PROPHAGE_Escher_Sakai-gi|15833371|ref|NP_312144.1|	PairedContig_8	313097	316201	acrF	32744	34406	no	no	yes
0x FLO	PairedContig_8	270518	271882	PROPHAGE_Escher_MG1655-gi|16131124|ref|NP_417701.1|	PairedContig_8	81200	82687	tolC	190682	187831	no	no	no
0x FLO	PairedContig_8	270518	271882	PROPHAGE_Escher_MG1655-gi|16131124|ref|NP_417701.1|	PairedContig_8	110205	111024	bacA	161677	159494	no	no	no
0x FLO	PairedContig_8	270518	271882	PROPHAGE_Escher_MG1655-gi|16131124|ref|NP_417701.1|	PairedContig_8	310867	311529	acrS	38985	41011	no	no	yes
0x FLO	PairedContig_8	270518	271882	PROPHAGE_Escher_MG1655-gi|16131124|ref|NP_417701.1|	PairedContig_8	311928	313085	acrE	40046	42567	no	no	yes
0x FLO	PairedContig_8	270518	271882	PROPHAGE_Escher_MG1655-gi|16131124|ref|NP_417701.1|	PairedContig_8	313097	316201	acrF	41215	45683	no	no	yes
0x FLO	PairedContig_8	271975	273039	PROPHAGE_Escher_MG1655-gi|16131125|ref|NP_417702.1|	PairedContig_8	81200	82687	tolC	191839	189288	no	no	no
0x FLO	PairedContig_8	271975	273039	PROPHAGE_Escher_MG1655-gi|16131125|ref|NP_417702.1|	PairedContig_8	110205	111024	bacA	162834	160951	no	no	no
0x FLO	PairedContig_8	271975	273039	PROPHAGE_Escher_MG1655-gi|16131125|ref|NP_417702.1|	PairedContig_8	310867	311529	acrS	37828	39554	no	no	yes
0x FLO	PairedContig_8	271975	273039	PROPHAGE_Escher_MG1655-gi|16131125|ref|NP_417702.1|	PairedContig_8	311928	313085	acrE	38889	41110	no	no	yes
0x FLO	PairedContig_8	271975	273039	PROPHAGE_Escher_MG1655-gi|16131125|ref|NP_417702.1|	PairedContig_8	313097	316201	acrF	40058	44226	no	no	yes
0x FLO	PairedContig_8	117437	116427	PROPHAGE_Escher_MG1655-gi|16130960|ref|NP_417536.1|	PairedContig_8	81200	82687	tolC	35227	34750	no	no	yes
0x FLO	PairedContig_8	117437	116427	PROPHAGE_Escher_MG1655-gi|16130960|ref|NP_417536.1|	PairedContig_8	110205	111024	bacA	6222	6413	no	yes	yes
0x FLO	PairedContig_8	117437	116427	PROPHAGE_Escher_MG1655-gi|16130960|ref|NP_417536.1|	PairedContig_8	310867	311529	acrS	194440	194092	no	no	no
0x FLO	PairedContig_8	117437	116427	PROPHAGE_Escher_MG1655-gi|16130960|ref|NP_417536.1|	PairedContig_8	311928	313085	acrE	195501	195648	no	no	no
0x FLO	PairedContig_8	117437	116427	PROPHAGE_Escher_MG1655-gi|16130960|ref|NP_417536.1|	PairedContig_8	313097	316201	acrF	196670	198764	no	no	no
0x FLO	PairedContig_8	202416	203291	PROPHAGE_Escher_MG1655-gi|90111549|ref|NP_417628.2|	PairedContig_8	81200	82687	tolC	122091	119729	no	no	no
0x FLO	PairedContig_8	202416	203291	PROPHAGE_Escher_MG1655-gi|90111549|ref|NP_417628.2|	PairedContig_8	110205	111024	bacA	93086	91392	no	no	no
0x FLO	PairedContig_8	202416	203291	PROPHAGE_Escher_MG1655-gi|90111549|ref|NP_417628.2|	PairedContig_8	310867	311529	acrS	107576	109113	no	no	no
0x FLO	PairedContig_8	202416	203291	PROPHAGE_Escher_MG1655-gi|90111549|ref|NP_417628.2|	PairedContig_8	311928	313085	acrE	108637	110669	no	no	no
0x FLO	PairedContig_8	202416	203291	PROPHAGE_Escher_MG1655-gi|90111549|ref|NP_417628.2|	PairedContig_8	313097	316201	acrF	109806	113785	no	no	no
0x FLO	PairedContig_10	85494	84667	PROPHAGE_Escher_MG1655-gi|49176353|ref|YP_026220.1|	PairedContig_10	14926	15558	CRP	69741	69936	no	no	no
0x FLO	PairedContig_10	85494	84667	PROPHAGE_Escher_MG1655-gi|49176353|ref|YP_026220.1|	PairedContig_10	195395	196552	mdtE	110728	111058	no	no	no
0x FLO	PairedContig_10	85494	84667	PROPHAGE_Escher_MG1655-gi|49176353|ref|YP_026220.1|	PairedContig_10	196577	199690	mdtF	111910	114196	no	no	no
0x FLO	PairedContig_10	85494	84667	PROPHAGE_Escher_MG1655-gi|49176353|ref|YP_026220.1|	PairedContig_10	200053	200781	gadW	115386	115287	no	no	no
0x FLO	PairedContig_10	85494	84667	PROPHAGE_Escher_MG1655-gi|49176353|ref|YP_026220.1|	PairedContig_10	201150	201974	gadX	116483	116480	no	no	no
0x FLO	PairedContig_84	20193	21851	PHAGE_Escher_500465_1_NC_049342-gi|100050|ref|YP_009949249.1|	PairedContig_84	48697	49227	emrR	26846	29034	no	no	yes
0x FLO	PairedContig_84	20193	21851	PHAGE_Escher_500465_1_NC_049342-gi|100050|ref|YP_009949249.1|	PairedContig_84	49354	50526	emrA	27503	30333	no	no	yes
0x FLO	PairedContig_84	20193	21851	PHAGE_Escher_500465_1_NC_049342-gi|100050|ref|YP_009949249.1|	PairedContig_84	50543	52081	emrB	28692	31888	no	no	yes
0x FLO	PairedContig_84	17235	18455	PHAGE_Escher_500465_1_NC_049342-gi|100055|ref|YP_009949254.1|	PairedContig_84	48697	49227	emrR	30242	31992	no	no	yes
0x FLO	PairedContig_84	17235	18455	PHAGE_Escher_500465_1_NC_049342-gi|100055|ref|YP_009949254.1|	PairedContig_84	49354	50526	emrA	30899	33291	no	no	yes
0x FLO	PairedContig_84	17235	18455	PHAGE_Escher_500465_1_NC_049342-gi|100055|ref|YP_009949254.1|	PairedContig_84	50543	52081	emrB	32088	34846	no	no	yes
0x FLO	PairedContig_84	63057	61999	PROPHAGE_Escher_MG1655-gi|16130606|ref|NP_417179.1|	PairedContig_84	48697	49227	emrR	13302	13830	no	no	yes
0x FLO	PairedContig_84	63057	61999	PROPHAGE_Escher_MG1655-gi|16130606|ref|NP_417179.1|	PairedContig_84	49354	50526	emrA	12645	12531	no	no	yes
0x FLO	PairedContig_84	63057	61999	PROPHAGE_Escher_MG1655-gi|16130606|ref|NP_417179.1|	PairedContig_84	50543	52081	emrB	11456	10976	no	no	yes
0x FLO	PairedContig_84	16193	15231	PHAGE_Escher_500465_1_NC_049342-gi|100057|ref|YP_009949256.1|	PairedContig_84	48697	49227	emrR	33466	33034	no	no	yes
0x FLO	PairedContig_84	16193	15231	PHAGE_Escher_500465_1_NC_049342-gi|100057|ref|YP_009949256.1|	PairedContig_84	49354	50526	emrA	34123	34333	no	no	yes
0x FLO	PairedContig_84	16193	15231	PHAGE_Escher_500465_1_NC_049342-gi|100057|ref|YP_009949256.1|	PairedContig_84	50543	52081	emrB	35312	35888	no	no	yes
0x FLO	PairedContig_84	16360	17148	PHAGE_Escher_500465_1_NC_049342-gi|100056|ref|YP_009949255.1|	PairedContig_84	48697	49227	emrR	31549	32867	no	no	yes
0x FLO	PairedContig_84	16360	17148	PHAGE_Escher_500465_1_NC_049342-gi|100056|ref|YP_009949255.1|	PairedContig_84	49354	50526	emrA	32206	34166	no	no	yes
0x FLO	PairedContig_84	16360	17148	PHAGE_Escher_500465_1_NC_049342-gi|100056|ref|YP_009949255.1|	PairedContig_84	50543	52081	emrB	33395	35721	no	no	yes
0x FLO	PairedContig_107	57271	58599	PROPHAGE_Escher_MG1655-gi|16131769|ref|NP_418366.1|	PairedContig_107	74079	75452	cpxA	15480	18181	no	no	yes
0x FLO	PairedContig_137	10734	9517	PHAGE_Escher_500465_2_NC_049343-gi|100041|ref|YP_009949297.1|	PairedContig_137	50337	51875	emrY	40820	41141	no	no	yes
0x FLO	PairedContig_137	10734	9517	PHAGE_Escher_500465_2_NC_049343-gi|100041|ref|YP_009949297.1|	PairedContig_137	51875	52930	emrK	42358	42196	no	no	yes
0x FLO	PairedContig_137	10734	9517	PHAGE_Escher_500465_2_NC_049343-gi|100041|ref|YP_009949297.1|	PairedContig_137	53454	54068	evgA	43937	43334	no	no	yes
0x FLO	PairedContig_137	10734	9517	PHAGE_Escher_500465_2_NC_049343-gi|100041|ref|YP_009949297.1|	PairedContig_137	54073	57666	evgS	44556	46932	no	no	yes
0x FLO	PairedContig_137	9249	8074	PHAGE_Escher_500465_2_NC_049343-gi|100040|ref|YP_009949296.1|	PairedContig_137	50337	51875	emrY	42263	42626	no	no	yes
0x FLO	PairedContig_137	9249	8074	PHAGE_Escher_500465_2_NC_049343-gi|100040|ref|YP_009949296.1|	PairedContig_137	51875	52930	emrK	43801	43681	no	no	yes
0x FLO	PairedContig_137	9249	8074	PHAGE_Escher_500465_2_NC_049343-gi|100040|ref|YP_009949296.1|	PairedContig_137	53454	54068	evgA	45380	44819	no	no	yes
0x FLO	PairedContig_137	9249	8074	PHAGE_Escher_500465_2_NC_049343-gi|100040|ref|YP_009949296.1|	PairedContig_137	54073	57666	evgS	45999	48417	no	no	yes
0x FLO	PairedContig_137	7079	8071	PHAGE_Escher_500465_2_NC_049343-gi|100039|ref|YP_009949295.1|	PairedContig_137	50337	51875	emrY	42266	44796	no	no	yes
0x FLO	PairedContig_137	7079	8071	PHAGE_Escher_500465_2_NC_049343-gi|100039|ref|YP_009949295.1|	PairedContig_137	51875	52930	emrK	43804	45851	no	no	yes
0x FLO	PairedContig_137	7079	8071	PHAGE_Escher_500465_2_NC_049343-gi|100039|ref|YP_009949295.1|	PairedContig_137	53454	54068	evgA	45383	46989	no	no	yes
0x FLO	PairedContig_137	7079	8071	PHAGE_Escher_500465_2_NC_049343-gi|100039|ref|YP_009949295.1|	PairedContig_137	54073	57666	evgS	46002	50587	no	no	yes
0x FLO	PairedContig_137	33048	33977	PHAGE_Entero_VT2phi_272_NC_028656-gi|966197797|ref|YP_009187397.1|	PairedContig_137	50337	51875	emrY	16360	18827	no	no	yes
0x FLO	PairedContig_137	33048	33977	PHAGE_Entero_VT2phi_272_NC_028656-gi|966197797|ref|YP_009187397.1|	PairedContig_137	51875	52930	emrK	17898	19882	no	no	yes
0x FLO	PairedContig_137	33048	33977	PHAGE_Entero_VT2phi_272_NC_028656-gi|966197797|ref|YP_009187397.1|	PairedContig_137	53454	54068	evgA	19477	21020	no	no	yes
0x FLO	PairedContig_137	33048	33977	PHAGE_Entero_VT2phi_272_NC_028656-gi|966197797|ref|YP_009187397.1|	PairedContig_137	54073	57666	evgS	20096	24618	no	no	yes
1x FLO	PairedContig_0	254014	252083	PROPHAGE_Escher_MG1655-gi|16131068|ref|NP_417645.1|	PairedContig_0	108353	109840	tolC	143730	144174	no	no	no
1x FLO	PairedContig_0	254014	252083	PROPHAGE_Escher_MG1655-gi|16131068|ref|NP_417645.1|	PairedContig_0	137358	138177	bacA	114725	115837	no	no	no
1x FLO	PairedContig_0	254014	252083	PROPHAGE_Escher_MG1655-gi|16131068|ref|NP_417645.1|	PairedContig_0	338020	338682	acrS	85937	84668	no	no	no
1x FLO	PairedContig_0	254014	252083	PROPHAGE_Escher_MG1655-gi|16131068|ref|NP_417645.1|	PairedContig_0	339081	340238	acrE	86998	86224	no	no	no
1x FLO	PairedContig_0	254014	252083	PROPHAGE_Escher_MG1655-gi|16131068|ref|NP_417645.1|	PairedContig_0	340250	343354	acrF	88167	89340	no	no	no
1x FLO	PairedContig_0	147094	148932	PHAGE_Klebsi_ST147_VIM1phi7.1_NC_049451-gi|100040|ref|YP_009882596.1|	PairedContig_0	108353	109840	tolC	40579	37254	no	no	yes
1x FLO	PairedContig_0	147094	148932	PHAGE_Klebsi_ST147_VIM1phi7.1_NC_049451-gi|100040|ref|YP_009882596.1|	PairedContig_0	137358	138177	bacA	11574	8917	no	yes	yes
1x FLO	PairedContig_0	147094	148932	PHAGE_Klebsi_ST147_VIM1phi7.1_NC_049451-gi|100040|ref|YP_009882596.1|	PairedContig_0	338020	338682	acrS	189088	191588	no	no	no
1x FLO	PairedContig_0	147094	148932	PHAGE_Klebsi_ST147_VIM1phi7.1_NC_049451-gi|100040|ref|YP_009882596.1|	PairedContig_0	339081	340238	acrE	190149	193144	no	no	no
1x FLO	PairedContig_0	147094	148932	PHAGE_Klebsi_ST147_VIM1phi7.1_NC_049451-gi|100040|ref|YP_009882596.1|	PairedContig_0	340250	343354	acrF	191318	196260	no	no	no
1x FLO	PairedContig_0	308948	307506	PROPHAGE_Escher_Sakai-gi|15833371|ref|NP_312144.1|	PairedContig_0	108353	109840	tolC	199153	199108	no	no	no
1x FLO	PairedContig_0	308948	307506	PROPHAGE_Escher_Sakai-gi|15833371|ref|NP_312144.1|	PairedContig_0	137358	138177	bacA	170148	170771	no	no	no
1x FLO	PairedContig_0	308948	307506	PROPHAGE_Escher_Sakai-gi|15833371|ref|NP_312144.1|	PairedContig_0	338020	338682	acrS	30514	29734	no	no	yes
1x FLO	PairedContig_0	308948	307506	PROPHAGE_Escher_Sakai-gi|15833371|ref|NP_312144.1|	PairedContig_0	339081	340238	acrE	31575	31290	no	no	yes
1x FLO	PairedContig_0	308948	307506	PROPHAGE_Escher_Sakai-gi|15833371|ref|NP_312144.1|	PairedContig_0	340250	343354	acrF	32744	34406	no	no	yes
1x FLO	PairedContig_0	27556	26234	PROPHAGE_Escher_MG1655-gi|16132099|ref|NP_418698.1|	PairedContig_0	108353	109840	tolC	82119	82284	no	no	no
1x FLO	PairedContig_0	27556	26234	PROPHAGE_Escher_MG1655-gi|16132099|ref|NP_418698.1|	PairedContig_0	137358	138177	bacA	111124	110621	no	no	no
1x FLO	PairedContig_0	27556	26234	PROPHAGE_Escher_MG1655-gi|16132099|ref|NP_418698.1|	PairedContig_0	338020	338682	acrS	311786	311126	no	no	no
1x FLO	PairedContig_0	27556	26234	PROPHAGE_Escher_MG1655-gi|16132099|ref|NP_418698.1|	PairedContig_0	339081	340238	acrE	312847	312682	no	no	no
1x FLO	PairedContig_0	27556	26234	PROPHAGE_Escher_MG1655-gi|16132099|ref|NP_418698.1|	PairedContig_0	340250	343354	acrF	314016	315798	no	no	no
1x FLO	PairedContig_0	297671	299035	PROPHAGE_Escher_MG1655-gi|16131124|ref|NP_417701.1|	PairedContig_0	108353	109840	tolC	190682	187831	no	no	no
1x FLO	PairedContig_0	297671	299035	PROPHAGE_Escher_MG1655-gi|16131124|ref|NP_417701.1|	PairedContig_0	137358	138177	bacA	161677	159494	no	no	no
1x FLO	PairedContig_0	297671	299035	PROPHAGE_Escher_MG1655-gi|16131124|ref|NP_417701.1|	PairedContig_0	338020	338682	acrS	38985	41011	no	no	yes
1x FLO	PairedContig_0	297671	299035	PROPHAGE_Escher_MG1655-gi|16131124|ref|NP_417701.1|	PairedContig_0	339081	340238	acrE	40046	42567	no	no	yes
1x FLO	PairedContig_0	297671	299035	PROPHAGE_Escher_MG1655-gi|16131124|ref|NP_417701.1|	PairedContig_0	340250	343354	acrF	41215	45683	no	no	yes
1x FLO	PairedContig_0	299128	300192	PROPHAGE_Escher_MG1655-gi|16131125|ref|NP_417702.1|	PairedContig_0	108353	109840	tolC	191839	189288	no	no	no
1x FLO	PairedContig_0	299128	300192	PROPHAGE_Escher_MG1655-gi|16131125|ref|NP_417702.1|	PairedContig_0	137358	138177	bacA	162834	160951	no	no	no
1x FLO	PairedContig_0	299128	300192	PROPHAGE_Escher_MG1655-gi|16131125|ref|NP_417702.1|	PairedContig_0	338020	338682	acrS	37828	39554	no	no	yes
1x FLO	PairedContig_0	299128	300192	PROPHAGE_Escher_MG1655-gi|16131125|ref|NP_417702.1|	PairedContig_0	339081	340238	acrE	38889	41110	no	no	yes
1x FLO	PairedContig_0	299128	300192	PROPHAGE_Escher_MG1655-gi|16131125|ref|NP_417702.1|	PairedContig_0	340250	343354	acrF	40058	44226	no	no	yes
1x FLO	PairedContig_0	144590	143580	PROPHAGE_Escher_MG1655-gi|16130960|ref|NP_417536.1|	PairedContig_0	108353	109840	tolC	35227	34750	no	no	yes
1x FLO	PairedContig_0	144590	143580	PROPHAGE_Escher_MG1655-gi|16130960|ref|NP_417536.1|	PairedContig_0	137358	138177	bacA	6222	6413	no	yes	yes
1x FLO	PairedContig_0	144590	143580	PROPHAGE_Escher_MG1655-gi|16130960|ref|NP_417536.1|	PairedContig_0	338020	338682	acrS	194440	194092	no	no	no
1x FLO	PairedContig_0	144590	143580	PROPHAGE_Escher_MG1655-gi|16130960|ref|NP_417536.1|	PairedContig_0	339081	340238	acrE	195501	195648	no	no	no
1x FLO	PairedContig_0	144590	143580	PROPHAGE_Escher_MG1655-gi|16130960|ref|NP_417536.1|	PairedContig_0	340250	343354	acrF	196670	198764	no	no	no
1x FLO	PairedContig_0	229569	230444	PROPHAGE_Escher_MG1655-gi|90111549|ref|NP_417628.2|	PairedContig_0	108353	109840	tolC	122091	119729	no	no	no
1x FLO	PairedContig_0	229569	230444	PROPHAGE_Escher_MG1655-gi|90111549|ref|NP_417628.2|	PairedContig_0	137358	138177	bacA	93086	91392	no	no	no
1x FLO	PairedContig_0	229569	230444	PROPHAGE_Escher_MG1655-gi|90111549|ref|NP_417628.2|	PairedContig_0	338020	338682	acrS	107576	109113	no	no	no
1x FLO	PairedContig_0	229569	230444	PROPHAGE_Escher_MG1655-gi|90111549|ref|NP_417628.2|	PairedContig_0	339081	340238	acrE	108637	110669	no	no	no
1x FLO	PairedContig_0	229569	230444	PROPHAGE_Escher_MG1655-gi|90111549|ref|NP_417628.2|	PairedContig_0	340250	343354	acrF	109806	113785	no	no	no
1x FLO	PairedContig_3	458	1606	PROPHAGE_Escher_MG1655-gi|16132105|ref|NP_418704.1|	PairedContig_3	134008	135141	Escherichia_coli_ampC	132402	134683	no	no	no
1x FLO	PairedContig_3	458	1606	PROPHAGE_Escher_MG1655-gi|16132105|ref|NP_418704.1|	PairedContig_3	175412	177055	eptA	173806	176597	no	no	no
1x FLO	PairedContig_3	458	1606	PROPHAGE_Escher_MG1655-gi|16132105|ref|NP_418704.1|	PairedContig_3	206270	207301	mdtN	204664	206843	no	no	no
1x FLO	PairedContig_3	458	1606	PROPHAGE_Escher_MG1655-gi|16132105|ref|NP_418704.1|	PairedContig_3	207301	209352	mdtO	205695	208894	no	no	no
1x FLO	PairedContig_3	458	1606	PROPHAGE_Escher_MG1655-gi|16132105|ref|NP_418704.1|	PairedContig_3	209349	210815	mdtP	207743	210357	no	no	no
1x FLO	PairedContig_5	116844	117671	PROPHAGE_Escher_MG1655-gi|49176353|ref|YP_026220.1|	PairedContig_5	364	1188	gadX	117307	115656	no	no	no
1x FLO	PairedContig_5	116844	117671	PROPHAGE_Escher_MG1655-gi|49176353|ref|YP_026220.1|	PairedContig_5	1557	2285	gadW	116114	114559	no	no	no
1x FLO	PairedContig_5	116844	117671	PROPHAGE_Escher_MG1655-gi|49176353|ref|YP_026220.1|	PairedContig_5	2648	5761	mdtF	115023	111083	no	no	no
1x FLO	PairedContig_5	116844	117671	PROPHAGE_Escher_MG1655-gi|49176353|ref|YP_026220.1|	PairedContig_5	5786	6943	mdtE	111885	109901	no	no	no
1x FLO	PairedContig_5	116844	117671	PROPHAGE_Escher_MG1655-gi|49176353|ref|YP_026220.1|	PairedContig_5	186780	187412	CRP	69109	70568	no	no	no
1x FLO	PairedContig_7	20237	21895	PHAGE_Escher_500465_1_NC_049342-gi|100050|ref|YP_009949249.1|	PairedContig_7	48741	49271	emrR	26846	29034	no	no	yes
1x FLO	PairedContig_7	20237	21895	PHAGE_Escher_500465_1_NC_049342-gi|100050|ref|YP_009949249.1|	PairedContig_7	49398	50570	emrA	27503	30333	no	no	yes
1x FLO	PairedContig_7	20237	21895	PHAGE_Escher_500465_1_NC_049342-gi|100050|ref|YP_009949249.1|	PairedContig_7	50587	52125	emrB	28692	31888	no	no	yes
1x FLO	PairedContig_7	17279	18499	PHAGE_Escher_500465_1_NC_049342-gi|100055|ref|YP_009949254.1|	PairedContig_7	48741	49271	emrR	30242	31992	no	no	yes
1x FLO	PairedContig_7	17279	18499	PHAGE_Escher_500465_1_NC_049342-gi|100055|ref|YP_009949254.1|	PairedContig_7	49398	50570	emrA	30899	33291	no	no	yes
1x FLO	PairedContig_7	17279	18499	PHAGE_Escher_500465_1_NC_049342-gi|100055|ref|YP_009949254.1|	PairedContig_7	50587	52125	emrB	32088	34846	no	no	yes
1x FLO	PairedContig_7	16237	15275	PHAGE_Escher_500465_1_NC_049342-gi|100057|ref|YP_009949256.1|	PairedContig_7	48741	49271	emrR	33466	33034	no	no	yes
1x FLO	PairedContig_7	16237	15275	PHAGE_Escher_500465_1_NC_049342-gi|100057|ref|YP_009949256.1|	PairedContig_7	49398	50570	emrA	34123	34333	no	no	yes
1x FLO	PairedContig_7	16237	15275	PHAGE_Escher_500465_1_NC_049342-gi|100057|ref|YP_009949256.1|	PairedContig_7	50587	52125	emrB	35312	35888	no	no	yes
1x FLO	PairedContig_7	16404	17192	PHAGE_Escher_500465_1_NC_049342-gi|100056|ref|YP_009949255.1|	PairedContig_7	48741	49271	emrR	31549	32867	no	no	yes
1x FLO	PairedContig_7	16404	17192	PHAGE_Escher_500465_1_NC_049342-gi|100056|ref|YP_009949255.1|	PairedContig_7	49398	50570	emrA	32206	34166	no	no	yes
1x FLO	PairedContig_7	16404	17192	PHAGE_Escher_500465_1_NC_049342-gi|100056|ref|YP_009949255.1|	PairedContig_7	50587	52125	emrB	33395	35721	no	no	yes
1x FLO	PairedContig_8	75066	73738	PROPHAGE_Escher_MG1655-gi|16131769|ref|NP_418366.1|	PairedContig_8	56885	58258	cpxA	16853	16808	no	no	yes
1x FLO	PairedContig_47	2468	3040	PROPHAGE_Escher_MG1655-gi|16129505|ref|NP_416064.1|	PairedContig_47	22667	23050	marA	19627	20582	no	no	yes
1x FLO	PairedContig_82	493789	495486	PHAGE_Entero_YYZ_2008_NC_011356-gi|209427798|ref|YP_002274211.1|	PairedContig_82	127202	130315	acrD	368284	363474	no	no	no
1x FLO	PairedContig_82	493789	495486	PHAGE_Entero_YYZ_2008_NC_011356-gi|209427798|ref|YP_002274211.1|	PairedContig_82	218320	221913	evgS	277166	271876	no	no	no
1x FLO	PairedContig_82	493789	495486	PHAGE_Entero_YYZ_2008_NC_011356-gi|209427798|ref|YP_002274211.1|	PairedContig_82	221918	222532	evgA	273568	271257	no	no	no
1x FLO	PairedContig_82	493789	495486	PHAGE_Entero_YYZ_2008_NC_011356-gi|209427798|ref|YP_002274211.1|	PairedContig_82	223056	224111	emrK	272430	269678	no	no	no
1x FLO	PairedContig_82	493789	495486	PHAGE_Entero_YYZ_2008_NC_011356-gi|209427798|ref|YP_002274211.1|	PairedContig_82	224111	225649	emrY	271375	268140	no	no	no
1x FLO	PairedContig_82	493789	495486	PHAGE_Entero_YYZ_2008_NC_011356-gi|209427798|ref|YP_002274211.1|	PairedContig_82	334249	335217	pmrF	161237	158572	no	no	no
1x FLO	PairedContig_82	493789	495486	PHAGE_Entero_YYZ_2008_NC_011356-gi|209427798|ref|YP_002274211.1|	PairedContig_82	393113	394756	yojI	102373	99033	no	no	no
1x FLO	PairedContig_82	493789	495486	PHAGE_Entero_YYZ_2008_NC_011356-gi|209427798|ref|YP_002274211.1|	PairedContig_82	547149	547870	baeR	51663	54081	no	no	no
1x FLO	PairedContig_82	493789	495486	PHAGE_Entero_YYZ_2008_NC_011356-gi|209427798|ref|YP_002274211.1|	PairedContig_82	547867	549270	baeS	52381	55481	no	no	no
1x FLO	PairedContig_82	493789	495486	PHAGE_Entero_YYZ_2008_NC_011356-gi|209427798|ref|YP_002274211.1|	PairedContig_82	550683	553760	mdtC	55197	59971	no	no	no
1x FLO	PairedContig_82	493789	495486	PHAGE_Entero_YYZ_2008_NC_011356-gi|209427798|ref|YP_002274211.1|	PairedContig_82	553761	556883	mdtB	58275	63094	no	no	no
1x FLO	PairedContig_82	493789	495486	PHAGE_Entero_YYZ_2008_NC_011356-gi|209427798|ref|YP_002274211.1|	PairedContig_82	556883	558130	mdtA	61397	64341	no	no	no
1x FLO	PairedContig_82	265270	266487	PHAGE_Escher_500465_2_NC_049343-gi|100041|ref|YP_009949297.1|	PairedContig_82	127202	130315	acrD	139285	134955	no	no	no
1x FLO	PairedContig_82	265270	266487	PHAGE_Escher_500465_2_NC_049343-gi|100041|ref|YP_009949297.1|	PairedContig_82	218320	221913	evgS	48167	43357	no	no	yes
1x FLO	PairedContig_82	265270	266487	PHAGE_Escher_500465_2_NC_049343-gi|100041|ref|YP_009949297.1|	PairedContig_82	221918	222532	evgA	44569	42738	no	no	yes
1x FLO	PairedContig_82	265270	266487	PHAGE_Escher_500465_2_NC_049343-gi|100041|ref|YP_009949297.1|	PairedContig_82	223056	224111	emrK	43431	41159	no	no	yes
1x FLO	PairedContig_82	265270	266487	PHAGE_Escher_500465_2_NC_049343-gi|100041|ref|YP_009949297.1|	PairedContig_82	224111	225649	emrY	42376	39621	no	no	yes
1x FLO	PairedContig_82	265270	266487	PHAGE_Escher_500465_2_NC_049343-gi|100041|ref|YP_009949297.1|	PairedContig_82	334249	335217	pmrF	67762	69947	no	no	no
1x FLO	PairedContig_82	265270	266487	PHAGE_Escher_500465_2_NC_049343-gi|100041|ref|YP_009949297.1|	PairedContig_82	393113	394756	yojI	126626	129486	no	no	no
1x FLO	PairedContig_82	265270	266487	PHAGE_Escher_500465_2_NC_049343-gi|100041|ref|YP_009949297.1|	PairedContig_82	547149	547870	baeR	280662	282600	no	no	no
1x FLO	PairedContig_82	265270	266487	PHAGE_Escher_500465_2_NC_049343-gi|100041|ref|YP_009949297.1|	PairedContig_82	547867	549270	baeS	281380	284000	no	no	no
1x FLO	PairedContig_82	265270	266487	PHAGE_Escher_500465_2_NC_049343-gi|100041|ref|YP_009949297.1|	PairedContig_82	550683	553760	mdtC	284196	288490	no	no	no
1x FLO	PairedContig_82	265270	266487	PHAGE_Escher_500465_2_NC_049343-gi|100041|ref|YP_009949297.1|	PairedContig_82	553761	556883	mdtB	287274	291613	no	no	no
1x FLO	PairedContig_82	265270	266487	PHAGE_Escher_500465_2_NC_049343-gi|100041|ref|YP_009949297.1|	PairedContig_82	556883	558130	mdtA	290396	292860	no	no	no
1x FLO	PairedContig_82	266755	267930	PHAGE_Escher_500465_2_NC_049343-gi|100040|ref|YP_009949296.1|	PairedContig_82	127202	130315	acrD	140728	136440	no	no	no
1x FLO	PairedContig_82	266755	267930	PHAGE_Escher_500465_2_NC_049343-gi|100040|ref|YP_009949296.1|	PairedContig_82	218320	221913	evgS	49610	44842	no	no	yes
1x FLO	PairedContig_82	266755	267930	PHAGE_Escher_500465_2_NC_049343-gi|100040|ref|YP_009949296.1|	PairedContig_82	221918	222532	evgA	46012	44223	no	no	yes
1x FLO	PairedContig_82	266755	267930	PHAGE_Escher_500465_2_NC_049343-gi|100040|ref|YP_009949296.1|	PairedContig_82	223056	224111	emrK	44874	42644	no	no	yes
1x FLO	PairedContig_82	266755	267930	PHAGE_Escher_500465_2_NC_049343-gi|100040|ref|YP_009949296.1|	PairedContig_82	224111	225649	emrY	43819	41106	no	no	yes
1x FLO	PairedContig_82	266755	267930	PHAGE_Escher_500465_2_NC_049343-gi|100040|ref|YP_009949296.1|	PairedContig_82	334249	335217	pmrF	66319	68462	no	no	no
1x FLO	PairedContig_82	266755	267930	PHAGE_Escher_500465_2_NC_049343-gi|100040|ref|YP_009949296.1|	PairedContig_82	393113	394756	yojI	125183	128001	no	no	no
1x FLO	PairedContig_82	266755	267930	PHAGE_Escher_500465_2_NC_049343-gi|100040|ref|YP_009949296.1|	PairedContig_82	547149	547870	baeR	279219	281115	no	no	no
1x FLO	PairedContig_82	266755	267930	PHAGE_Escher_500465_2_NC_049343-gi|100040|ref|YP_009949296.1|	PairedContig_82	547867	549270	baeS	279937	282515	no	no	no
1x FLO	PairedContig_82	266755	267930	PHAGE_Escher_500465_2_NC_049343-gi|100040|ref|YP_009949296.1|	PairedContig_82	550683	553760	mdtC	282753	287005	no	no	no
1x FLO	PairedContig_82	266755	267930	PHAGE_Escher_500465_2_NC_049343-gi|100040|ref|YP_009949296.1|	PairedContig_82	553761	556883	mdtB	285831	290128	no	no	no
1x FLO	PairedContig_82	266755	267930	PHAGE_Escher_500465_2_NC_049343-gi|100040|ref|YP_009949296.1|	PairedContig_82	556883	558130	mdtA	288953	291375	no	no	no
1x FLO	PairedContig_83	10271	7209	PHAGE_Entero_mEp460_NC_019716-gi|428782329|ref|YP_007112087.1|	PairedContig_83	389736	390068	Escherichia_coli_emrE	382527	379797	no	no	no
1x FLO	PairedContig_83	19237	17141	PHAGE_Entero_cdtI_NC_009514-gi|148609384|ref|YP_001272515.1|	PairedContig_83	389736	390068	Escherichia_coli_emrE	372595	370831	no	no	no
1x FLO	PairedContig_83	307173	305116	PROPHAGE_Escher_MG1655-gi|16129798|ref|NP_416359.1|	PairedContig_83	389736	390068	Escherichia_coli_emrE	84620	82895	no	no	no
1x FLO	PairedContig_83	293150	291105	PROPHAGE_Escher_MG1655-gi|16129784|ref|NP_416344.1|	PairedContig_83	389736	390068	Escherichia_coli_emrE	98631	96918	no	no	no
1x FLO	PairedContig_83	15407	13452	PHAGE_Entero_cdtI_NC_009514-gi|148609387|ref|YP_001272518.1|	PairedContig_83	389736	390068	Escherichia_coli_emrE	376284	374661	no	no	no
1x FLO	PairedContig_83	232728	234581	PROPHAGE_Escher_MG1655-gi|16129720|ref|NP_416280.1|	PairedContig_83	389736	390068	Escherichia_coli_emrE	155155	157340	no	no	no
1x FLO	PairedContig_83	16929	15424	PHAGE_Entero_cdtI_NC_009514-gi|148609386|ref|YP_001272517.1|	PairedContig_83	389736	390068	Escherichia_coli_emrE	374312	373139	no	no	no
1x FLO	PairedContig_86	8048	10321	PROPHAGE_Escher_EDL933-gi|15800640|ref|NP_286654.1|	PairedContig_86	48180	49928	msbA	37859	41880	no	no	yes
1x FLO	PairedContig_86	158199	159398	PROPHAGE_Escher_CFT073-gi|26247050|ref|NP_753090.1|	PairedContig_86	48180	49928	msbA	111218	108271	no	no	no
1x FLO	PairedContig_95	1271	105	PHAGE_Stx2_c_1717_NC_011357-gi|209447203|ref|YP_002274288.1|	PairedContig_95	15802	16968	ugd	15697	15697	no	no	yes
10x FLO	PairedContig_0	268804	266747	PROPHAGE_Escher_MG1655-gi|16129798|ref|NP_416359.1|	PairedContig_0	351367	351699	Escherichia_coli_emrE	84620	82895	no	no	no
10x FLO	PairedContig_0	254781	252736	PROPHAGE_Escher_MG1655-gi|16129784|ref|NP_416344.1|	PairedContig_0	351367	351699	Escherichia_coli_emrE	98631	96918	no	no	no
10x FLO	PairedContig_0	194359	196212	PROPHAGE_Escher_MG1655-gi|16129720|ref|NP_416280.1|	PairedContig_0	351367	351699	Escherichia_coli_emrE	155155	157340	no	no	no
10x FLO	PairedContig_0	382088	383305	PROPHAGE_Escher_CFT073-gi|26248244|ref|NP_754284.1|	PairedContig_0	351367	351699	Escherichia_coli_emrE	31938	30389	no	no	yes
10x FLO	PairedContig_0	405955	406995	PROPHAGE_Escher_CFT073-gi|26248270|ref|NP_754310.1|	PairedContig_0	351367	351699	Escherichia_coli_emrE	55628	54256	no	no	no
10x FLO	PairedContig_0	231232	230540	PROPHAGE_Escher_MG1655-gi|16129761|ref|NP_416321.1|	PairedContig_0	351367	351699	Escherichia_coli_emrE	120827	120467	no	no	no
10x FLO	PairedContig_2	306965	308662	PHAGE_Entero_YYZ_2008_NC_011356-gi|209427798|ref|YP_002274211.1|	PairedContig_2	31496	35089	evgS	277166	271876	no	no	no
10x FLO	PairedContig_2	306965	308662	PHAGE_Entero_YYZ_2008_NC_011356-gi|209427798|ref|YP_002274211.1|	PairedContig_2	35094	35708	evgA	273568	271257	no	no	no
10x FLO	PairedContig_2	306965	308662	PHAGE_Entero_YYZ_2008_NC_011356-gi|209427798|ref|YP_002274211.1|	PairedContig_2	36232	37287	emrK	272430	269678	no	no	no
10x FLO	PairedContig_2	306965	308662	PHAGE_Entero_YYZ_2008_NC_011356-gi|209427798|ref|YP_002274211.1|	PairedContig_2	37287	38825	emrY	271375	268140	no	no	no
10x FLO	PairedContig_2	306965	308662	PHAGE_Entero_YYZ_2008_NC_011356-gi|209427798|ref|YP_002274211.1|	PairedContig_2	147425	148393	pmrF	161237	158572	no	no	no
10x FLO	PairedContig_2	306965	308662	PHAGE_Entero_YYZ_2008_NC_011356-gi|209427798|ref|YP_002274211.1|	PairedContig_2	206289	207932	yojI	102373	99033	no	no	no
10x FLO	PairedContig_2	306965	308662	PHAGE_Entero_YYZ_2008_NC_011356-gi|209427798|ref|YP_002274211.1|	PairedContig_2	360325	361046	baeR	51663	54081	no	no	no
10x FLO	PairedContig_2	306965	308662	PHAGE_Entero_YYZ_2008_NC_011356-gi|209427798|ref|YP_002274211.1|	PairedContig_2	361043	362446	baeS	52381	55481	no	no	no
10x FLO	PairedContig_2	306965	308662	PHAGE_Entero_YYZ_2008_NC_011356-gi|209427798|ref|YP_002274211.1|	PairedContig_2	363859	366936	mdtC	55197	59971	no	no	no
10x FLO	PairedContig_2	306965	308662	PHAGE_Entero_YYZ_2008_NC_011356-gi|209427798|ref|YP_002274211.1|	PairedContig_2	366937	370059	mdtB	58275	63094	no	no	no
10x FLO	PairedContig_2	306965	308662	PHAGE_Entero_YYZ_2008_NC_011356-gi|209427798|ref|YP_002274211.1|	PairedContig_2	370059	371306	mdtA	61397	64341	no	no	no
10x FLO	PairedContig_2	306965	308662	PHAGE_Entero_YYZ_2008_NC_011356-gi|209427798|ref|YP_002274211.1|	PairedContig_2	424157	425323	ugd	115495	118358	no	no	no
10x FLO	PairedContig_2	78446	79663	PHAGE_Escher_500465_2_NC_049343-gi|100041|ref|YP_009949297.1|	PairedContig_2	31496	35089	evgS	48167	43357	no	no	yes
10x FLO	PairedContig_2	78446	79663	PHAGE_Escher_500465_2_NC_049343-gi|100041|ref|YP_009949297.1|	PairedContig_2	35094	35708	evgA	44569	42738	no	no	yes
10x FLO	PairedContig_2	78446	79663	PHAGE_Escher_500465_2_NC_049343-gi|100041|ref|YP_009949297.1|	PairedContig_2	36232	37287	emrK	43431	41159	no	no	yes
10x FLO	PairedContig_2	78446	79663	PHAGE_Escher_500465_2_NC_049343-gi|100041|ref|YP_009949297.1|	PairedContig_2	37287	38825	emrY	42376	39621	no	no	yes
10x FLO	PairedContig_2	78446	79663	PHAGE_Escher_500465_2_NC_049343-gi|100041|ref|YP_009949297.1|	PairedContig_2	147425	148393	pmrF	67762	69947	no	no	no
10x FLO	PairedContig_2	78446	79663	PHAGE_Escher_500465_2_NC_049343-gi|100041|ref|YP_009949297.1|	PairedContig_2	206289	207932	yojI	126626	129486	no	no	no
10x FLO	PairedContig_2	78446	79663	PHAGE_Escher_500465_2_NC_049343-gi|100041|ref|YP_009949297.1|	PairedContig_2	360325	361046	baeR	280662	282600	no	no	no
10x FLO	PairedContig_2	78446	79663	PHAGE_Escher_500465_2_NC_049343-gi|100041|ref|YP_009949297.1|	PairedContig_2	361043	362446	baeS	281380	284000	no	no	no
10x FLO	PairedContig_2	78446	79663	PHAGE_Escher_500465_2_NC_049343-gi|100041|ref|YP_009949297.1|	PairedContig_2	363859	366936	mdtC	284196	288490	no	no	no
10x FLO	PairedContig_2	78446	79663	PHAGE_Escher_500465_2_NC_049343-gi|100041|ref|YP_009949297.1|	PairedContig_2	366937	370059	mdtB	287274	291613	no	no	no
10x FLO	PairedContig_2	78446	79663	PHAGE_Escher_500465_2_NC_049343-gi|100041|ref|YP_009949297.1|	PairedContig_2	370059	371306	mdtA	290396	292860	no	no	no
10x FLO	PairedContig_2	78446	79663	PHAGE_Escher_500465_2_NC_049343-gi|100041|ref|YP_009949297.1|	PairedContig_2	424157	425323	ugd	344494	346877	no	no	no
10x FLO	PairedContig_2	439854	441020	PHAGE_Stx2_c_1717_NC_011357-gi|209447203|ref|YP_002274288.1|	PairedContig_2	31496	35089	evgS	409524	404765	no	no	no
10x FLO	PairedContig_2	439854	441020	PHAGE_Stx2_c_1717_NC_011357-gi|209447203|ref|YP_002274288.1|	PairedContig_2	35094	35708	evgA	405926	404146	no	no	no
10x FLO	PairedContig_2	439854	441020	PHAGE_Stx2_c_1717_NC_011357-gi|209447203|ref|YP_002274288.1|	PairedContig_2	36232	37287	emrK	404788	402567	no	no	no
10x FLO	PairedContig_2	439854	441020	PHAGE_Stx2_c_1717_NC_011357-gi|209447203|ref|YP_002274288.1|	PairedContig_2	37287	38825	emrY	403733	401029	no	no	no
10x FLO	PairedContig_2	439854	441020	PHAGE_Stx2_c_1717_NC_011357-gi|209447203|ref|YP_002274288.1|	PairedContig_2	147425	148393	pmrF	293595	291461	no	no	no
10x FLO	PairedContig_2	439854	441020	PHAGE_Stx2_c_1717_NC_011357-gi|209447203|ref|YP_002274288.1|	PairedContig_2	206289	207932	yojI	234731	231922	no	no	no
10x FLO	PairedContig_2	439854	441020	PHAGE_Stx2_c_1717_NC_011357-gi|209447203|ref|YP_002274288.1|	PairedContig_2	360325	361046	baeR	80695	78808	no	no	no
10x FLO	PairedContig_2	439854	441020	PHAGE_Stx2_c_1717_NC_011357-gi|209447203|ref|YP_002274288.1|	PairedContig_2	361043	362446	baeS	79977	77408	no	no	no
10x FLO	PairedContig_2	439854	441020	PHAGE_Stx2_c_1717_NC_011357-gi|209447203|ref|YP_002274288.1|	PairedContig_2	363859	366936	mdtC	77161	72918	no	no	no
10x FLO	PairedContig_2	439854	441020	PHAGE_Stx2_c_1717_NC_011357-gi|209447203|ref|YP_002274288.1|	PairedContig_2	366937	370059	mdtB	74083	69795	no	no	no
10x FLO	PairedContig_2	439854	441020	PHAGE_Stx2_c_1717_NC_011357-gi|209447203|ref|YP_002274288.1|	PairedContig_2	370059	371306	mdtA	70961	68548	no	no	no
10x FLO	PairedContig_2	439854	441020	PHAGE_Stx2_c_1717_NC_011357-gi|209447203|ref|YP_002274288.1|	PairedContig_2	424157	425323	ugd	16863	14531	no	no	yes
10x FLO	PairedContig_2	79931	81106	PHAGE_Escher_500465_2_NC_049343-gi|100040|ref|YP_009949296.1|	PairedContig_2	31496	35089	evgS	49610	44842	no	no	yes
10x FLO	PairedContig_2	79931	81106	PHAGE_Escher_500465_2_NC_049343-gi|100040|ref|YP_009949296.1|	PairedContig_2	35094	35708	evgA	46012	44223	no	no	yes
10x FLO	PairedContig_2	79931	81106	PHAGE_Escher_500465_2_NC_049343-gi|100040|ref|YP_009949296.1|	PairedContig_2	36232	37287	emrK	44874	42644	no	no	yes
10x FLO	PairedContig_2	79931	81106	PHAGE_Escher_500465_2_NC_049343-gi|100040|ref|YP_009949296.1|	PairedContig_2	37287	38825	emrY	43819	41106	no	no	yes
10x FLO	PairedContig_2	79931	81106	PHAGE_Escher_500465_2_NC_049343-gi|100040|ref|YP_009949296.1|	PairedContig_2	147425	148393	pmrF	66319	68462	no	no	no
10x FLO	PairedContig_2	79931	81106	PHAGE_Escher_500465_2_NC_049343-gi|100040|ref|YP_009949296.1|	PairedContig_2	206289	207932	yojI	125183	128001	no	no	no
10x FLO	PairedContig_2	79931	81106	PHAGE_Escher_500465_2_NC_049343-gi|100040|ref|YP_009949296.1|	PairedContig_2	360325	361046	baeR	279219	281115	no	no	no
10x FLO	PairedContig_2	79931	81106	PHAGE_Escher_500465_2_NC_049343-gi|100040|ref|YP_009949296.1|	PairedContig_2	361043	362446	baeS	279937	282515	no	no	no
10x FLO	PairedContig_2	79931	81106	PHAGE_Escher_500465_2_NC_049343-gi|100040|ref|YP_009949296.1|	PairedContig_2	363859	366936	mdtC	282753	287005	no	no	no
10x FLO	PairedContig_2	79931	81106	PHAGE_Escher_500465_2_NC_049343-gi|100040|ref|YP_009949296.1|	PairedContig_2	366937	370059	mdtB	285831	290128	no	no	no
10x FLO	PairedContig_2	79931	81106	PHAGE_Escher_500465_2_NC_049343-gi|100040|ref|YP_009949296.1|	PairedContig_2	370059	371306	mdtA	288953	291375	no	no	no
10x FLO	PairedContig_2	79931	81106	PHAGE_Escher_500465_2_NC_049343-gi|100040|ref|YP_009949296.1|	PairedContig_2	424157	425323	ugd	343051	345392	no	no	no
10x FLO	PairedContig_3	97698	99629	PROPHAGE_Escher_MG1655-gi|16131068|ref|NP_417645.1|	PairedContig_3	8358	11462	acrF	91271	86236	no	no	no
10x FLO	PairedContig_3	97698	99629	PROPHAGE_Escher_MG1655-gi|16131068|ref|NP_417645.1|	PairedContig_3	11474	12631	acrE	88155	85067	no	no	no
10x FLO	PairedContig_3	97698	99629	PROPHAGE_Escher_MG1655-gi|16131068|ref|NP_417645.1|	PairedContig_3	13030	13692	acrS	86599	84006	no	no	no
10x FLO	PairedContig_3	97698	99629	PROPHAGE_Escher_MG1655-gi|16131068|ref|NP_417645.1|	PairedContig_3	213535	214354	bacA	113906	116656	no	no	no
10x FLO	PairedContig_3	97698	99629	PROPHAGE_Escher_MG1655-gi|16131068|ref|NP_417645.1|	PairedContig_3	241872	243359	tolC	142243	145661	no	no	no
10x FLO	PairedContig_3	204618	202780	PHAGE_Klebsi_ST147_VIM1phi7.1_NC_049451-gi|100040|ref|YP_009882596.1|	PairedContig_3	8358	11462	acrF	194422	193156	no	no	no
10x FLO	PairedContig_3	204618	202780	PHAGE_Klebsi_ST147_VIM1phi7.1_NC_049451-gi|100040|ref|YP_009882596.1|	PairedContig_3	11474	12631	acrE	191306	191987	no	no	no
10x FLO	PairedContig_3	204618	202780	PHAGE_Klebsi_ST147_VIM1phi7.1_NC_049451-gi|100040|ref|YP_009882596.1|	PairedContig_3	13030	13692	acrS	189750	190926	no	no	no
10x FLO	PairedContig_3	204618	202780	PHAGE_Klebsi_ST147_VIM1phi7.1_NC_049451-gi|100040|ref|YP_009882596.1|	PairedContig_3	213535	214354	bacA	10755	9736	no	yes	yes
10x FLO	PairedContig_3	204618	202780	PHAGE_Klebsi_ST147_VIM1phi7.1_NC_049451-gi|100040|ref|YP_009882596.1|	PairedContig_3	241872	243359	tolC	39092	38741	no	no	yes
10x FLO	PairedContig_3	42764	44206	PROPHAGE_Escher_Sakai-gi|15833371|ref|NP_312144.1|	PairedContig_3	8358	11462	acrF	35848	31302	no	no	yes
10x FLO	PairedContig_3	42764	44206	PROPHAGE_Escher_Sakai-gi|15833371|ref|NP_312144.1|	PairedContig_3	11474	12631	acrE	32732	30133	no	no	yes
10x FLO	PairedContig_3	42764	44206	PROPHAGE_Escher_Sakai-gi|15833371|ref|NP_312144.1|	PairedContig_3	13030	13692	acrS	31176	29072	no	no	yes
10x FLO	PairedContig_3	42764	44206	PROPHAGE_Escher_Sakai-gi|15833371|ref|NP_312144.1|	PairedContig_3	213535	214354	bacA	169329	171590	no	no	no
10x FLO	PairedContig_3	42764	44206	PROPHAGE_Escher_Sakai-gi|15833371|ref|NP_312144.1|	PairedContig_3	241872	243359	tolC	197666	200595	no	no	no
10x FLO	PairedContig_3	324156	325478	PROPHAGE_Escher_MG1655-gi|16132099|ref|NP_418698.1|	PairedContig_3	8358	11462	acrF	317120	312694	no	no	no
10x FLO	PairedContig_3	324156	325478	PROPHAGE_Escher_MG1655-gi|16132099|ref|NP_418698.1|	PairedContig_3	11474	12631	acrE	314004	311525	no	no	no
10x FLO	PairedContig_3	324156	325478	PROPHAGE_Escher_MG1655-gi|16132099|ref|NP_418698.1|	PairedContig_3	13030	13692	acrS	312448	310464	no	no	no
10x FLO	PairedContig_3	324156	325478	PROPHAGE_Escher_MG1655-gi|16132099|ref|NP_418698.1|	PairedContig_3	213535	214354	bacA	111943	109802	no	no	no
10x FLO	PairedContig_3	324156	325478	PROPHAGE_Escher_MG1655-gi|16132099|ref|NP_418698.1|	PairedContig_3	241872	243359	tolC	83606	80797	no	no	no
10x FLO	PairedContig_3	54041	52677	PROPHAGE_Escher_MG1655-gi|16131124|ref|NP_417701.1|	PairedContig_3	8358	11462	acrF	44319	42579	no	no	yes
10x FLO	PairedContig_3	54041	52677	PROPHAGE_Escher_MG1655-gi|16131124|ref|NP_417701.1|	PairedContig_3	11474	12631	acrE	41203	41410	no	no	yes
10x FLO	PairedContig_3	54041	52677	PROPHAGE_Escher_MG1655-gi|16131124|ref|NP_417701.1|	PairedContig_3	13030	13692	acrS	39647	40349	no	no	yes
10x FLO	PairedContig_3	54041	52677	PROPHAGE_Escher_MG1655-gi|16131124|ref|NP_417701.1|	PairedContig_3	213535	214354	bacA	160858	160313	no	no	no
10x FLO	PairedContig_3	54041	52677	PROPHAGE_Escher_MG1655-gi|16131124|ref|NP_417701.1|	PairedContig_3	241872	243359	tolC	189195	189318	no	no	no
10x FLO	PairedContig_3	52584	51520	PROPHAGE_Escher_MG1655-gi|16131125|ref|NP_417702.1|	PairedContig_3	8358	11462	acrF	43162	41122	no	no	yes
10x FLO	PairedContig_3	52584	51520	PROPHAGE_Escher_MG1655-gi|16131125|ref|NP_417702.1|	PairedContig_3	11474	12631	acrE	40046	39953	no	no	yes
10x FLO	PairedContig_3	52584	51520	PROPHAGE_Escher_MG1655-gi|16131125|ref|NP_417702.1|	PairedContig_3	13030	13692	acrS	38490	38892	no	no	yes
10x FLO	PairedContig_3	52584	51520	PROPHAGE_Escher_MG1655-gi|16131125|ref|NP_417702.1|	PairedContig_3	213535	214354	bacA	162015	161770	no	no	no
10x FLO	PairedContig_3	52584	51520	PROPHAGE_Escher_MG1655-gi|16131125|ref|NP_417702.1|	PairedContig_3	241872	243359	tolC	190352	190775	no	no	no
10x FLO	PairedContig_3	207122	208132	PROPHAGE_Escher_MG1655-gi|16130960|ref|NP_417536.1|	PairedContig_3	8358	11462	acrF	199774	195660	no	no	no
10x FLO	PairedContig_3	207122	208132	PROPHAGE_Escher_MG1655-gi|16130960|ref|NP_417536.1|	PairedContig_3	11474	12631	acrE	196658	194491	no	no	no
10x FLO	PairedContig_3	207122	208132	PROPHAGE_Escher_MG1655-gi|16130960|ref|NP_417536.1|	PairedContig_3	13030	13692	acrS	195102	193430	no	no	no
10x FLO	PairedContig_3	207122	208132	PROPHAGE_Escher_MG1655-gi|16130960|ref|NP_417536.1|	PairedContig_3	213535	214354	bacA	5403	7232	no	yes	yes
10x FLO	PairedContig_3	207122	208132	PROPHAGE_Escher_MG1655-gi|16130960|ref|NP_417536.1|	PairedContig_3	241872	243359	tolC	33740	36237	no	no	yes
10x FLO	PairedContig_3	122143	121268	PROPHAGE_Escher_MG1655-gi|90111549|ref|NP_417628.2|	PairedContig_3	8358	11462	acrF	112910	110681	no	no	no
10x FLO	PairedContig_3	122143	121268	PROPHAGE_Escher_MG1655-gi|90111549|ref|NP_417628.2|	PairedContig_3	11474	12631	acrE	109794	109512	no	no	no
10x FLO	PairedContig_3	122143	121268	PROPHAGE_Escher_MG1655-gi|90111549|ref|NP_417628.2|	PairedContig_3	13030	13692	acrS	108238	108451	no	no	no
10x FLO	PairedContig_3	122143	121268	PROPHAGE_Escher_MG1655-gi|90111549|ref|NP_417628.2|	PairedContig_3	213535	214354	bacA	92267	92211	no	no	no
10x FLO	PairedContig_3	122143	121268	PROPHAGE_Escher_MG1655-gi|90111549|ref|NP_417628.2|	PairedContig_3	241872	243359	tolC	120604	121216	no	no	no
10x FLO	PairedContig_6	58471	57899	PROPHAGE_Escher_MG1655-gi|16129505|ref|NP_416064.1|	PairedContig_6	37889	38272	marA	20010	20199	no	no	yes
10x FLO	PairedContig_29	116844	117671	PROPHAGE_Escher_MG1655-gi|49176353|ref|YP_026220.1|	PairedContig_29	364	1188	gadX	117307	115656	no	no	no
10x FLO	PairedContig_29	116844	117671	PROPHAGE_Escher_MG1655-gi|49176353|ref|YP_026220.1|	PairedContig_29	1557	2285	gadW	116114	114559	no	no	no
10x FLO	PairedContig_29	116844	117671	PROPHAGE_Escher_MG1655-gi|49176353|ref|YP_026220.1|	PairedContig_29	2648	5761	mdtF	115023	111083	no	no	no
10x FLO	PairedContig_29	116844	117671	PROPHAGE_Escher_MG1655-gi|49176353|ref|YP_026220.1|	PairedContig_29	5786	6943	mdtE	111885	109901	no	no	no
10x FLO	PairedContig_29	116844	117671	PROPHAGE_Escher_MG1655-gi|49176353|ref|YP_026220.1|	PairedContig_29	186780	187412	CRP	69109	70568	no	no	no
10x FLO	PairedContig_43	184544	182271	PROPHAGE_Escher_EDL933-gi|15800640|ref|NP_286654.1|	PairedContig_43	142610	144358	msbA	39661	40186	no	no	yes
10x FLO	PairedContig_43	34339	33140	PROPHAGE_Escher_CFT073-gi|26247050|ref|NP_753090.1|	PairedContig_43	142610	144358	msbA	109470	110019	no	no	no
10x FLO	PairedContig_81	57293	58621	PROPHAGE_Escher_MG1655-gi|16131769|ref|NP_418366.1|	PairedContig_81	74101	75474	cpxA	15480	18181	no	no	yes
10x FLO	PairedContig_111	174693	173035	PHAGE_Escher_500465_1_NC_049342-gi|100050|ref|YP_009949249.1|	PairedContig_111	142805	144343	emrB	30230	30350	no	no	yes
10x FLO	PairedContig_111	174693	173035	PHAGE_Escher_500465_1_NC_049342-gi|100050|ref|YP_009949249.1|	PairedContig_111	144360	145532	emrA	28675	29161	no	no	yes
10x FLO	PairedContig_111	174693	173035	PHAGE_Escher_500465_1_NC_049342-gi|100050|ref|YP_009949249.1|	PairedContig_111	145659	146189	emrR	27376	28504	no	no	yes
10x FLO	PairedContig_111	177651	176431	PHAGE_Escher_500465_1_NC_049342-gi|100055|ref|YP_009949254.1|	PairedContig_111	142805	144343	emrB	33626	33308	no	no	yes
10x FLO	PairedContig_111	177651	176431	PHAGE_Escher_500465_1_NC_049342-gi|100055|ref|YP_009949254.1|	PairedContig_111	144360	145532	emrA	32071	32119	no	no	yes
10x FLO	PairedContig_111	177651	176431	PHAGE_Escher_500465_1_NC_049342-gi|100055|ref|YP_009949254.1|	PairedContig_111	145659	146189	emrR	30772	31462	no	no	yes
10x FLO	PairedContig_111	131829	132887	PROPHAGE_Escher_MG1655-gi|16130606|ref|NP_417179.1|	PairedContig_111	142805	144343	emrB	9918	12514	no	yes	yes
10x FLO	PairedContig_111	131829	132887	PROPHAGE_Escher_MG1655-gi|16130606|ref|NP_417179.1|	PairedContig_111	144360	145532	emrA	11473	13703	no	no	yes
10x FLO	PairedContig_111	131829	132887	PROPHAGE_Escher_MG1655-gi|16130606|ref|NP_417179.1|	PairedContig_111	145659	146189	emrR	12772	14360	no	no	yes
10x FLO	PairedContig_111	178693	179655	PHAGE_Escher_500465_1_NC_049342-gi|100057|ref|YP_009949256.1|	PairedContig_111	142805	144343	emrB	36850	34350	no	no	yes
10x FLO	PairedContig_111	178693	179655	PHAGE_Escher_500465_1_NC_049342-gi|100057|ref|YP_009949256.1|	PairedContig_111	144360	145532	emrA	35295	33161	no	no	yes
10x FLO	PairedContig_111	178693	179655	PHAGE_Escher_500465_1_NC_049342-gi|100057|ref|YP_009949256.1|	PairedContig_111	145659	146189	emrR	33996	32504	no	no	yes
10x FLO	PairedContig_111	178526	177738	PHAGE_Escher_500465_1_NC_049342-gi|100056|ref|YP_009949255.1|	PairedContig_111	142805	144343	emrB	34933	34183	no	no	yes
10x FLO	PairedContig_111	178526	177738	PHAGE_Escher_500465_1_NC_049342-gi|100056|ref|YP_009949255.1|	PairedContig_111	144360	145532	emrA	33378	32994	no	no	yes
10x FLO	PairedContig_111	178526	177738	PHAGE_Escher_500465_1_NC_049342-gi|100056|ref|YP_009949255.1|	PairedContig_111	145659	146189	emrR	32079	32337	no	no	yes
100x FLO	PairedContig_0	254014	252083	PROPHAGE_Escher_MG1655-gi|16131068|ref|NP_417645.1|	PairedContig_0	108353	109840	tolC	143730	144174	no	no	no
100x FLO	PairedContig_0	254014	252083	PROPHAGE_Escher_MG1655-gi|16131068|ref|NP_417645.1|	PairedContig_0	137358	138177	bacA	114725	115837	no	no	no
100x FLO	PairedContig_0	254014	252083	PROPHAGE_Escher_MG1655-gi|16131068|ref|NP_417645.1|	PairedContig_0	338020	338682	acrS	85937	84668	no	no	no
100x FLO	PairedContig_0	254014	252083	PROPHAGE_Escher_MG1655-gi|16131068|ref|NP_417645.1|	PairedContig_0	339081	340238	acrE	86998	86224	no	no	no
100x FLO	PairedContig_0	254014	252083	PROPHAGE_Escher_MG1655-gi|16131068|ref|NP_417645.1|	PairedContig_0	340250	343354	acrF	88167	89340	no	no	no
100x FLO	PairedContig_0	147094	148932	PHAGE_Klebsi_ST147_VIM1phi7.1_NC_049451-gi|100040|ref|YP_009882596.1|	PairedContig_0	108353	109840	tolC	40579	37254	no	no	yes
100x FLO	PairedContig_0	147094	148932	PHAGE_Klebsi_ST147_VIM1phi7.1_NC_049451-gi|100040|ref|YP_009882596.1|	PairedContig_0	137358	138177	bacA	11574	8917	no	yes	yes
100x FLO	PairedContig_0	147094	148932	PHAGE_Klebsi_ST147_VIM1phi7.1_NC_049451-gi|100040|ref|YP_009882596.1|	PairedContig_0	338020	338682	acrS	189088	191588	no	no	no
100x FLO	PairedContig_0	147094	148932	PHAGE_Klebsi_ST147_VIM1phi7.1_NC_049451-gi|100040|ref|YP_009882596.1|	PairedContig_0	339081	340238	acrE	190149	193144	no	no	no
100x FLO	PairedContig_0	147094	148932	PHAGE_Klebsi_ST147_VIM1phi7.1_NC_049451-gi|100040|ref|YP_009882596.1|	PairedContig_0	340250	343354	acrF	191318	196260	no	no	no
100x FLO	PairedContig_0	308948	307506	PROPHAGE_Escher_Sakai-gi|15833371|ref|NP_312144.1|	PairedContig_0	108353	109840	tolC	199153	199108	no	no	no
100x FLO	PairedContig_0	308948	307506	PROPHAGE_Escher_Sakai-gi|15833371|ref|NP_312144.1|	PairedContig_0	137358	138177	bacA	170148	170771	no	no	no
100x FLO	PairedContig_0	308948	307506	PROPHAGE_Escher_Sakai-gi|15833371|ref|NP_312144.1|	PairedContig_0	338020	338682	acrS	30514	29734	no	no	yes
100x FLO	PairedContig_0	308948	307506	PROPHAGE_Escher_Sakai-gi|15833371|ref|NP_312144.1|	PairedContig_0	339081	340238	acrE	31575	31290	no	no	yes
100x FLO	PairedContig_0	308948	307506	PROPHAGE_Escher_Sakai-gi|15833371|ref|NP_312144.1|	PairedContig_0	340250	343354	acrF	32744	34406	no	no	yes
100x FLO	PairedContig_0	27556	26234	PROPHAGE_Escher_MG1655-gi|16132099|ref|NP_418698.1|	PairedContig_0	108353	109840	tolC	82119	82284	no	no	no
100x FLO	PairedContig_0	27556	26234	PROPHAGE_Escher_MG1655-gi|16132099|ref|NP_418698.1|	PairedContig_0	137358	138177	bacA	111124	110621	no	no	no
100x FLO	PairedContig_0	27556	26234	PROPHAGE_Escher_MG1655-gi|16132099|ref|NP_418698.1|	PairedContig_0	338020	338682	acrS	311786	311126	no	no	no
100x FLO	PairedContig_0	27556	26234	PROPHAGE_Escher_MG1655-gi|16132099|ref|NP_418698.1|	PairedContig_0	339081	340238	acrE	312847	312682	no	no	no
100x FLO	PairedContig_0	27556	26234	PROPHAGE_Escher_MG1655-gi|16132099|ref|NP_418698.1|	PairedContig_0	340250	343354	acrF	314016	315798	no	no	no
100x FLO	PairedContig_0	297671	299035	PROPHAGE_Escher_MG1655-gi|16131124|ref|NP_417701.1|	PairedContig_0	108353	109840	tolC	190682	187831	no	no	no
100x FLO	PairedContig_0	297671	299035	PROPHAGE_Escher_MG1655-gi|16131124|ref|NP_417701.1|	PairedContig_0	137358	138177	bacA	161677	159494	no	no	no
100x FLO	PairedContig_0	297671	299035	PROPHAGE_Escher_MG1655-gi|16131124|ref|NP_417701.1|	PairedContig_0	338020	338682	acrS	38985	41011	no	no	yes
100x FLO	PairedContig_0	297671	299035	PROPHAGE_Escher_MG1655-gi|16131124|ref|NP_417701.1|	PairedContig_0	339081	340238	acrE	40046	42567	no	no	yes
100x FLO	PairedContig_0	297671	299035	PROPHAGE_Escher_MG1655-gi|16131124|ref|NP_417701.1|	PairedContig_0	340250	343354	acrF	41215	45683	no	no	yes
100x FLO	PairedContig_0	299128	300192	PROPHAGE_Escher_MG1655-gi|16131125|ref|NP_417702.1|	PairedContig_0	108353	109840	tolC	191839	189288	no	no	no
100x FLO	PairedContig_0	299128	300192	PROPHAGE_Escher_MG1655-gi|16131125|ref|NP_417702.1|	PairedContig_0	137358	138177	bacA	162834	160951	no	no	no
100x FLO	PairedContig_0	299128	300192	PROPHAGE_Escher_MG1655-gi|16131125|ref|NP_417702.1|	PairedContig_0	338020	338682	acrS	37828	39554	no	no	yes
100x FLO	PairedContig_0	299128	300192	PROPHAGE_Escher_MG1655-gi|16131125|ref|NP_417702.1|	PairedContig_0	339081	340238	acrE	38889	41110	no	no	yes
100x FLO	PairedContig_0	299128	300192	PROPHAGE_Escher_MG1655-gi|16131125|ref|NP_417702.1|	PairedContig_0	340250	343354	acrF	40058	44226	no	no	yes
100x FLO	PairedContig_0	144590	143580	PROPHAGE_Escher_MG1655-gi|16130960|ref|NP_417536.1|	PairedContig_0	108353	109840	tolC	35227	34750	no	no	yes
100x FLO	PairedContig_0	144590	143580	PROPHAGE_Escher_MG1655-gi|16130960|ref|NP_417536.1|	PairedContig_0	137358	138177	bacA	6222	6413	no	yes	yes
100x FLO	PairedContig_0	144590	143580	PROPHAGE_Escher_MG1655-gi|16130960|ref|NP_417536.1|	PairedContig_0	338020	338682	acrS	194440	194092	no	no	no
100x FLO	PairedContig_0	144590	143580	PROPHAGE_Escher_MG1655-gi|16130960|ref|NP_417536.1|	PairedContig_0	339081	340238	acrE	195501	195648	no	no	no
100x FLO	PairedContig_0	144590	143580	PROPHAGE_Escher_MG1655-gi|16130960|ref|NP_417536.1|	PairedContig_0	340250	343354	acrF	196670	198764	no	no	no
100x FLO	PairedContig_0	229569	230444	PROPHAGE_Escher_MG1655-gi|90111549|ref|NP_417628.2|	PairedContig_0	108353	109840	tolC	122091	119729	no	no	no
100x FLO	PairedContig_0	229569	230444	PROPHAGE_Escher_MG1655-gi|90111549|ref|NP_417628.2|	PairedContig_0	137358	138177	bacA	93086	91392	no	no	no
100x FLO	PairedContig_0	229569	230444	PROPHAGE_Escher_MG1655-gi|90111549|ref|NP_417628.2|	PairedContig_0	338020	338682	acrS	107576	109113	no	no	no
100x FLO	PairedContig_0	229569	230444	PROPHAGE_Escher_MG1655-gi|90111549|ref|NP_417628.2|	PairedContig_0	339081	340238	acrE	108637	110669	no	no	no
100x FLO	PairedContig_0	229569	230444	PROPHAGE_Escher_MG1655-gi|90111549|ref|NP_417628.2|	PairedContig_0	340250	343354	acrF	109806	113785	no	no	no
100x FLO	PairedContig_4	184670	182397	PROPHAGE_Escher_EDL933-gi|15800640|ref|NP_286654.1|	PairedContig_4	142775	144523	msbA	39622	40147	no	no	yes
100x FLO	PairedContig_4	184670	182397	PROPHAGE_Escher_EDL933-gi|15800640|ref|NP_286654.1|	PairedContig_4	222782	224014	Escherichia_coli_mdfA	40385	39344	no	no	yes
100x FLO	PairedContig_4	34504	33305	PROPHAGE_Escher_CFT073-gi|26247050|ref|NP_753090.1|	PairedContig_4	142775	144523	msbA	109470	110019	no	no	no
100x FLO	PairedContig_4	34504	33305	PROPHAGE_Escher_CFT073-gi|26247050|ref|NP_753090.1|	PairedContig_4	222782	224014	Escherichia_coli_mdfA	189477	189510	no	no	no
100x FLO	PairedContig_8	116844	117671	PROPHAGE_Escher_MG1655-gi|49176353|ref|YP_026220.1|	PairedContig_8	364	1188	gadX	117307	115656	no	no	no
100x FLO	PairedContig_8	116844	117671	PROPHAGE_Escher_MG1655-gi|49176353|ref|YP_026220.1|	PairedContig_8	1557	2285	gadW	116114	114559	no	no	no
100x FLO	PairedContig_8	116844	117671	PROPHAGE_Escher_MG1655-gi|49176353|ref|YP_026220.1|	PairedContig_8	2648	5761	mdtF	115023	111083	no	no	no
100x FLO	PairedContig_8	116844	117671	PROPHAGE_Escher_MG1655-gi|49176353|ref|YP_026220.1|	PairedContig_8	5786	6943	mdtE	111885	109901	no	no	no
100x FLO	PairedContig_8	116844	117671	PROPHAGE_Escher_MG1655-gi|49176353|ref|YP_026220.1|	PairedContig_8	186780	187412	CRP	69109	70568	no	no	no
100x FLO	PairedContig_20	20234	21892	PHAGE_Escher_500465_1_NC_049342-gi|100050|ref|YP_009949249.1|	PairedContig_20	48738	49268	emrR	26846	29034	no	no	yes
100x FLO	PairedContig_20	20234	21892	PHAGE_Escher_500465_1_NC_049342-gi|100050|ref|YP_009949249.1|	PairedContig_20	49395	50567	emrA	27503	30333	no	no	yes
100x FLO	PairedContig_20	20234	21892	PHAGE_Escher_500465_1_NC_049342-gi|100050|ref|YP_009949249.1|	PairedContig_20	50584	52122	emrB	28692	31888	no	no	yes
100x FLO	PairedContig_20	17276	18496	PHAGE_Escher_500465_1_NC_049342-gi|100055|ref|YP_009949254.1|	PairedContig_20	48738	49268	emrR	30242	31992	no	no	yes
100x FLO	PairedContig_20	17276	18496	PHAGE_Escher_500465_1_NC_049342-gi|100055|ref|YP_009949254.1|	PairedContig_20	49395	50567	emrA	30899	33291	no	no	yes
100x FLO	PairedContig_20	17276	18496	PHAGE_Escher_500465_1_NC_049342-gi|100055|ref|YP_009949254.1|	PairedContig_20	50584	52122	emrB	32088	34846	no	no	yes
100x FLO	PairedContig_20	63098	62040	PROPHAGE_Escher_MG1655-gi|16130606|ref|NP_417179.1|	PairedContig_20	48738	49268	emrR	13302	13830	no	no	yes
100x FLO	PairedContig_20	63098	62040	PROPHAGE_Escher_MG1655-gi|16130606|ref|NP_417179.1|	PairedContig_20	49395	50567	emrA	12645	12531	no	no	yes
100x FLO	PairedContig_20	63098	62040	PROPHAGE_Escher_MG1655-gi|16130606|ref|NP_417179.1|	PairedContig_20	50584	52122	emrB	11456	10976	no	no	yes
100x FLO	PairedContig_20	16234	15272	PHAGE_Escher_500465_1_NC_049342-gi|100057|ref|YP_009949256.1|	PairedContig_20	48738	49268	emrR	33466	33034	no	no	yes
100x FLO	PairedContig_20	16234	15272	PHAGE_Escher_500465_1_NC_049342-gi|100057|ref|YP_009949256.1|	PairedContig_20	49395	50567	emrA	34123	34333	no	no	yes
100x FLO	PairedContig_20	16234	15272	PHAGE_Escher_500465_1_NC_049342-gi|100057|ref|YP_009949256.1|	PairedContig_20	50584	52122	emrB	35312	35888	no	no	yes
100x FLO	PairedContig_20	16401	17189	PHAGE_Escher_500465_1_NC_049342-gi|100056|ref|YP_009949255.1|	PairedContig_20	48738	49268	emrR	31549	32867	no	no	yes
100x FLO	PairedContig_20	16401	17189	PHAGE_Escher_500465_1_NC_049342-gi|100056|ref|YP_009949255.1|	PairedContig_20	49395	50567	emrA	32206	34166	no	no	yes
100x FLO	PairedContig_20	16401	17189	PHAGE_Escher_500465_1_NC_049342-gi|100056|ref|YP_009949255.1|	PairedContig_20	50584	52122	emrB	33395	35721	no	no	yes
100x FLO	PairedContig_93	98975	97278	PHAGE_Entero_YYZ_2008_NC_011356-gi|209427798|ref|YP_002274211.1|	PairedContig_93	34634	35881	mdtA	62644	63094	no	no	no
100x FLO	PairedContig_93	98975	97278	PHAGE_Entero_YYZ_2008_NC_011356-gi|209427798|ref|YP_002274211.1|	PairedContig_93	35881	39003	mdtB	61397	59972	no	no	no
100x FLO	PairedContig_93	98975	97278	PHAGE_Entero_YYZ_2008_NC_011356-gi|209427798|ref|YP_002274211.1|	PairedContig_93	39004	42081	mdtC	58274	56894	no	no	no
100x FLO	PairedContig_93	98975	97278	PHAGE_Entero_YYZ_2008_NC_011356-gi|209427798|ref|YP_002274211.1|	PairedContig_93	43494	44897	baeS	53784	54078	no	no	no
100x FLO	PairedContig_93	98975	97278	PHAGE_Entero_YYZ_2008_NC_011356-gi|209427798|ref|YP_002274211.1|	PairedContig_93	44894	45615	baeR	52384	53360	no	no	no
100x FLO	PairedContig_93	98975	97278	PHAGE_Entero_YYZ_2008_NC_011356-gi|209427798|ref|YP_002274211.1|	PairedContig_93	198008	199651	yojI	100730	100676	no	no	no
100x FLO	PairedContig_93	98975	97278	PHAGE_Entero_YYZ_2008_NC_011356-gi|209427798|ref|YP_002274211.1|	PairedContig_93	257547	258515	pmrF	160269	159540	no	no	no
100x FLO	PairedContig_93	98975	97278	PHAGE_Entero_YYZ_2008_NC_011356-gi|209427798|ref|YP_002274211.1|	PairedContig_93	367115	368653	emrY	269837	269678	no	no	no
100x FLO	PairedContig_93	98975	97278	PHAGE_Entero_YYZ_2008_NC_011356-gi|209427798|ref|YP_002274211.1|	PairedContig_93	368653	369708	emrK	271375	270733	no	no	no
100x FLO	PairedContig_93	98975	97278	PHAGE_Entero_YYZ_2008_NC_011356-gi|209427798|ref|YP_002274211.1|	PairedContig_93	370232	370846	evgA	272954	271871	no	no	no
100x FLO	PairedContig_93	98975	97278	PHAGE_Entero_YYZ_2008_NC_011356-gi|209427798|ref|YP_002274211.1|	PairedContig_93	370851	374444	evgS	273573	275469	no	no	no
100x FLO	PairedContig_93	98975	97278	PHAGE_Entero_YYZ_2008_NC_011356-gi|209427798|ref|YP_002274211.1|	PairedContig_93	462449	465562	acrD	365171	366587	no	no	no
100x FLO	PairedContig_93	327494	326277	PHAGE_Escher_500465_2_NC_049343-gi|100041|ref|YP_009949297.1|	PairedContig_93	34634	35881	mdtA	291643	291613	no	no	no
100x FLO	PairedContig_93	327494	326277	PHAGE_Escher_500465_2_NC_049343-gi|100041|ref|YP_009949297.1|	PairedContig_93	35881	39003	mdtB	290396	288491	no	no	no
100x FLO	PairedContig_93	327494	326277	PHAGE_Escher_500465_2_NC_049343-gi|100041|ref|YP_009949297.1|	PairedContig_93	39004	42081	mdtC	287273	285413	no	no	no
100x FLO	PairedContig_93	327494	326277	PHAGE_Escher_500465_2_NC_049343-gi|100041|ref|YP_009949297.1|	PairedContig_93	43494	44897	baeS	282783	282597	no	no	no
100x FLO	PairedContig_93	327494	326277	PHAGE_Escher_500465_2_NC_049343-gi|100041|ref|YP_009949297.1|	PairedContig_93	44894	45615	baeR	281383	281879	no	no	no
100x FLO	PairedContig_93	327494	326277	PHAGE_Escher_500465_2_NC_049343-gi|100041|ref|YP_009949297.1|	PairedContig_93	198008	199651	yojI	128269	127843	no	no	no
100x FLO	PairedContig_93	327494	326277	PHAGE_Escher_500465_2_NC_049343-gi|100041|ref|YP_009949297.1|	PairedContig_93	257547	258515	pmrF	68730	68979	no	no	no
100x FLO	PairedContig_93	327494	326277	PHAGE_Escher_500465_2_NC_049343-gi|100041|ref|YP_009949297.1|	PairedContig_93	367115	368653	emrY	40838	41159	no	no	yes
100x FLO	PairedContig_93	327494	326277	PHAGE_Escher_500465_2_NC_049343-gi|100041|ref|YP_009949297.1|	PairedContig_93	368653	369708	emrK	42376	42214	no	no	yes
100x FLO	PairedContig_93	327494	326277	PHAGE_Escher_500465_2_NC_049343-gi|100041|ref|YP_009949297.1|	PairedContig_93	370232	370846	evgA	43955	43352	no	no	yes
100x FLO	PairedContig_93	327494	326277	PHAGE_Escher_500465_2_NC_049343-gi|100041|ref|YP_009949297.1|	PairedContig_93	370851	374444	evgS	44574	46950	no	no	yes
100x FLO	PairedContig_93	327494	326277	PHAGE_Escher_500465_2_NC_049343-gi|100041|ref|YP_009949297.1|	PairedContig_93	462449	465562	acrD	136172	138068	no	no	no
100x FLO	PairedContig_93	326009	324834	PHAGE_Escher_500465_2_NC_049343-gi|100040|ref|YP_009949296.1|	PairedContig_93	34634	35881	mdtA	290200	290128	no	no	no
100x FLO	PairedContig_93	326009	324834	PHAGE_Escher_500465_2_NC_049343-gi|100040|ref|YP_009949296.1|	PairedContig_93	35881	39003	mdtB	288953	287006	no	no	no
100x FLO	PairedContig_93	326009	324834	PHAGE_Escher_500465_2_NC_049343-gi|100040|ref|YP_009949296.1|	PairedContig_93	39004	42081	mdtC	285830	283928	no	no	no
100x FLO	PairedContig_93	326009	324834	PHAGE_Escher_500465_2_NC_049343-gi|100040|ref|YP_009949296.1|	PairedContig_93	43494	44897	baeS	281340	281112	no	no	no
100x FLO	PairedContig_93	326009	324834	PHAGE_Escher_500465_2_NC_049343-gi|100040|ref|YP_009949296.1|	PairedContig_93	44894	45615	baeR	279940	280394	no	no	no
100x FLO	PairedContig_93	326009	324834	PHAGE_Escher_500465_2_NC_049343-gi|100040|ref|YP_009949296.1|	PairedContig_93	198008	199651	yojI	126826	126358	no	no	no
100x FLO	PairedContig_93	326009	324834	PHAGE_Escher_500465_2_NC_049343-gi|100040|ref|YP_009949296.1|	PairedContig_93	257547	258515	pmrF	67287	67494	no	no	no
100x FLO	PairedContig_93	326009	324834	PHAGE_Escher_500465_2_NC_049343-gi|100040|ref|YP_009949296.1|	PairedContig_93	367115	368653	emrY	42281	42644	no	no	yes
100x FLO	PairedContig_93	326009	324834	PHAGE_Escher_500465_2_NC_049343-gi|100040|ref|YP_009949296.1|	PairedContig_93	368653	369708	emrK	43819	43699	no	no	yes
100x FLO	PairedContig_93	326009	324834	PHAGE_Escher_500465_2_NC_049343-gi|100040|ref|YP_009949296.1|	PairedContig_93	370232	370846	evgA	45398	44837	no	no	yes
100x FLO	PairedContig_93	326009	324834	PHAGE_Escher_500465_2_NC_049343-gi|100040|ref|YP_009949296.1|	PairedContig_93	370851	374444	evgS	46017	48435	no	no	yes
100x FLO	PairedContig_93	326009	324834	PHAGE_Escher_500465_2_NC_049343-gi|100040|ref|YP_009949296.1|	PairedContig_93	462449	465562	acrD	137615	139553	no	no	no
100x FLO	PairedContig_94	267674	269731	PROPHAGE_Escher_MG1655-gi|16129798|ref|NP_416359.1|	PairedContig_94	184779	185111	Escherichia_coli_emrE	84952	82563	no	no	no
100x FLO	PairedContig_94	281697	283742	PROPHAGE_Escher_MG1655-gi|16129784|ref|NP_416344.1|	PairedContig_94	184779	185111	Escherichia_coli_emrE	98963	96586	no	no	no
100x FLO	PairedContig_94	342119	340266	PROPHAGE_Escher_MG1655-gi|16129720|ref|NP_416280.1|	PairedContig_94	184779	185111	Escherichia_coli_emrE	155487	157008	no	no	no
100x FLO	PairedContig_94	154390	153173	PROPHAGE_Escher_CFT073-gi|26248244|ref|NP_754284.1|	PairedContig_94	184779	185111	Escherichia_coli_emrE	31606	30721	no	no	yes
100x FLO	PairedContig_94	8163	6970	PROPHAGE_Escher_CFT073-gi|26248352|ref|NP_754392.1|	PairedContig_94	184779	185111	Escherichia_coli_emrE	177809	176948	no	no	no
100x FLO	PairedContig_94	130523	129483	PROPHAGE_Escher_CFT073-gi|26248270|ref|NP_754310.1|	PairedContig_94	184779	185111	Escherichia_coli_emrE	55296	54588	no	no	no
100x FLO	PairedContig_94	3042	4061	PROPHAGE_Escher_CFT073-gi|26248360|ref|NP_754400.1|	PairedContig_94	184779	185111	Escherichia_coli_emrE	180718	182069	no	no	no
100x FLO	PairedContig_94	3063	4061	PHAGE_Escher_520873_NC_049344-gi|100046|ref|YP_009965324.1|	PairedContig_94	184779	185111	Escherichia_coli_emrE	180718	182048	no	no	no
100x FLO	PairedContig_94	12083	12937	PROPHAGE_Escher_CFT073-gi|26248346|ref|NP_754386.1|	PairedContig_94	184779	185111	Escherichia_coli_emrE	171842	173028	no	no	no
100x FLO	PairedContig_94	4061	4840	PROPHAGE_Escher_CFT073-gi|26248359|ref|NP_754399.1|	PairedContig_94	184779	185111	Escherichia_coli_emrE	179939	181050	no	no	no
100x FLO	PairedContig_94	4064	4840	PHAGE_Escher_520873_NC_049344-gi|100047|ref|YP_009965325.1|	PairedContig_94	184779	185111	Escherichia_coli_emrE	179939	181047	no	no	no
100x FLO	PairedContig_94	305246	305938	PROPHAGE_Escher_MG1655-gi|16129761|ref|NP_416321.1|	PairedContig_94	184779	185111	Escherichia_coli_emrE	121159	120135	no	no	no
100x FLO	PairedContig_97	74974	73646	PROPHAGE_Escher_MG1655-gi|16131769|ref|NP_418366.1|	PairedContig_97	56793	58166	cpxA	16853	16808	no	no	yes
100x FLO	PairedContig_101	33722	34888	PHAGE_Stx2_c_1717_NC_011357-gi|209447203|ref|YP_002274288.1|	PairedContig_101	18025	19191	ugd	16863	14531	no	no	yes
1000x FLO	PairedContig_2	85540	88602	PHAGE_Entero_mEp460_NC_019716-gi|428782329|ref|YP_007112087.1|	PairedContig_2	118720	119103	marA	30118	33563	no	no	yes
1000x FLO	PairedContig_2	76574	78670	PHAGE_Entero_cdtI_NC_009514-gi|148609384|ref|YP_001272515.1|	PairedContig_2	118720	119103	marA	40050	42529	no	no	yes
1000x FLO	PairedContig_2	80404	82359	PHAGE_Entero_cdtI_NC_009514-gi|148609387|ref|YP_001272518.1|	PairedContig_2	118720	119103	marA	36361	38699	no	no	yes
1000x FLO	PairedContig_2	78882	80387	PHAGE_Entero_cdtI_NC_009514-gi|148609386|ref|YP_001272517.1|	PairedContig_2	118720	119103	marA	38333	40221	no	no	yes
1000x FLO	PairedContig_3	210928	208871	PROPHAGE_Escher_MG1655-gi|16129798|ref|NP_416359.1|	PairedContig_3	293491	293823	Escherichia_coli_emrE	84620	82895	no	no	no
1000x FLO	PairedContig_3	196905	194860	PROPHAGE_Escher_MG1655-gi|16129784|ref|NP_416344.1|	PairedContig_3	293491	293823	Escherichia_coli_emrE	98631	96918	no	no	no
1000x FLO	PairedContig_3	136483	138336	PROPHAGE_Escher_MG1655-gi|16129720|ref|NP_416280.1|	PairedContig_3	293491	293823	Escherichia_coli_emrE	155155	157340	no	no	no
1000x FLO	PairedContig_3	324212	325429	PROPHAGE_Escher_CFT073-gi|26248244|ref|NP_754284.1|	PairedContig_3	293491	293823	Escherichia_coli_emrE	31938	30389	no	no	yes
1000x FLO	PairedContig_3	348079	349119	PROPHAGE_Escher_CFT073-gi|26248270|ref|NP_754310.1|	PairedContig_3	293491	293823	Escherichia_coli_emrE	55628	54256	no	no	no
1000x FLO	PairedContig_3	173356	172664	PROPHAGE_Escher_MG1655-gi|16129761|ref|NP_416321.1|	PairedContig_3	293491	293823	Escherichia_coli_emrE	120827	120467	no	no	no
1000x FLO	PairedContig_5	253950	252019	PROPHAGE_Escher_MG1655-gi|16131068|ref|NP_417645.1|	PairedContig_5	108289	109776	tolC	143730	144174	no	no	no
1000x FLO	PairedContig_5	253950	252019	PROPHAGE_Escher_MG1655-gi|16131068|ref|NP_417645.1|	PairedContig_5	137294	138113	bacA	114725	115837	no	no	no
1000x FLO	PairedContig_5	253950	252019	PROPHAGE_Escher_MG1655-gi|16131068|ref|NP_417645.1|	PairedContig_5	337956	338618	acrS	85937	84668	no	no	no
1000x FLO	PairedContig_5	253950	252019	PROPHAGE_Escher_MG1655-gi|16131068|ref|NP_417645.1|	PairedContig_5	339017	340174	acrE	86998	86224	no	no	no
1000x FLO	PairedContig_5	253950	252019	PROPHAGE_Escher_MG1655-gi|16131068|ref|NP_417645.1|	PairedContig_5	340186	343290	acrF	88167	89340	no	no	no
1000x FLO	PairedContig_5	147030	148868	PHAGE_Klebsi_ST147_VIM1phi7.1_NC_049451-gi|100040|ref|YP_009882596.1|	PairedContig_5	108289	109776	tolC	40579	37254	no	no	yes
1000x FLO	PairedContig_5	147030	148868	PHAGE_Klebsi_ST147_VIM1phi7.1_NC_049451-gi|100040|ref|YP_009882596.1|	PairedContig_5	137294	138113	bacA	11574	8917	no	yes	yes
1000x FLO	PairedContig_5	147030	148868	PHAGE_Klebsi_ST147_VIM1phi7.1_NC_049451-gi|100040|ref|YP_009882596.1|	PairedContig_5	337956	338618	acrS	189088	191588	no	no	no
1000x FLO	PairedContig_5	147030	148868	PHAGE_Klebsi_ST147_VIM1phi7.1_NC_049451-gi|100040|ref|YP_009882596.1|	PairedContig_5	339017	340174	acrE	190149	193144	no	no	no
1000x FLO	PairedContig_5	147030	148868	PHAGE_Klebsi_ST147_VIM1phi7.1_NC_049451-gi|100040|ref|YP_009882596.1|	PairedContig_5	340186	343290	acrF	191318	196260	no	no	no
1000x FLO	PairedContig_5	308884	307442	PROPHAGE_Escher_Sakai-gi|15833371|ref|NP_312144.1|	PairedContig_5	108289	109776	tolC	199153	199108	no	no	no
1000x FLO	PairedContig_5	308884	307442	PROPHAGE_Escher_Sakai-gi|15833371|ref|NP_312144.1|	PairedContig_5	137294	138113	bacA	170148	170771	no	no	no
1000x FLO	PairedContig_5	308884	307442	PROPHAGE_Escher_Sakai-gi|15833371|ref|NP_312144.1|	PairedContig_5	337956	338618	acrS	30514	29734	no	no	yes
1000x FLO	PairedContig_5	308884	307442	PROPHAGE_Escher_Sakai-gi|15833371|ref|NP_312144.1|	PairedContig_5	339017	340174	acrE	31575	31290	no	no	yes
1000x FLO	PairedContig_5	308884	307442	PROPHAGE_Escher_Sakai-gi|15833371|ref|NP_312144.1|	PairedContig_5	340186	343290	acrF	32744	34406	no	no	yes
1000x FLO	PairedContig_5	27492	26170	PROPHAGE_Escher_MG1655-gi|16132099|ref|NP_418698.1|	PairedContig_5	108289	109776	tolC	82119	82284	no	no	no
1000x FLO	PairedContig_5	27492	26170	PROPHAGE_Escher_MG1655-gi|16132099|ref|NP_418698.1|	PairedContig_5	137294	138113	bacA	111124	110621	no	no	no
1000x FLO	PairedContig_5	27492	26170	PROPHAGE_Escher_MG1655-gi|16132099|ref|NP_418698.1|	PairedContig_5	337956	338618	acrS	311786	311126	no	no	no
1000x FLO	PairedContig_5	27492	26170	PROPHAGE_Escher_MG1655-gi|16132099|ref|NP_418698.1|	PairedContig_5	339017	340174	acrE	312847	312682	no	no	no
1000x FLO	PairedContig_5	27492	26170	PROPHAGE_Escher_MG1655-gi|16132099|ref|NP_418698.1|	PairedContig_5	340186	343290	acrF	314016	315798	no	no	no
1000x FLO	PairedContig_5	297607	298971	PROPHAGE_Escher_MG1655-gi|16131124|ref|NP_417701.1|	PairedContig_5	108289	109776	tolC	190682	187831	no	no	no
1000x FLO	PairedContig_5	297607	298971	PROPHAGE_Escher_MG1655-gi|16131124|ref|NP_417701.1|	PairedContig_5	137294	138113	bacA	161677	159494	no	no	no
1000x FLO	PairedContig_5	297607	298971	PROPHAGE_Escher_MG1655-gi|16131124|ref|NP_417701.1|	PairedContig_5	337956	338618	acrS	38985	41011	no	no	yes
1000x FLO	PairedContig_5	297607	298971	PROPHAGE_Escher_MG1655-gi|16131124|ref|NP_417701.1|	PairedContig_5	339017	340174	acrE	40046	42567	no	no	yes
1000x FLO	PairedContig_5	297607	298971	PROPHAGE_Escher_MG1655-gi|16131124|ref|NP_417701.1|	PairedContig_5	340186	343290	acrF	41215	45683	no	no	yes
1000x FLO	PairedContig_5	299064	300128	PROPHAGE_Escher_MG1655-gi|16131125|ref|NP_417702.1|	PairedContig_5	108289	109776	tolC	191839	189288	no	no	no
1000x FLO	PairedContig_5	299064	300128	PROPHAGE_Escher_MG1655-gi|16131125|ref|NP_417702.1|	PairedContig_5	137294	138113	bacA	162834	160951	no	no	no
1000x FLO	PairedContig_5	299064	300128	PROPHAGE_Escher_MG1655-gi|16131125|ref|NP_417702.1|	PairedContig_5	337956	338618	acrS	37828	39554	no	no	yes
1000x FLO	PairedContig_5	299064	300128	PROPHAGE_Escher_MG1655-gi|16131125|ref|NP_417702.1|	PairedContig_5	339017	340174	acrE	38889	41110	no	no	yes
1000x FLO	PairedContig_5	299064	300128	PROPHAGE_Escher_MG1655-gi|16131125|ref|NP_417702.1|	PairedContig_5	340186	343290	acrF	40058	44226	no	no	yes
1000x FLO	PairedContig_5	144526	143516	PROPHAGE_Escher_MG1655-gi|16130960|ref|NP_417536.1|	PairedContig_5	108289	109776	tolC	35227	34750	no	no	yes
1000x FLO	PairedContig_5	144526	143516	PROPHAGE_Escher_MG1655-gi|16130960|ref|NP_417536.1|	PairedContig_5	137294	138113	bacA	6222	6413	no	yes	yes
1000x FLO	PairedContig_5	144526	143516	PROPHAGE_Escher_MG1655-gi|16130960|ref|NP_417536.1|	PairedContig_5	337956	338618	acrS	194440	194092	no	no	no
1000x FLO	PairedContig_5	144526	143516	PROPHAGE_Escher_MG1655-gi|16130960|ref|NP_417536.1|	PairedContig_5	339017	340174	acrE	195501	195648	no	no	no
1000x FLO	PairedContig_5	144526	143516	PROPHAGE_Escher_MG1655-gi|16130960|ref|NP_417536.1|	PairedContig_5	340186	343290	acrF	196670	198764	no	no	no
1000x FLO	PairedContig_5	229505	230380	PROPHAGE_Escher_MG1655-gi|90111549|ref|NP_417628.2|	PairedContig_5	108289	109776	tolC	122091	119729	no	no	no
1000x FLO	PairedContig_5	229505	230380	PROPHAGE_Escher_MG1655-gi|90111549|ref|NP_417628.2|	PairedContig_5	137294	138113	bacA	93086	91392	no	no	no
1000x FLO	PairedContig_5	229505	230380	PROPHAGE_Escher_MG1655-gi|90111549|ref|NP_417628.2|	PairedContig_5	337956	338618	acrS	107576	109113	no	no	no
1000x FLO	PairedContig_5	229505	230380	PROPHAGE_Escher_MG1655-gi|90111549|ref|NP_417628.2|	PairedContig_5	339017	340174	acrE	108637	110669	no	no	no
1000x FLO	PairedContig_5	229505	230380	PROPHAGE_Escher_MG1655-gi|90111549|ref|NP_417628.2|	PairedContig_5	340186	343290	acrF	109806	113785	no	no	no
1000x FLO	PairedContig_8	184544	182271	PROPHAGE_Escher_EDL933-gi|15800640|ref|NP_286654.1|	PairedContig_8	142610	144358	msbA	39661	40186	no	no	yes
1000x FLO	PairedContig_8	184544	182271	PROPHAGE_Escher_EDL933-gi|15800640|ref|NP_286654.1|	PairedContig_8	222655	223887	Escherichia_coli_mdfA	40384	39343	no	no	yes
1000x FLO	PairedContig_8	184544	182271	PROPHAGE_Escher_EDL933-gi|15800640|ref|NP_286654.1|	PairedContig_8	365495	366167	kdpE	183224	181623	no	no	no
1000x FLO	PairedContig_8	184544	182271	PROPHAGE_Escher_EDL933-gi|15800640|ref|NP_286654.1|	PairedContig_8	567042	568235	Escherichia_coli_acrA	384771	383691	no	no	no
1000x FLO	PairedContig_8	184544	182271	PROPHAGE_Escher_EDL933-gi|15800640|ref|NP_286654.1|	PairedContig_8	568258	571407	acrB	385987	386863	no	no	no
1000x FLO	PairedContig_8	184544	182271	PROPHAGE_Escher_EDL933-gi|15800640|ref|NP_286654.1|	PairedContig_8	656268	657425	Escherichia_coli_ampH	473997	472881	no	no	no
1000x FLO	PairedContig_8	34339	33140	PROPHAGE_Escher_CFT073-gi|26247050|ref|NP_753090.1|	PairedContig_8	142610	144358	msbA	109470	110019	no	no	no
1000x FLO	PairedContig_8	34339	33140	PROPHAGE_Escher_CFT073-gi|26247050|ref|NP_753090.1|	PairedContig_8	222655	223887	Escherichia_coli_mdfA	189515	189548	no	no	no
1000x FLO	PairedContig_8	34339	33140	PROPHAGE_Escher_CFT073-gi|26247050|ref|NP_753090.1|	PairedContig_8	365495	366167	kdpE	332355	331828	no	no	no
1000x FLO	PairedContig_8	34339	33140	PROPHAGE_Escher_CFT073-gi|26247050|ref|NP_753090.1|	PairedContig_8	567042	568235	Escherichia_coli_acrA	533902	533896	no	no	no
1000x FLO	PairedContig_8	34339	33140	PROPHAGE_Escher_CFT073-gi|26247050|ref|NP_753090.1|	PairedContig_8	568258	571407	acrB	535118	537068	no	no	no
1000x FLO	PairedContig_8	34339	33140	PROPHAGE_Escher_CFT073-gi|26247050|ref|NP_753090.1|	PairedContig_8	656268	657425	Escherichia_coli_ampH	623128	623086	no	no	no
1000x FLO	PairedContig_9	116844	117671	PROPHAGE_Escher_MG1655-gi|49176353|ref|YP_026220.1|	PairedContig_9	364	1188	gadX	117307	115656	no	no	no
1000x FLO	PairedContig_9	116844	117671	PROPHAGE_Escher_MG1655-gi|49176353|ref|YP_026220.1|	PairedContig_9	1557	2285	gadW	116114	114559	no	no	no
1000x FLO	PairedContig_9	116844	117671	PROPHAGE_Escher_MG1655-gi|49176353|ref|YP_026220.1|	PairedContig_9	2648	5761	mdtF	115023	111083	no	no	no
1000x FLO	PairedContig_9	116844	117671	PROPHAGE_Escher_MG1655-gi|49176353|ref|YP_026220.1|	PairedContig_9	5786	6943	mdtE	111885	109901	no	no	no
1000x FLO	PairedContig_9	116844	117671	PROPHAGE_Escher_MG1655-gi|49176353|ref|YP_026220.1|	PairedContig_9	186780	187412	CRP	69109	70568	no	no	no
1000x FLO	PairedContig_59	37566	35908	PHAGE_Escher_500465_1_NC_049342-gi|100050|ref|YP_009949249.1|	PairedContig_59	5678	7216	emrB	30230	30350	no	no	yes
1000x FLO	PairedContig_59	37566	35908	PHAGE_Escher_500465_1_NC_049342-gi|100050|ref|YP_009949249.1|	PairedContig_59	7233	8405	emrA	28675	29161	no	no	yes
1000x FLO	PairedContig_59	37566	35908	PHAGE_Escher_500465_1_NC_049342-gi|100050|ref|YP_009949249.1|	PairedContig_59	8532	9062	emrR	27376	28504	no	no	yes
1000x FLO	PairedContig_59	40524	39304	PHAGE_Escher_500465_1_NC_049342-gi|100055|ref|YP_009949254.1|	PairedContig_59	5678	7216	emrB	33626	33308	no	no	yes
1000x FLO	PairedContig_59	40524	39304	PHAGE_Escher_500465_1_NC_049342-gi|100055|ref|YP_009949254.1|	PairedContig_59	7233	8405	emrA	32071	32119	no	no	yes
1000x FLO	PairedContig_59	40524	39304	PHAGE_Escher_500465_1_NC_049342-gi|100055|ref|YP_009949254.1|	PairedContig_59	8532	9062	emrR	30772	31462	no	no	yes
1000x FLO	PairedContig_59	41566	42528	PHAGE_Escher_500465_1_NC_049342-gi|100057|ref|YP_009949256.1|	PairedContig_59	5678	7216	emrB	36850	34350	no	no	yes
1000x FLO	PairedContig_59	41566	42528	PHAGE_Escher_500465_1_NC_049342-gi|100057|ref|YP_009949256.1|	PairedContig_59	7233	8405	emrA	35295	33161	no	no	yes
1000x FLO	PairedContig_59	41566	42528	PHAGE_Escher_500465_1_NC_049342-gi|100057|ref|YP_009949256.1|	PairedContig_59	8532	9062	emrR	33996	32504	no	no	yes
1000x FLO	PairedContig_59	41399	40611	PHAGE_Escher_500465_1_NC_049342-gi|100056|ref|YP_009949255.1|	PairedContig_59	5678	7216	emrB	34933	34183	no	no	yes
1000x FLO	PairedContig_59	41399	40611	PHAGE_Escher_500465_1_NC_049342-gi|100056|ref|YP_009949255.1|	PairedContig_59	7233	8405	emrA	33378	32994	no	no	yes
1000x FLO	PairedContig_59	41399	40611	PHAGE_Escher_500465_1_NC_049342-gi|100056|ref|YP_009949255.1|	PairedContig_59	8532	9062	emrR	32079	32337	no	no	yes
1000x FLO	PairedContig_71	57271	58599	PROPHAGE_Escher_MG1655-gi|16131769|ref|NP_418366.1|	PairedContig_71	74079	75452	cpxA	15480	18181	no	no	yes
1000x FLO	PairedContig_103	304077	305774	PHAGE_Entero_YYZ_2008_NC_011356-gi|209427798|ref|YP_002274211.1|	PairedContig_103	28717	32310	evgS	277057	271767	no	no	no
1000x FLO	PairedContig_103	304077	305774	PHAGE_Entero_YYZ_2008_NC_011356-gi|209427798|ref|YP_002274211.1|	PairedContig_103	32315	32929	evgA	273459	271148	no	no	no
1000x FLO	PairedContig_103	304077	305774	PHAGE_Entero_YYZ_2008_NC_011356-gi|209427798|ref|YP_002274211.1|	PairedContig_103	33453	34508	emrK	272321	269569	no	no	no
1000x FLO	PairedContig_103	304077	305774	PHAGE_Entero_YYZ_2008_NC_011356-gi|209427798|ref|YP_002274211.1|	PairedContig_103	34508	36046	emrY	271266	268031	no	no	no
1000x FLO	PairedContig_103	304077	305774	PHAGE_Entero_YYZ_2008_NC_011356-gi|209427798|ref|YP_002274211.1|	PairedContig_103	144537	145505	pmrF	161237	158572	no	no	no
1000x FLO	PairedContig_103	304077	305774	PHAGE_Entero_YYZ_2008_NC_011356-gi|209427798|ref|YP_002274211.1|	PairedContig_103	203401	205044	yojI	102373	99033	no	no	no
1000x FLO	PairedContig_103	304077	305774	PHAGE_Entero_YYZ_2008_NC_011356-gi|209427798|ref|YP_002274211.1|	PairedContig_103	357437	358158	baeR	51663	54081	no	no	no
1000x FLO	PairedContig_103	304077	305774	PHAGE_Entero_YYZ_2008_NC_011356-gi|209427798|ref|YP_002274211.1|	PairedContig_103	358155	359558	baeS	52381	55481	no	no	no
1000x FLO	PairedContig_103	304077	305774	PHAGE_Entero_YYZ_2008_NC_011356-gi|209427798|ref|YP_002274211.1|	PairedContig_103	360971	364048	mdtC	55197	59971	no	no	no
1000x FLO	PairedContig_103	304077	305774	PHAGE_Entero_YYZ_2008_NC_011356-gi|209427798|ref|YP_002274211.1|	PairedContig_103	364049	367171	mdtB	58275	63094	no	no	no
1000x FLO	PairedContig_103	304077	305774	PHAGE_Entero_YYZ_2008_NC_011356-gi|209427798|ref|YP_002274211.1|	PairedContig_103	367171	368418	mdtA	61397	64341	no	no	no
1000x FLO	PairedContig_103	75649	76866	PHAGE_Escher_500465_2_NC_049343-gi|100041|ref|YP_009949297.1|	PairedContig_103	28717	32310	evgS	48149	43339	no	no	yes
1000x FLO	PairedContig_103	75649	76866	PHAGE_Escher_500465_2_NC_049343-gi|100041|ref|YP_009949297.1|	PairedContig_103	32315	32929	evgA	44551	42720	no	no	yes
1000x FLO	PairedContig_103	75649	76866	PHAGE_Escher_500465_2_NC_049343-gi|100041|ref|YP_009949297.1|	PairedContig_103	33453	34508	emrK	43413	41141	no	no	yes
1000x FLO	PairedContig_103	75649	76866	PHAGE_Escher_500465_2_NC_049343-gi|100041|ref|YP_009949297.1|	PairedContig_103	34508	36046	emrY	42358	39603	no	no	yes
1000x FLO	PairedContig_103	75649	76866	PHAGE_Escher_500465_2_NC_049343-gi|100041|ref|YP_009949297.1|	PairedContig_103	144537	145505	pmrF	67671	69856	no	no	no
1000x FLO	PairedContig_103	75649	76866	PHAGE_Escher_500465_2_NC_049343-gi|100041|ref|YP_009949297.1|	PairedContig_103	203401	205044	yojI	126535	129395	no	no	no
1000x FLO	PairedContig_103	75649	76866	PHAGE_Escher_500465_2_NC_049343-gi|100041|ref|YP_009949297.1|	PairedContig_103	357437	358158	baeR	280571	282509	no	no	no
1000x FLO	PairedContig_103	75649	76866	PHAGE_Escher_500465_2_NC_049343-gi|100041|ref|YP_009949297.1|	PairedContig_103	358155	359558	baeS	281289	283909	no	no	no
1000x FLO	PairedContig_103	75649	76866	PHAGE_Escher_500465_2_NC_049343-gi|100041|ref|YP_009949297.1|	PairedContig_103	360971	364048	mdtC	284105	288399	no	no	no
1000x FLO	PairedContig_103	75649	76866	PHAGE_Escher_500465_2_NC_049343-gi|100041|ref|YP_009949297.1|	PairedContig_103	364049	367171	mdtB	287183	291522	no	no	no
1000x FLO	PairedContig_103	75649	76866	PHAGE_Escher_500465_2_NC_049343-gi|100041|ref|YP_009949297.1|	PairedContig_103	367171	368418	mdtA	290305	292769	no	no	no
1000x FLO	PairedContig_103	77134	78309	PHAGE_Escher_500465_2_NC_049343-gi|100040|ref|YP_009949296.1|	PairedContig_103	28717	32310	evgS	49592	44824	no	no	yes
1000x FLO	PairedContig_103	77134	78309	PHAGE_Escher_500465_2_NC_049343-gi|100040|ref|YP_009949296.1|	PairedContig_103	32315	32929	evgA	45994	44205	no	no	yes
1000x FLO	PairedContig_103	77134	78309	PHAGE_Escher_500465_2_NC_049343-gi|100040|ref|YP_009949296.1|	PairedContig_103	33453	34508	emrK	44856	42626	no	no	yes
1000x FLO	PairedContig_103	77134	78309	PHAGE_Escher_500465_2_NC_049343-gi|100040|ref|YP_009949296.1|	PairedContig_103	34508	36046	emrY	43801	41088	no	no	yes
1000x FLO	PairedContig_103	77134	78309	PHAGE_Escher_500465_2_NC_049343-gi|100040|ref|YP_009949296.1|	PairedContig_103	144537	145505	pmrF	66228	68371	no	no	no
1000x FLO	PairedContig_103	77134	78309	PHAGE_Escher_500465_2_NC_049343-gi|100040|ref|YP_009949296.1|	PairedContig_103	203401	205044	yojI	125092	127910	no	no	no
1000x FLO	PairedContig_103	77134	78309	PHAGE_Escher_500465_2_NC_049343-gi|100040|ref|YP_009949296.1|	PairedContig_103	357437	358158	baeR	279128	281024	no	no	no
1000x FLO	PairedContig_103	77134	78309	PHAGE_Escher_500465_2_NC_049343-gi|100040|ref|YP_009949296.1|	PairedContig_103	358155	359558	baeS	279846	282424	no	no	no
1000x FLO	PairedContig_103	77134	78309	PHAGE_Escher_500465_2_NC_049343-gi|100040|ref|YP_009949296.1|	PairedContig_103	360971	364048	mdtC	282662	286914	no	no	no
1000x FLO	PairedContig_103	77134	78309	PHAGE_Escher_500465_2_NC_049343-gi|100040|ref|YP_009949296.1|	PairedContig_103	364049	367171	mdtB	285740	290037	no	no	no
1000x FLO	PairedContig_103	77134	78309	PHAGE_Escher_500465_2_NC_049343-gi|100040|ref|YP_009949296.1|	PairedContig_103	367171	368418	mdtA	288862	291284	no	no	no
1000x FLO	PairedContig_110	33698	34864	PHAGE_Stx2_c_1717_NC_011357-gi|209447203|ref|YP_002274288.1|	PairedContig_110	18001	19167	ugd	16863	14531	no	no	yes

## Sheet: Mutation
SAMPLE	CHROM	POS	TYPE	REF	ALT	EVIDENCE	FTYPE	STRAND	NT_POS	AA_POS	EFFECT	LOCUS_TAG	GENE	PRODUCT
0x FLO	NZ_CP087958	1871894	snp	A	G	G:20 A:0	CDS	-	1860/1968	620/655	synonymous_variant c.1860T>C p.Ile620Ile	LOH55_RS08800	aaeB	p-hydroxybenzoic acid efflux pump subunit AaeB
1x FLO	NZ_CP087958	1871894	snp	A	G	G:20 A:0	CDS	-	1860/1968	620/655	synonymous_variant c.1860T>C p.Ile620Ile	LOH55_RS08800	aaeB	p-hydroxybenzoic acid efflux pump subunit AaeB
10x FLO	NZ_CP087958	1871894	snp	A	G	G:20 A:0	CDS	-	1860/1968	620/655	synonymous_variant c.1860T>C p.Ile620Ile	LOH55_RS08800	aaeB	p-hydroxybenzoic acid efflux pump subunit AaeB
100x FLO	NZ_CP087958	1871894	snp	A	G	G:20 A:0	CDS	-	1860/1968	620/655	synonymous_variant c.1860T>C p.Ile620Ile	LOH55_RS08800	aaeB	p-hydroxybenzoic acid efflux pump subunit AaeB
1000x FLO	NZ_CP087958	1871894	snp	A	G	G:20 A:0	CDS	-	1860/1968	620/655	synonymous_variant c.1860T>C p.Ile620Ile	LOH55_RS08800	aaeB	p-hydroxybenzoic acid efflux pump subunit AaeB
100x FLO	NZ_CP087958	3796985	snp	T	A	A:20 T:0	CDS	-	542/3150	181/1049	missense_variant c.542A>T p.Gln181Leu	LOH55_RS17950	acrB	efflux RND transporter permease AcrB
1000x FLO	NZ_CP087958	3795821	snp	T	A	A:20 T:0	CDS	-	1706/3150	569/1049	missense_variant c.1706A>T p.Gln569Leu	LOH55_RS17950	acrB	efflux RND transporter permease AcrB
1000x FLO	NZ_CP087958	3799389	snp	G	A	A:20 G:0	CDS	+	506/648	169/215	missense_variant c.506G>A p.Gly169Asp	LOH55_RS17960	acrR	multidrug efflux transporter transcriptional repressor AcrR
0x FLO	NZ_CP087958	2856203	snp	A	C	C:20 A:0	CDS	-	711/1959	237/652	missense_variant c.711T>G p.Cys237Trp	LOH55_RS13445	acs	acetate--CoA ligase
1x FLO	NZ_CP087958	2856203	snp	A	C	C:20 A:0	CDS	-	711/1959	237/652	missense_variant c.711T>G p.Cys237Trp	LOH55_RS13445	acs	acetate--CoA ligase
10x FLO	NZ_CP087958	2856203	snp	A	C	C:20 A:0	CDS	-	711/1959	237/652	missense_variant c.711T>G p.Cys237Trp	LOH55_RS13445	acs	acetate--CoA ligase
100x FLO	NZ_CP087958	2856203	snp	A	C	C:20 A:0	CDS	-	711/1959	237/652	missense_variant c.711T>G p.Cys237Trp	LOH55_RS13445	acs	acetate--CoA ligase
1000x FLO	NZ_CP087958	2856203	snp	A	C	C:20 A:0	CDS	-	711/1959	237/652	missense_variant c.711T>G p.Cys237Trp	LOH55_RS13445	acs	acetate--CoA ligase
0x FLO	NZ_CP087958	2910918	snp	A	G	G:20 A:0	CDS	-	681/1338	227/445	synonymous_variant c.681T>C p.Ala227Ala	LOH55_RS13705	adiC	arginine/agmatine antiporter
0x FLO	NZ_CP087958	2911395	snp	T	A	A:20 T:0	CDS	-	204/1338	68/445	synonymous_variant c.204A>T p.Pro68Pro	LOH55_RS13705	adiC	arginine/agmatine antiporter
1x FLO	NZ_CP087958	2910918	snp	A	G	G:20 A:0	CDS	-	681/1338	227/445	synonymous_variant c.681T>C p.Ala227Ala	LOH55_RS13705	adiC	arginine/agmatine antiporter
1x FLO	NZ_CP087958	2911395	snp	T	A	A:20 T:0	CDS	-	204/1338	68/445	synonymous_variant c.204A>T p.Pro68Pro	LOH55_RS13705	adiC	arginine/agmatine antiporter
10x FLO	NZ_CP087958	2910918	snp	A	G	G:20 A:0	CDS	-	681/1338	227/445	synonymous_variant c.681T>C p.Ala227Ala	LOH55_RS13705	adiC	arginine/agmatine antiporter
10x FLO	NZ_CP087958	2911395	snp	T	A	A:20 T:0	CDS	-	204/1338	68/445	synonymous_variant c.204A>T p.Pro68Pro	LOH55_RS13705	adiC	arginine/agmatine antiporter
100x FLO	NZ_CP087958	2910918	snp	A	G	G:20 A:0	CDS	-	681/1338	227/445	synonymous_variant c.681T>C p.Ala227Ala	LOH55_RS13705	adiC	arginine/agmatine antiporter
100x FLO	NZ_CP087958	2911395	snp	T	A	A:20 T:0	CDS	-	204/1338	68/445	synonymous_variant c.204A>T p.Pro68Pro	LOH55_RS13705	adiC	arginine/agmatine antiporter
1000x FLO	NZ_CP087958	2910918	snp	A	G	G:20 A:0	CDS	-	681/1338	227/445	synonymous_variant c.681T>C p.Ala227Ala	LOH55_RS13705	adiC	arginine/agmatine antiporter
1000x FLO	NZ_CP087958	2911395	snp	T	A	A:20 T:0	CDS	-	204/1338	68/445	synonymous_variant c.204A>T p.Pro68Pro	LOH55_RS13705	adiC	arginine/agmatine antiporter
0x FLO	NZ_CP087958	1541960	snp	G	T	T:20 G:0	CDS	+	114/3123	38/1040	synonymous_variant c.114G>T p.Val38Val	LOH55_RS07190	agn43	autotransporter adhesin Ag43
0x FLO	NZ_CP087958	1541985	snp	T	C	C:20 T:0	CDS	+	139/3123	47/1040	missense_variant c.139T>C p.Ser47Pro	LOH55_RS07190	agn43	autotransporter adhesin Ag43
0x FLO	NZ_CP087958	1542000	snp	G	T	T:20 G:0	CDS	+	154/3123	52/1040	missense_variant c.154G>T p.Ala52Ser	LOH55_RS07190	agn43	autotransporter adhesin Ag43
0x FLO	NZ_CP087958	1542024	snp	T	G	G:20 T:0	CDS	+	178/3123	60/1040	missense_variant c.178T>G p.Cys60Gly	LOH55_RS07190	agn43	autotransporter adhesin Ag43
0x FLO	NZ_CP087958	1542087	snp	G	A	A:20 G:0	CDS	+	241/3123	81/1040	missense_variant c.241G>A p.Asp81Asn	LOH55_RS07190	agn43	autotransporter adhesin Ag43
1x FLO	NZ_CP087958	1541960	snp	G	T	T:20 G:0	CDS	+	114/3123	38/1040	synonymous_variant c.114G>T p.Val38Val	LOH55_RS07190	agn43	autotransporter adhesin Ag43
1x FLO	NZ_CP087958	1541985	snp	T	C	C:20 T:0	CDS	+	139/3123	47/1040	missense_variant c.139T>C p.Ser47Pro	LOH55_RS07190	agn43	autotransporter adhesin Ag43
1x FLO	NZ_CP087958	1542000	snp	G	T	T:20 G:0	CDS	+	154/3123	52/1040	missense_variant c.154G>T p.Ala52Ser	LOH55_RS07190	agn43	autotransporter adhesin Ag43
1x FLO	NZ_CP087958	1542024	snp	T	G	G:20 T:0	CDS	+	178/3123	60/1040	missense_variant c.178T>G p.Cys60Gly	LOH55_RS07190	agn43	autotransporter adhesin Ag43
1x FLO	NZ_CP087958	1542087	snp	G	A	A:20 G:0	CDS	+	241/3123	81/1040	missense_variant c.241G>A p.Asp81Asn	LOH55_RS07190	agn43	autotransporter adhesin Ag43
1x FLO	NZ_CP087958	1543225	snp	C	T	T:18 C:0	CDS	+	1379/3123	460/1040	missense_variant c.1379C>T p.Thr460Ile	LOH55_RS07190	agn43	autotransporter adhesin Ag43
1x FLO	NZ_CP087958	1543302	snp	G	T	T:13 G:0	CDS	+	1456/3123	486/1040	missense_variant c.1456G>T p.Ala486Ser	LOH55_RS07190	agn43	autotransporter adhesin Ag43
1x FLO	NZ_CP087958	1543307	snp	T	C	C:12 T:0	CDS	+	1461/3123	487/1040	synonymous_variant c.1461T>C p.Leu487Leu	LOH55_RS07190	agn43	autotransporter adhesin Ag43
1x FLO	NZ_CP087958	4433195	snp	T	A	A:10 T:0	CDS	+	2526/3120	842/1039	synonymous_variant c.2526T>A p.Ile842Ile	LOH55_RS20960	agn43	autotransporter adhesin Ag43
1x FLO	NZ_CP087958	4433219	snp	C	T	T:12 C:0	CDS	+	2550/3120	850/1039	synonymous_variant c.2550C>T p.Ser850Ser	LOH55_RS20960	agn43	autotransporter adhesin Ag43
1x FLO	NZ_CP087958	4433236	snp	A	G	G:13 A:0	CDS	+	2567/3120	856/1039	missense_variant c.2567A>G p.Asp856Gly	LOH55_RS20960	agn43	autotransporter adhesin Ag43
1x FLO	NZ_CP087958	4433417	snp	G	A	A:20 G:0	CDS	+	2748/3120	916/1039	synonymous_variant c.2748G>A p.Gln916Gln	LOH55_RS20960	agn43	autotransporter adhesin Ag43
1x FLO	NZ_CP087958	4433606	snp	C	T	T:15 C:0	CDS	+	2937/3120	979/1039	synonymous_variant c.2937C>T p.Thr979Thr	LOH55_RS20960	agn43	autotransporter adhesin Ag43
1x FLO	NZ_CP087958	4433648	snp	T	A	A:12 T:0	CDS	+	2979/3120	993/1039	synonymous_variant c.2979T>A p.Thr993Thr	LOH55_RS20960	agn43	autotransporter adhesin Ag43
1x FLO	NZ_CP087958	4433657	snp	T	C	C:11 T:0	CDS	+	2988/3120	996/1039	synonymous_variant c.2988T>C p.Asp996Asp	LOH55_RS20960	agn43	autotransporter adhesin Ag43
10x FLO	NZ_CP087958	1541960	snp	G	T	T:20 G:0	CDS	+	114/3123	38/1040	synonymous_variant c.114G>T p.Val38Val	LOH55_RS07190	agn43	autotransporter adhesin Ag43
10x FLO	NZ_CP087958	1541985	snp	T	C	C:20 T:0	CDS	+	139/3123	47/1040	missense_variant c.139T>C p.Ser47Pro	LOH55_RS07190	agn43	autotransporter adhesin Ag43
10x FLO	NZ_CP087958	1542000	snp	G	T	T:20 G:0	CDS	+	154/3123	52/1040	missense_variant c.154G>T p.Ala52Ser	LOH55_RS07190	agn43	autotransporter adhesin Ag43
10x FLO	NZ_CP087958	1542024	snp	T	G	G:20 T:0	CDS	+	178/3123	60/1040	missense_variant c.178T>G p.Cys60Gly	LOH55_RS07190	agn43	autotransporter adhesin Ag43
10x FLO	NZ_CP087958	1542087	snp	G	A	A:20 G:0	CDS	+	241/3123	81/1040	missense_variant c.241G>A p.Asp81Asn	LOH55_RS07190	agn43	autotransporter adhesin Ag43
100x FLO	NZ_CP087958	1541960	snp	G	T	T:20 G:0	CDS	+	114/3123	38/1040	synonymous_variant c.114G>T p.Val38Val	LOH55_RS07190	agn43	autotransporter adhesin Ag43
100x FLO	NZ_CP087958	1541985	snp	T	C	C:20 T:0	CDS	+	139/3123	47/1040	missense_variant c.139T>C p.Ser47Pro	LOH55_RS07190	agn43	autotransporter adhesin Ag43
100x FLO	NZ_CP087958	1542000	snp	G	T	T:20 G:0	CDS	+	154/3123	52/1040	missense_variant c.154G>T p.Ala52Ser	LOH55_RS07190	agn43	autotransporter adhesin Ag43
100x FLO	NZ_CP087958	1542024	snp	T	G	G:20 T:0	CDS	+	178/3123	60/1040	missense_variant c.178T>G p.Cys60Gly	LOH55_RS07190	agn43	autotransporter adhesin Ag43
100x FLO	NZ_CP087958	1542087	snp	G	A	A:20 G:0	CDS	+	241/3123	81/1040	missense_variant c.241G>A p.Asp81Asn	LOH55_RS07190	agn43	autotransporter adhesin Ag43
100x FLO	NZ_CP087958	1543225	snp	C	T	T:18 C:0	CDS	+	1379/3123	460/1040	missense_variant c.1379C>T p.Thr460Ile	LOH55_RS07190	agn43	autotransporter adhesin Ag43
100x FLO	NZ_CP087958	1543302	snp	G	T	T:13 G:0	CDS	+	1456/3123	486/1040	missense_variant c.1456G>T p.Ala486Ser	LOH55_RS07190	agn43	autotransporter adhesin Ag43
100x FLO	NZ_CP087958	1543307	snp	T	C	C:12 T:0	CDS	+	1461/3123	487/1040	synonymous_variant c.1461T>C p.Leu487Leu	LOH55_RS07190	agn43	autotransporter adhesin Ag43
1000x FLO	NZ_CP087958	1541960	snp	G	T	T:20 G:0	CDS	+	114/3123	38/1040	synonymous_variant c.114G>T p.Val38Val	LOH55_RS07190	agn43	autotransporter adhesin Ag43
1000x FLO	NZ_CP087958	1541985	snp	T	C	C:20 T:0	CDS	+	139/3123	47/1040	missense_variant c.139T>C p.Ser47Pro	LOH55_RS07190	agn43	autotransporter adhesin Ag43
1000x FLO	NZ_CP087958	1542000	snp	G	T	T:20 G:0	CDS	+	154/3123	52/1040	missense_variant c.154G>T p.Ala52Ser	LOH55_RS07190	agn43	autotransporter adhesin Ag43
1000x FLO	NZ_CP087958	1542024	snp	T	G	G:20 T:0	CDS	+	178/3123	60/1040	missense_variant c.178T>G p.Cys60Gly	LOH55_RS07190	agn43	autotransporter adhesin Ag43
1000x FLO	NZ_CP087958	1542087	snp	G	A	A:20 G:0	CDS	+	241/3123	81/1040	missense_variant c.241G>A p.Asp81Asn	LOH55_RS07190	agn43	autotransporter adhesin Ag43
1000x FLO	NZ_CP087958	4433195	snp	T	A	A:10 T:0	CDS	+	2526/3120	842/1039	synonymous_variant c.2526T>A p.Ile842Ile	LOH55_RS20960	agn43	autotransporter adhesin Ag43
1000x FLO	NZ_CP087958	4433219	snp	C	T	T:12 C:0	CDS	+	2550/3120	850/1039	synonymous_variant c.2550C>T p.Ser850Ser	LOH55_RS20960	agn43	autotransporter adhesin Ag43
1000x FLO	NZ_CP087958	4433236	snp	A	G	G:13 A:0	CDS	+	2567/3120	856/1039	missense_variant c.2567A>G p.Asp856Gly	LOH55_RS20960	agn43	autotransporter adhesin Ag43
0x FLO	NZ_CP087958	5013551	snp	T	G	G:20 T:0	CDS	-	910/1110	304/369	missense_variant c.910A>C p.Met304Leu	LOH55_RS23935	anmK	anhydro-N-acetylmuramic acid kinase
1x FLO	NZ_CP087958	5013551	snp	T	G	G:20 T:0	CDS	-	910/1110	304/369	missense_variant c.910A>C p.Met304Leu	LOH55_RS23935	anmK	anhydro-N-acetylmuramic acid kinase
10x FLO	NZ_CP087958	5013551	snp	T	G	G:20 T:0	CDS	-	910/1110	304/369	missense_variant c.910A>C p.Met304Leu	LOH55_RS23935	anmK	anhydro-N-acetylmuramic acid kinase
100x FLO	NZ_CP087958	5013551	snp	T	G	G:20 T:0	CDS	-	910/1110	304/369	missense_variant c.910A>C p.Met304Leu	LOH55_RS23935	anmK	anhydro-N-acetylmuramic acid kinase
1000x FLO	NZ_CP087958	5013551	snp	T	G	G:20 T:0	CDS	-	910/1110	304/369	missense_variant c.910A>C p.Met304Leu	LOH55_RS23935	anmK	anhydro-N-acetylmuramic acid kinase
0x FLO	NZ_CP087958	3302998	snp	G	A	A:20 G:0	CDS	-	151/378	51/125	synonymous_variant c.151C>T p.Leu51Leu	LOH55_RS15640	apaG	Co2+/Mg2+ efflux protein ApaG
1x FLO	NZ_CP087958	3302998	snp	G	A	A:20 G:0	CDS	-	151/378	51/125	synonymous_variant c.151C>T p.Leu51Leu	LOH55_RS15640	apaG	Co2+/Mg2+ efflux protein ApaG
10x FLO	NZ_CP087958	3302998	snp	G	A	A:20 G:0	CDS	-	151/378	51/125	synonymous_variant c.151C>T p.Leu51Leu	LOH55_RS15640	apaG	Co2+/Mg2+ efflux protein ApaG
100x FLO	NZ_CP087958	3302998	snp	G	A	A:20 G:0	CDS	-	151/378	51/125	synonymous_variant c.151C>T p.Leu51Leu	LOH55_RS15640	apaG	Co2+/Mg2+ efflux protein ApaG
1000x FLO	NZ_CP087958	3302998	snp	G	A	A:20 G:0	CDS	-	151/378	51/125	synonymous_variant c.151C>T p.Leu51Leu	LOH55_RS15640	apaG	Co2+/Mg2+ efflux protein ApaG
0x FLO	NZ_CP087958	594381	snp	G	C	C:20 G:0	CDS	-	718/1110	240/369	missense_variant c.718C>G p.Leu240Val	LOH55_RS02840	apbC	iron-sulfur cluster carrier protein ApbC
1x FLO	NZ_CP087958	594381	snp	G	C	C:20 G:0	CDS	-	718/1110	240/369	missense_variant c.718C>G p.Leu240Val	LOH55_RS02840	apbC	iron-sulfur cluster carrier protein ApbC
10x FLO	NZ_CP087958	594381	snp	G	C	C:20 G:0	CDS	-	718/1110	240/369	missense_variant c.718C>G p.Leu240Val	LOH55_RS02840	apbC	iron-sulfur cluster carrier protein ApbC
100x FLO	NZ_CP087958	594381	snp	G	C	C:20 G:0	CDS	-	718/1110	240/369	missense_variant c.718C>G p.Leu240Val	LOH55_RS02840	apbC	iron-sulfur cluster carrier protein ApbC
1000x FLO	NZ_CP087958	594381	snp	G	C	C:20 G:0	CDS	-	718/1110	240/369	missense_variant c.718C>G p.Leu240Val	LOH55_RS02840	apbC	iron-sulfur cluster carrier protein ApbC
0x FLO	NZ_CP087958	1431639	snp	G	A	A:20 G:0	CDS	-	309/636	103/211	synonymous_variant c.309C>T p.Val103Val	LOH55_RS06625	argO	arginine exporter ArgO
0x FLO	NZ_CP087958	1431933	snp	G	A	A:20 G:0	CDS	-	15/636	5/211	synonymous_variant c.15C>T p.Tyr5Tyr	LOH55_RS06625	argO	arginine exporter ArgO
1x FLO	NZ_CP087958	1431639	snp	G	A	A:20 G:0	CDS	-	309/636	103/211	synonymous_variant c.309C>T p.Val103Val	LOH55_RS06625	argO	arginine exporter ArgO
1x FLO	NZ_CP087958	1431933	snp	G	A	A:20 G:0	CDS	-	15/636	5/211	synonymous_variant c.15C>T p.Tyr5Tyr	LOH55_RS06625	argO	arginine exporter ArgO
10x FLO	NZ_CP087958	1431639	snp	G	A	A:20 G:0	CDS	-	309/636	103/211	synonymous_variant c.309C>T p.Val103Val	LOH55_RS06625	argO	arginine exporter ArgO
10x FLO	NZ_CP087958	1431933	snp	G	A	A:20 G:0	CDS	-	15/636	5/211	synonymous_variant c.15C>T p.Tyr5Tyr	LOH55_RS06625	argO	arginine exporter ArgO
100x FLO	NZ_CP087958	1431639	snp	G	A	A:20 G:0	CDS	-	309/636	103/211	synonymous_variant c.309C>T p.Val103Val	LOH55_RS06625	argO	arginine exporter ArgO
100x FLO	NZ_CP087958	1431933	snp	G	A	A:20 G:0	CDS	-	15/636	5/211	synonymous_variant c.15C>T p.Tyr5Tyr	LOH55_RS06625	argO	arginine exporter ArgO
1000x FLO	NZ_CP087958	1431639	snp	G	A	A:20 G:0	CDS	-	309/636	103/211	synonymous_variant c.309C>T p.Val103Val	LOH55_RS06625	argO	arginine exporter ArgO
1000x FLO	NZ_CP087958	1431933	snp	G	A	A:20 G:0	CDS	-	15/636	5/211	synonymous_variant c.15C>T p.Tyr5Tyr	LOH55_RS06625	argO	arginine exporter ArgO
0x FLO	NZ_CP087958	2005841	snp	A	G	G:20 A:0	CDS	-	1030/1089	344/362	missense_variant c.1030T>C p.Cys344Arg	LOH55_RS09555	aroB	3-dehydroquinate synthase
1x FLO	NZ_CP087958	2005841	snp	A	G	G:20 A:0	CDS	-	1030/1089	344/362	missense_variant c.1030T>C p.Cys344Arg	LOH55_RS09555	aroB	3-dehydroquinate synthase
10x FLO	NZ_CP087958	2005841	snp	A	G	G:20 A:0	CDS	-	1030/1089	344/362	missense_variant c.1030T>C p.Cys344Arg	LOH55_RS09555	aroB	3-dehydroquinate synthase
100x FLO	NZ_CP087958	2005841	snp	A	G	G:20 A:0	CDS	-	1030/1089	344/362	missense_variant c.1030T>C p.Cys344Arg	LOH55_RS09555	aroB	3-dehydroquinate synthase
1000x FLO	NZ_CP087958	2005841	snp	A	G	G:20 A:0	CDS	-	1030/1089	344/362	missense_variant c.1030T>C p.Cys344Arg	LOH55_RS09555	aroB	3-dehydroquinate synthase
0x FLO	NZ_CP087958	65167	snp	G	T	T:20 G:0	CDS	-	947/1035	316/344	stop_gained c.947C>A p.Ser316*	LOH55_RS00325	astA	arginine N-succinyltransferase
1x FLO	NZ_CP087958	65167	snp	G	T	T:20 G:0	CDS	-	947/1035	316/344	stop_gained c.947C>A p.Ser316*	LOH55_RS00325	astA	arginine N-succinyltransferase
10x FLO	NZ_CP087958	65167	snp	G	T	T:20 G:0	CDS	-	947/1035	316/344	stop_gained c.947C>A p.Ser316*	LOH55_RS00325	astA	arginine N-succinyltransferase
100x FLO	NZ_CP087958	65167	snp	G	T	T:20 G:0	CDS	-	947/1035	316/344	stop_gained c.947C>A p.Ser316*	LOH55_RS00325	astA	arginine N-succinyltransferase
1000x FLO	NZ_CP087958	65167	snp	G	T	T:20 G:0	CDS	-	947/1035	316/344	stop_gained c.947C>A p.Ser316*	LOH55_RS00325	astA	arginine N-succinyltransferase
0x FLO	NZ_CP087958	2431009	snp	G	A	A:20 G:0	CDS	-	613/1383	205/460	synonymous_variant c.613C>T p.Leu205Leu	LOH55_RS11500	atpD	F0F1 ATP synthase subunit beta
1x FLO	NZ_CP087958	2431009	snp	G	A	A:20 G:0	CDS	-	613/1383	205/460	synonymous_variant c.613C>T p.Leu205Leu	LOH55_RS11500	atpD	F0F1 ATP synthase subunit beta
10x FLO	NZ_CP087958	2431009	snp	G	A	A:20 G:0	CDS	-	613/1383	205/460	synonymous_variant c.613C>T p.Leu205Leu	LOH55_RS11500	atpD	F0F1 ATP synthase subunit beta
100x FLO	NZ_CP087958	2431009	snp	G	A	A:20 G:0	CDS	-	613/1383	205/460	synonymous_variant c.613C>T p.Leu205Leu	LOH55_RS11500	atpD	F0F1 ATP synthase subunit beta
1000x FLO	NZ_CP087958	2431009	snp	G	A	A:20 G:0	CDS	-	613/1383	205/460	synonymous_variant c.613C>T p.Leu205Leu	LOH55_RS11500	atpD	F0F1 ATP synthase subunit beta
0x FLO	NZ_CP087958	2195735	del	AC	A	A:19 AC:0	CDS	-	557/2620	186/872	frameshift_variant c.557delG p.Gly186fs	LOH55_RS10380	bcsA	UDP-forming cellulose synthase catalytic subunit
1x FLO	NZ_CP087958	2195735	del	AC	A	A:18 AC:0	CDS	-	557/2620	186/872	frameshift_variant c.557delG p.Gly186fs	LOH55_RS10380	bcsA	UDP-forming cellulose synthase catalytic subunit
10x FLO	NZ_CP087958	2195735	del	AC	A	A:19 AC:0	CDS	-	557/2620	186/872	frameshift_variant c.557delG p.Gly186fs	LOH55_RS10380	bcsA	UDP-forming cellulose synthase catalytic subunit
100x FLO	NZ_CP087958	2195735	del	AC	A	A:18 AC:0	CDS	-	557/2620	186/872	frameshift_variant c.557delG p.Gly186fs	LOH55_RS10380	bcsA	UDP-forming cellulose synthase catalytic subunit
1000x FLO	NZ_CP087958	2195735	del	AC	A	A:19 AC:0	CDS	-	557/2620	186/872	frameshift_variant c.557delG p.Gly186fs	LOH55_RS10380	bcsA	UDP-forming cellulose synthase catalytic subunit
0x FLO	NZ_CP087958	2200502	snp	A	C	C:20 A:0	CDS	+	1233/1680	411/559	missense_variant c.1233A>C p.Lys411Asn	LOH55_RS10405	bcsG	cellulose biosynthesis protein BcsG
1x FLO	NZ_CP087958	2200502	snp	A	C	C:20 A:0	CDS	+	1233/1680	411/559	missense_variant c.1233A>C p.Lys411Asn	LOH55_RS10405	bcsG	cellulose biosynthesis protein BcsG
10x FLO	NZ_CP087958	2200502	snp	A	C	C:20 A:0	CDS	+	1233/1680	411/559	missense_variant c.1233A>C p.Lys411Asn	LOH55_RS10405	bcsG	cellulose biosynthesis protein BcsG
100x FLO	NZ_CP087958	2200502	snp	A	C	C:20 A:0	CDS	+	1233/1680	411/559	missense_variant c.1233A>C p.Lys411Asn	LOH55_RS10405	bcsG	cellulose biosynthesis protein BcsG
1000x FLO	NZ_CP087958	2200502	snp	A	C	C:20 A:0	CDS	+	1233/1680	411/559	missense_variant c.1233A>C p.Lys411Asn	LOH55_RS10405	bcsG	cellulose biosynthesis protein BcsG
0x FLO	NZ_CP087958	2191170	snp	A	G	G:20 A:0	CDS	-	147/1107	49/368	synonymous_variant c.147T>C p.Arg49Arg	LOH55_RS10370	bcsZ	cellulose synthase complex periplasmic endoglucanase BcsZ
1x FLO	NZ_CP087958	2191170	snp	A	G	G:20 A:0	CDS	-	147/1107	49/368	synonymous_variant c.147T>C p.Arg49Arg	LOH55_RS10370	bcsZ	cellulose synthase complex periplasmic endoglucanase BcsZ
10x FLO	NZ_CP087958	2191170	snp	A	G	G:20 A:0	CDS	-	147/1107	49/368	synonymous_variant c.147T>C p.Arg49Arg	LOH55_RS10370	bcsZ	cellulose synthase complex periplasmic endoglucanase BcsZ
100x FLO	NZ_CP087958	2191170	snp	A	G	G:20 A:0	CDS	-	147/1107	49/368	synonymous_variant c.147T>C p.Arg49Arg	LOH55_RS10370	bcsZ	cellulose synthase complex periplasmic endoglucanase BcsZ
1000x FLO	NZ_CP087958	2191170	snp	A	G	G:20 A:0	CDS	-	147/1107	49/368	synonymous_variant c.147T>C p.Arg49Arg	LOH55_RS10370	bcsZ	cellulose synthase complex periplasmic endoglucanase BcsZ
0x FLO	NZ_CP087958	4961623	snp	C	T	T:20 C:0	CDS	-	633/696	211/231	synonymous_variant c.633G>A p.Leu211Leu	LOH55_RS23685	bioD	dethiobiotin synthase
1x FLO	NZ_CP087958	4961623	snp	C	T	T:20 C:0	CDS	-	633/696	211/231	synonymous_variant c.633G>A p.Leu211Leu	LOH55_RS23685	bioD	dethiobiotin synthase
10x FLO	NZ_CP087958	4961623	snp	C	T	T:20 C:0	CDS	-	633/696	211/231	synonymous_variant c.633G>A p.Leu211Leu	LOH55_RS23685	bioD	dethiobiotin synthase
100x FLO	NZ_CP087958	4961623	snp	C	T	T:20 C:0	CDS	-	633/696	211/231	synonymous_variant c.633G>A p.Leu211Leu	LOH55_RS23685	bioD	dethiobiotin synthase
1000x FLO	NZ_CP087958	4961623	snp	C	T	T:20 C:0	CDS	-	633/696	211/231	synonymous_variant c.633G>A p.Leu211Leu	LOH55_RS23685	bioD	dethiobiotin synthase
0x FLO	NZ_CP087958	2033604	snp	G	A	A:20 G:0	CDS	-	181/771	61/256	missense_variant c.181C>T p.Leu61Phe	LOH55_RS09680	bioH	pimeloyl-ACP methyl ester esterase BioH
1x FLO	NZ_CP087958	2033604	snp	G	A	A:20 G:0	CDS	-	181/771	61/256	missense_variant c.181C>T p.Leu61Phe	LOH55_RS09680	bioH	pimeloyl-ACP methyl ester esterase BioH
10x FLO	NZ_CP087958	2033604	snp	G	A	A:20 G:0	CDS	-	181/771	61/256	missense_variant c.181C>T p.Leu61Phe	LOH55_RS09680	bioH	pimeloyl-ACP methyl ester esterase BioH
100x FLO	NZ_CP087958	2033604	snp	G	A	A:20 G:0	CDS	-	181/771	61/256	missense_variant c.181C>T p.Leu61Phe	LOH55_RS09680	bioH	pimeloyl-ACP methyl ester esterase BioH
1000x FLO	NZ_CP087958	2033604	snp	G	A	A:20 G:0	CDS	-	181/771	61/256	missense_variant c.181C>T p.Leu61Phe	LOH55_RS09680	bioH	pimeloyl-ACP methyl ester esterase BioH
0x FLO	NZ_CP087958	3288759	snp	G	A	A:20 G:0	CDS	-	74/1554	25/517	missense_variant c.74C>T p.Ala25Val	LOH55_RS15565	caiC	crotonobetaine/carnitine-CoA ligase
1x FLO	NZ_CP087958	3288759	snp	G	A	A:20 G:0	CDS	-	74/1554	25/517	missense_variant c.74C>T p.Ala25Val	LOH55_RS15565	caiC	crotonobetaine/carnitine-CoA ligase
10x FLO	NZ_CP087958	3288759	snp	G	A	A:20 G:0	CDS	-	74/1554	25/517	missense_variant c.74C>T p.Ala25Val	LOH55_RS15565	caiC	crotonobetaine/carnitine-CoA ligase
100x FLO	NZ_CP087958	3288759	snp	G	A	A:20 G:0	CDS	-	74/1554	25/517	missense_variant c.74C>T p.Ala25Val	LOH55_RS15565	caiC	crotonobetaine/carnitine-CoA ligase
1000x FLO	NZ_CP087958	3288759	snp	G	A	A:20 G:0	CDS	-	74/1554	25/517	missense_variant c.74C>T p.Ala25Val	LOH55_RS15565	caiC	crotonobetaine/carnitine-CoA ligase
0x FLO	NZ_CP087958	1550054	snp	A	G	G:12 A:0	CDS	+	73/369	25/122	missense_variant c.73A>G p.Thr25Ala	LOH55_RS07235	cbtA	type IV toxin-antitoxin system toxin CbtA
0x FLO	NZ_CP087958	1550062	complex	GCCC	ACCT	ACCT:12 GCCC:0	CDS	+	81/369	27/122	synonymous_variant c.81_84delGCCCinsACCT p.29	LOH55_RS07235	cbtA	type IV toxin-antitoxin system toxin CbtA
0x FLO	NZ_CP087958	1550071	snp	C	T	T:12 C:0	CDS	+	90/369	30/122	synonymous_variant c.90C>T p.Phe30Phe	LOH55_RS07235	cbtA	type IV toxin-antitoxin system toxin CbtA
1x FLO	NZ_CP087958	1550054	snp	A	G	G:13 A:0	CDS	+	73/369	25/122	missense_variant c.73A>G p.Thr25Ala	LOH55_RS07235	cbtA	type IV toxin-antitoxin system toxin CbtA
1x FLO	NZ_CP087958	1550062	complex	GCCC	ACCT	ACCT:12 GCCC:0	CDS	+	81/369	27/122	synonymous_variant c.81_84delGCCCinsACCT p.29	LOH55_RS07235	cbtA	type IV toxin-antitoxin system toxin CbtA
1x FLO	NZ_CP087958	1550071	snp	C	T	T:12 C:0	CDS	+	90/369	30/122	synonymous_variant c.90C>T p.Phe30Phe	LOH55_RS07235	cbtA	type IV toxin-antitoxin system toxin CbtA
10x FLO	NZ_CP087958	1550054	snp	A	G	G:14 A:0	CDS	+	73/369	25/122	missense_variant c.73A>G p.Thr25Ala	LOH55_RS07235	cbtA	type IV toxin-antitoxin system toxin CbtA
10x FLO	NZ_CP087958	1550062	complex	GCCC	ACCT	ACCT:12 GCCC:0	CDS	+	81/369	27/122	synonymous_variant c.81_84delGCCCinsACCT p.29	LOH55_RS07235	cbtA	type IV toxin-antitoxin system toxin CbtA
10x FLO	NZ_CP087958	1550071	snp	C	T	T:12 C:0	CDS	+	90/369	30/122	synonymous_variant c.90C>T p.Phe30Phe	LOH55_RS07235	cbtA	type IV toxin-antitoxin system toxin CbtA
100x FLO	NZ_CP087958	1550054	snp	A	G	G:14 A:0	CDS	+	73/369	25/122	missense_variant c.73A>G p.Thr25Ala	LOH55_RS07235	cbtA	type IV toxin-antitoxin system toxin CbtA
100x FLO	NZ_CP087958	1550062	complex	GCCC	ACCT	ACCT:12 GCCC:0	CDS	+	81/369	27/122	synonymous_variant c.81_84delGCCCinsACCT p.29	LOH55_RS07235	cbtA	type IV toxin-antitoxin system toxin CbtA
100x FLO	NZ_CP087958	1550071	snp	C	T	T:12 C:0	CDS	+	90/369	30/122	synonymous_variant c.90C>T p.Phe30Phe	LOH55_RS07235	cbtA	type IV toxin-antitoxin system toxin CbtA
1000x FLO	NZ_CP087958	1550054	snp	A	G	G:12 A:0	CDS	+	73/369	25/122	missense_variant c.73A>G p.Thr25Ala	LOH55_RS07235	cbtA	type IV toxin-antitoxin system toxin CbtA
1000x FLO	NZ_CP087958	1550062	complex	GCCC	ACCT	ACCT:12 GCCC:0	CDS	+	81/369	27/122	synonymous_variant c.81_84delGCCCinsACCT p.29	LOH55_RS07235	cbtA	type IV toxin-antitoxin system toxin CbtA
1000x FLO	NZ_CP087958	1550071	snp	C	T	T:12 C:0	CDS	+	90/369	30/122	synonymous_variant c.90C>T p.Phe30Phe	LOH55_RS07235	cbtA	type IV toxin-antitoxin system toxin CbtA
0x FLO	NZ_CP087958	109513	snp	C	A	A:20 C:0	CDS	+	393/1476	131/491	synonymous_variant c.393C>A p.Gly131Gly	LOH55_RS00525	cdgI	GGDEF domain-containing protein
1x FLO	NZ_CP087958	109513	snp	C	A	A:20 C:0	CDS	+	393/1476	131/491	synonymous_variant c.393C>A p.Gly131Gly	LOH55_RS00525	cdgI	GGDEF domain-containing protein
10x FLO	NZ_CP087958	109513	snp	C	A	A:20 C:0	CDS	+	393/1476	131/491	synonymous_variant c.393C>A p.Gly131Gly	LOH55_RS00525	cdgI	GGDEF domain-containing protein
100x FLO	NZ_CP087958	109513	snp	C	A	A:20 C:0	CDS	+	393/1476	131/491	synonymous_variant c.393C>A p.Gly131Gly	LOH55_RS00525	cdgI	GGDEF domain-containing protein
1000x FLO	NZ_CP087958	109513	snp	C	A	A:20 C:0	CDS	+	393/1476	131/491	synonymous_variant c.393C>A p.Gly131Gly	LOH55_RS00525	cdgI	GGDEF domain-containing protein
0x FLO	NZ_CP087958	4090625	snp	T	A	A:20 T:0	CDS	-	463/672	155/223	missense_variant c.463A>T p.Arg155Trp	LOH55_RS19385	cecR	DNA-binding transcriptional regulator CecR
1x FLO	NZ_CP087958	4090625	snp	T	A	A:20 T:0	CDS	-	463/672	155/223	missense_variant c.463A>T p.Arg155Trp	LOH55_RS19385	cecR	DNA-binding transcriptional regulator CecR
10x FLO	NZ_CP087958	4090625	snp	T	A	A:20 T:0	CDS	-	463/672	155/223	missense_variant c.463A>T p.Arg155Trp	LOH55_RS19385	cecR	DNA-binding transcriptional regulator CecR
100x FLO	NZ_CP087958	4090625	snp	T	A	A:20 T:0	CDS	-	463/672	155/223	missense_variant c.463A>T p.Arg155Trp	LOH55_RS19385	cecR	DNA-binding transcriptional regulator CecR
1000x FLO	NZ_CP087958	4090625	snp	T	A	A:20 T:0	CDS	-	463/672	155/223	missense_variant c.463A>T p.Arg155Trp	LOH55_RS19385	cecR	DNA-binding transcriptional regulator CecR
0x FLO	NZ_CP087958	3990077	del	GA	G	G:19 GA:0	CDS	+	140/328	47/108	frameshift_variant c.140delA p.Asn47fs	LOH55_RS18865	chiQ	ChiQ/YbfN family lipoprotein
1x FLO	NZ_CP087958	3990077	del	GA	G	G:19 GA:0	CDS	+	140/328	47/108	frameshift_variant c.140delA p.Asn47fs	LOH55_RS18865	chiQ	ChiQ/YbfN family lipoprotein
10x FLO	NZ_CP087958	3990077	del	GA	G	G:20 GA:0	CDS	+	140/328	47/108	frameshift_variant c.140delA p.Asn47fs	LOH55_RS18865	chiQ	ChiQ/YbfN family lipoprotein
100x FLO	NZ_CP087958	3990077	del	GA	G	G:19 GA:0	CDS	+	140/328	47/108	frameshift_variant c.140delA p.Asn47fs	LOH55_RS18865	chiQ	ChiQ/YbfN family lipoprotein
1000x FLO	NZ_CP087958	3990077	del	GA	G	G:19 GA:0	CDS	+	140/328	47/108	frameshift_variant c.140delA p.Asn47fs	LOH55_RS18865	chiQ	ChiQ/YbfN family lipoprotein
0x FLO	NZ_CP087958	412917	del	GC	G	G:18 GC:0	CDS	-	2571/2602	857/866	frameshift_variant c.2571delG p.Arg858fs	LOH55_RS02010	clbC	colibactin polyketide synthase ClbC
1x FLO	NZ_CP087958	412917	del	GC	G	G:20 GC:0	CDS	-	2571/2602	857/866	frameshift_variant c.2571delG p.Arg858fs	LOH55_RS02010	clbC	colibactin polyketide synthase ClbC
10x FLO	NZ_CP087958	412917	del	GC	G	G:19 GC:0	CDS	-	2571/2602	857/866	frameshift_variant c.2571delG p.Arg858fs	LOH55_RS02010	clbC	colibactin polyketide synthase ClbC
100x FLO	NZ_CP087958	412917	del	GC	G	G:20 GC:0	CDS	-	2571/2602	857/866	frameshift_variant c.2571delG p.Arg858fs	LOH55_RS02010	clbC	colibactin polyketide synthase ClbC
1000x FLO	NZ_CP087958	412917	del	GC	G	G:18 GC:0	CDS	-	2571/2602	857/866	frameshift_variant c.2571delG p.Arg858fs	LOH55_RS02010	clbC	colibactin polyketide synthase ClbC
0x FLO	NZ_CP087958	393172	snp	A	G	G:20 A:0	CDS	-	1679/6465	560/2154	missense_variant c.1679T>C p.Phe560Ser	LOH55_RS01970	clbK	colibactin hybrid non-ribosomal peptide synthetase/type I polyketide synthase ClbK
1x FLO	NZ_CP087958	393172	snp	A	G	G:20 A:0	CDS	-	1679/6465	560/2154	missense_variant c.1679T>C p.Phe560Ser	LOH55_RS01970	clbK	colibactin hybrid non-ribosomal peptide synthetase/type I polyketide synthase ClbK
10x FLO	NZ_CP087958	393172	snp	A	G	G:20 A:0	CDS	-	1679/6465	560/2154	missense_variant c.1679T>C p.Phe560Ser	LOH55_RS01970	clbK	colibactin hybrid non-ribosomal peptide synthetase/type I polyketide synthase ClbK
100x FLO	NZ_CP087958	393172	snp	A	G	G:20 A:0	CDS	-	1679/6465	560/2154	missense_variant c.1679T>C p.Phe560Ser	LOH55_RS01970	clbK	colibactin hybrid non-ribosomal peptide synthetase/type I polyketide synthase ClbK
1000x FLO	NZ_CP087958	393172	snp	A	G	G:20 A:0	CDS	-	1679/6465	560/2154	missense_variant c.1679T>C p.Phe560Ser	LOH55_RS01970	clbK	colibactin hybrid non-ribosomal peptide synthetase/type I polyketide synthase ClbK
0x FLO	NZ_CP087958	1443111	snp	A	T	T:20 A:0	CDS	-	1206/1389	402/462	synonymous_variant c.1206T>A p.Ile402Ile	LOH55_RS06695	cmtA	PTS mannitol transporter subunit IICB
0x FLO	NZ_CP087958	1443135	snp	A	G	G:20 A:0	CDS	-	1182/1389	394/462	synonymous_variant c.1182T>C p.Arg394Arg	LOH55_RS06695	cmtA	PTS mannitol transporter subunit IICB
0x FLO	NZ_CP087958	1443165	snp	G	A	A:20 G:0	CDS	-	1152/1389	384/462	synonymous_variant c.1152C>T p.Ser384Ser	LOH55_RS06695	cmtA	PTS mannitol transporter subunit IICB
0x FLO	NZ_CP087958	1443180	snp	C	T	T:20 C:0	CDS	-	1137/1389	379/462	synonymous_variant c.1137G>A p.Ala379Ala	LOH55_RS06695	cmtA	PTS mannitol transporter subunit IICB
0x FLO	NZ_CP087958	1443198	snp	G	A	A:20 G:0	CDS	-	1119/1389	373/462	synonymous_variant c.1119C>T p.Ile373Ile	LOH55_RS06695	cmtA	PTS mannitol transporter subunit IICB
0x FLO	NZ_CP087958	1443210	snp	C	A	A:20 C:0	CDS	-	1107/1389	369/462	synonymous_variant c.1107G>T p.Arg369Arg	LOH55_RS06695	cmtA	PTS mannitol transporter subunit IICB
0x FLO	NZ_CP087958	1443228	complex	CCCC	ACCT	ACCT:19 CCCC:0	CDS	-	1089/1389	362/462	synonymous_variant c.1086_1089delGGGGinsAGGT p.364	LOH55_RS06695	cmtA	PTS mannitol transporter subunit IICB
0x FLO	NZ_CP087958	1443287	snp	C	T	T:20 C:0	CDS	-	1030/1389	344/462	missense_variant c.1030G>A p.Glu344Lys	LOH55_RS06695	cmtA	PTS mannitol transporter subunit IICB
0x FLO	NZ_CP087958	1443327	snp	G	A	A:20 G:0	CDS	-	990/1389	330/462	synonymous_variant c.990C>T p.Ile330Ile	LOH55_RS06695	cmtA	PTS mannitol transporter subunit IICB
0x FLO	NZ_CP087958	1443939	snp	A	G	G:20 A:0	CDS	-	378/1389	126/462	synonymous_variant c.378T>C p.Gly126Gly	LOH55_RS06695	cmtA	PTS mannitol transporter subunit IICB
0x FLO	NZ_CP087958	1444014	snp	T	C	C:20 T:0	CDS	-	303/1389	101/462	synonymous_variant c.303A>G p.Ser101Ser	LOH55_RS06695	cmtA	PTS mannitol transporter subunit IICB
0x FLO	NZ_CP087958	1444191	snp	G	A	A:20 G:0	CDS	-	126/1389	42/462	synonymous_variant c.126C>T p.Gly42Gly	LOH55_RS06695	cmtA	PTS mannitol transporter subunit IICB
0x FLO	NZ_CP087958	1444272	snp	G	T	T:20 G:0	CDS	-	45/1389	15/462	synonymous_variant c.45C>A p.Gly15Gly	LOH55_RS06695	cmtA	PTS mannitol transporter subunit IICB
1x FLO	NZ_CP087958	1443111	snp	A	T	T:20 A:0	CDS	-	1206/1389	402/462	synonymous_variant c.1206T>A p.Ile402Ile	LOH55_RS06695	cmtA	PTS mannitol transporter subunit IICB
1x FLO	NZ_CP087958	1443135	snp	A	G	G:20 A:0	CDS	-	1182/1389	394/462	synonymous_variant c.1182T>C p.Arg394Arg	LOH55_RS06695	cmtA	PTS mannitol transporter subunit IICB
1x FLO	NZ_CP087958	1443165	snp	G	A	A:20 G:0	CDS	-	1152/1389	384/462	synonymous_variant c.1152C>T p.Ser384Ser	LOH55_RS06695	cmtA	PTS mannitol transporter subunit IICB
1x FLO	NZ_CP087958	1443180	snp	C	T	T:20 C:0	CDS	-	1137/1389	379/462	synonymous_variant c.1137G>A p.Ala379Ala	LOH55_RS06695	cmtA	PTS mannitol transporter subunit IICB
1x FLO	NZ_CP087958	1443198	snp	G	A	A:20 G:0	CDS	-	1119/1389	373/462	synonymous_variant c.1119C>T p.Ile373Ile	LOH55_RS06695	cmtA	PTS mannitol transporter subunit IICB
1x FLO	NZ_CP087958	1443210	snp	C	A	A:20 C:0	CDS	-	1107/1389	369/462	synonymous_variant c.1107G>T p.Arg369Arg	LOH55_RS06695	cmtA	PTS mannitol transporter subunit IICB
1x FLO	NZ_CP087958	1443228	complex	CCCC	ACCT	ACCT:19 CCCC:0	CDS	-	1089/1389	362/462	synonymous_variant c.1086_1089delGGGGinsAGGT p.364	LOH55_RS06695	cmtA	PTS mannitol transporter subunit IICB
1x FLO	NZ_CP087958	1443287	snp	C	T	T:20 C:0	CDS	-	1030/1389	344/462	missense_variant c.1030G>A p.Glu344Lys	LOH55_RS06695	cmtA	PTS mannitol transporter subunit IICB
1x FLO	NZ_CP087958	1443327	snp	G	A	A:20 G:0	CDS	-	990/1389	330/462	synonymous_variant c.990C>T p.Ile330Ile	LOH55_RS06695	cmtA	PTS mannitol transporter subunit IICB
1x FLO	NZ_CP087958	1443939	snp	A	G	G:20 A:0	CDS	-	378/1389	126/462	synonymous_variant c.378T>C p.Gly126Gly	LOH55_RS06695	cmtA	PTS mannitol transporter subunit IICB
1x FLO	NZ_CP087958	1444014	snp	T	C	C:20 T:0	CDS	-	303/1389	101/462	synonymous_variant c.303A>G p.Ser101Ser	LOH55_RS06695	cmtA	PTS mannitol transporter subunit IICB
1x FLO	NZ_CP087958	1444191	snp	G	A	A:20 G:0	CDS	-	126/1389	42/462	synonymous_variant c.126C>T p.Gly42Gly	LOH55_RS06695	cmtA	PTS mannitol transporter subunit IICB
1x FLO	NZ_CP087958	1444272	snp	G	T	T:20 G:0	CDS	-	45/1389	15/462	synonymous_variant c.45C>A p.Gly15Gly	LOH55_RS06695	cmtA	PTS mannitol transporter subunit IICB
10x FLO	NZ_CP087958	1443111	snp	A	T	T:20 A:0	CDS	-	1206/1389	402/462	synonymous_variant c.1206T>A p.Ile402Ile	LOH55_RS06695	cmtA	PTS mannitol transporter subunit IICB
10x FLO	NZ_CP087958	1443135	snp	A	G	G:20 A:0	CDS	-	1182/1389	394/462	synonymous_variant c.1182T>C p.Arg394Arg	LOH55_RS06695	cmtA	PTS mannitol transporter subunit IICB
10x FLO	NZ_CP087958	1443165	snp	G	A	A:20 G:0	CDS	-	1152/1389	384/462	synonymous_variant c.1152C>T p.Ser384Ser	LOH55_RS06695	cmtA	PTS mannitol transporter subunit IICB
10x FLO	NZ_CP087958	1443180	snp	C	T	T:20 C:0	CDS	-	1137/1389	379/462	synonymous_variant c.1137G>A p.Ala379Ala	LOH55_RS06695	cmtA	PTS mannitol transporter subunit IICB
10x FLO	NZ_CP087958	1443198	snp	G	A	A:20 G:0	CDS	-	1119/1389	373/462	synonymous_variant c.1119C>T p.Ile373Ile	LOH55_RS06695	cmtA	PTS mannitol transporter subunit IICB
10x FLO	NZ_CP087958	1443210	snp	C	A	A:20 C:0	CDS	-	1107/1389	369/462	synonymous_variant c.1107G>T p.Arg369Arg	LOH55_RS06695	cmtA	PTS mannitol transporter subunit IICB
10x FLO	NZ_CP087958	1443228	complex	CCCC	ACCT	ACCT:19 CCCC:0	CDS	-	1089/1389	362/462	synonymous_variant c.1086_1089delGGGGinsAGGT p.364	LOH55_RS06695	cmtA	PTS mannitol transporter subunit IICB
10x FLO	NZ_CP087958	1443287	snp	C	T	T:20 C:0	CDS	-	1030/1389	344/462	missense_variant c.1030G>A p.Glu344Lys	LOH55_RS06695	cmtA	PTS mannitol transporter subunit IICB
10x FLO	NZ_CP087958	1443327	snp	G	A	A:20 G:0	CDS	-	990/1389	330/462	synonymous_variant c.990C>T p.Ile330Ile	LOH55_RS06695	cmtA	PTS mannitol transporter subunit IICB
10x FLO	NZ_CP087958	1443939	snp	A	G	G:20 A:0	CDS	-	378/1389	126/462	synonymous_variant c.378T>C p.Gly126Gly	LOH55_RS06695	cmtA	PTS mannitol transporter subunit IICB
10x FLO	NZ_CP087958	1444014	snp	T	C	C:20 T:0	CDS	-	303/1389	101/462	synonymous_variant c.303A>G p.Ser101Ser	LOH55_RS06695	cmtA	PTS mannitol transporter subunit IICB
10x FLO	NZ_CP087958	1444191	snp	G	A	A:20 G:0	CDS	-	126/1389	42/462	synonymous_variant c.126C>T p.Gly42Gly	LOH55_RS06695	cmtA	PTS mannitol transporter subunit IICB
10x FLO	NZ_CP087958	1444272	snp	G	T	T:20 G:0	CDS	-	45/1389	15/462	synonymous_variant c.45C>A p.Gly15Gly	LOH55_RS06695	cmtA	PTS mannitol transporter subunit IICB
100x FLO	NZ_CP087958	1443111	snp	A	T	T:20 A:0	CDS	-	1206/1389	402/462	synonymous_variant c.1206T>A p.Ile402Ile	LOH55_RS06695	cmtA	PTS mannitol transporter subunit IICB
100x FLO	NZ_CP087958	1443135	snp	A	G	G:20 A:0	CDS	-	1182/1389	394/462	synonymous_variant c.1182T>C p.Arg394Arg	LOH55_RS06695	cmtA	PTS mannitol transporter subunit IICB
100x FLO	NZ_CP087958	1443165	snp	G	A	A:20 G:0	CDS	-	1152/1389	384/462	synonymous_variant c.1152C>T p.Ser384Ser	LOH55_RS06695	cmtA	PTS mannitol transporter subunit IICB
100x FLO	NZ_CP087958	1443180	snp	C	T	T:20 C:0	CDS	-	1137/1389	379/462	synonymous_variant c.1137G>A p.Ala379Ala	LOH55_RS06695	cmtA	PTS mannitol transporter subunit IICB
100x FLO	NZ_CP087958	1443198	snp	G	A	A:20 G:0	CDS	-	1119/1389	373/462	synonymous_variant c.1119C>T p.Ile373Ile	LOH55_RS06695	cmtA	PTS mannitol transporter subunit IICB
100x FLO	NZ_CP087958	1443210	snp	C	A	A:20 C:0	CDS	-	1107/1389	369/462	synonymous_variant c.1107G>T p.Arg369Arg	LOH55_RS06695	cmtA	PTS mannitol transporter subunit IICB
100x FLO	NZ_CP087958	1443228	complex	CCCC	ACCT	ACCT:19 CCCC:0	CDS	-	1089/1389	362/462	synonymous_variant c.1086_1089delGGGGinsAGGT p.364	LOH55_RS06695	cmtA	PTS mannitol transporter subunit IICB
100x FLO	NZ_CP087958	1443287	snp	C	T	T:20 C:0	CDS	-	1030/1389	344/462	missense_variant c.1030G>A p.Glu344Lys	LOH55_RS06695	cmtA	PTS mannitol transporter subunit IICB
100x FLO	NZ_CP087958	1443327	snp	G	A	A:20 G:0	CDS	-	990/1389	330/462	synonymous_variant c.990C>T p.Ile330Ile	LOH55_RS06695	cmtA	PTS mannitol transporter subunit IICB
100x FLO	NZ_CP087958	1443939	snp	A	G	G:20 A:0	CDS	-	378/1389	126/462	synonymous_variant c.378T>C p.Gly126Gly	LOH55_RS06695	cmtA	PTS mannitol transporter subunit IICB
100x FLO	NZ_CP087958	1444014	snp	T	C	C:20 T:0	CDS	-	303/1389	101/462	synonymous_variant c.303A>G p.Ser101Ser	LOH55_RS06695	cmtA	PTS mannitol transporter subunit IICB
100x FLO	NZ_CP087958	1444191	snp	G	A	A:20 G:0	CDS	-	126/1389	42/462	synonymous_variant c.126C>T p.Gly42Gly	LOH55_RS06695	cmtA	PTS mannitol transporter subunit IICB
100x FLO	NZ_CP087958	1444272	snp	G	T	T:20 G:0	CDS	-	45/1389	15/462	synonymous_variant c.45C>A p.Gly15Gly	LOH55_RS06695	cmtA	PTS mannitol transporter subunit IICB
1000x FLO	NZ_CP087958	1443111	snp	A	T	T:20 A:0	CDS	-	1206/1389	402/462	synonymous_variant c.1206T>A p.Ile402Ile	LOH55_RS06695	cmtA	PTS mannitol transporter subunit IICB
1000x FLO	NZ_CP087958	1443135	snp	A	G	G:20 A:0	CDS	-	1182/1389	394/462	synonymous_variant c.1182T>C p.Arg394Arg	LOH55_RS06695	cmtA	PTS mannitol transporter subunit IICB
1000x FLO	NZ_CP087958	1443165	snp	G	A	A:20 G:0	CDS	-	1152/1389	384/462	synonymous_variant c.1152C>T p.Ser384Ser	LOH55_RS06695	cmtA	PTS mannitol transporter subunit IICB
1000x FLO	NZ_CP087958	1443180	snp	C	T	T:20 C:0	CDS	-	1137/1389	379/462	synonymous_variant c.1137G>A p.Ala379Ala	LOH55_RS06695	cmtA	PTS mannitol transporter subunit IICB
1000x FLO	NZ_CP087958	1443198	snp	G	A	A:20 G:0	CDS	-	1119/1389	373/462	synonymous_variant c.1119C>T p.Ile373Ile	LOH55_RS06695	cmtA	PTS mannitol transporter subunit IICB
1000x FLO	NZ_CP087958	1443210	snp	C	A	A:20 C:0	CDS	-	1107/1389	369/462	synonymous_variant c.1107G>T p.Arg369Arg	LOH55_RS06695	cmtA	PTS mannitol transporter subunit IICB
1000x FLO	NZ_CP087958	1443228	complex	CCCC	ACCT	ACCT:19 CCCC:0	CDS	-	1089/1389	362/462	synonymous_variant c.1086_1089delGGGGinsAGGT p.364	LOH55_RS06695	cmtA	PTS mannitol transporter subunit IICB
1000x FLO	NZ_CP087958	1443287	snp	C	T	T:20 C:0	CDS	-	1030/1389	344/462	missense_variant c.1030G>A p.Glu344Lys	LOH55_RS06695	cmtA	PTS mannitol transporter subunit IICB
1000x FLO	NZ_CP087958	1443327	snp	G	A	A:20 G:0	CDS	-	990/1389	330/462	synonymous_variant c.990C>T p.Ile330Ile	LOH55_RS06695	cmtA	PTS mannitol transporter subunit IICB
1000x FLO	NZ_CP087958	1443939	snp	A	G	G:20 A:0	CDS	-	378/1389	126/462	synonymous_variant c.378T>C p.Gly126Gly	LOH55_RS06695	cmtA	PTS mannitol transporter subunit IICB
1000x FLO	NZ_CP087958	1444014	snp	T	C	C:20 T:0	CDS	-	303/1389	101/462	synonymous_variant c.303A>G p.Ser101Ser	LOH55_RS06695	cmtA	PTS mannitol transporter subunit IICB
1000x FLO	NZ_CP087958	1444191	snp	G	A	A:20 G:0	CDS	-	126/1389	42/462	synonymous_variant c.126C>T p.Gly42Gly	LOH55_RS06695	cmtA	PTS mannitol transporter subunit IICB
1000x FLO	NZ_CP087958	1444272	snp	G	T	T:20 G:0	CDS	-	45/1389	15/462	synonymous_variant c.45C>A p.Gly15Gly	LOH55_RS06695	cmtA	PTS mannitol transporter subunit IICB
0x FLO	NZ_CP087958	1444449	snp	G	A	A:20 G:0	CDS	-	339/444	113/147	synonymous_variant c.339C>T p.Gly113Gly	LOH55_RS06700	cmtB	PTS mannitol transporter subunit IIA
0x FLO	NZ_CP087958	1444463	snp	T	C	C:20 T:0	CDS	-	325/444	109/147	missense_variant c.325A>G p.Asn109Asp	LOH55_RS06700	cmtB	PTS mannitol transporter subunit IIA
0x FLO	NZ_CP087958	1444482	snp	C	T	T:20 C:0	CDS	-	306/444	102/147	synonymous_variant c.306G>A p.Gly102Gly	LOH55_RS06700	cmtB	PTS mannitol transporter subunit IIA
0x FLO	NZ_CP087958	1444529	snp	T	C	C:20 T:0	CDS	-	259/444	87/147	missense_variant c.259A>G p.Ser87Gly	LOH55_RS06700	cmtB	PTS mannitol transporter subunit IIA
0x FLO	NZ_CP087958	1444569	snp	C	T	T:20 C:0	CDS	-	219/444	73/147	synonymous_variant c.219G>A p.Gly73Gly	LOH55_RS06700	cmtB	PTS mannitol transporter subunit IIA
0x FLO	NZ_CP087958	1444580	snp	A	G	G:20 A:0	CDS	-	208/444	70/147	missense_variant c.208T>C p.Ser70Pro	LOH55_RS06700	cmtB	PTS mannitol transporter subunit IIA
0x FLO	NZ_CP087958	1444626	snp	G	A	A:20 G:0	CDS	-	162/444	54/147	synonymous_variant c.162C>T p.Gly54Gly	LOH55_RS06700	cmtB	PTS mannitol transporter subunit IIA
0x FLO	NZ_CP087958	1444633	complex	TTA	CTG	CTG:19 TTA:0	CDS	-	155/444	51/147	missense_variant c.153_155delTAAinsCAG p.Asn52Ser	LOH55_RS06700	cmtB	PTS mannitol transporter subunit IIA
0x FLO	NZ_CP087958	1444760	complex	ATTT	GCTC	GCTC:18 ATTT:0	CDS	-	28/444	9/147	missense_variant c.25_28delAAATinsGAGC p.LysSer9GluPro	LOH55_RS06700	cmtB	PTS mannitol transporter subunit IIA
1x FLO	NZ_CP087958	1444449	snp	G	A	A:20 G:0	CDS	-	339/444	113/147	synonymous_variant c.339C>T p.Gly113Gly	LOH55_RS06700	cmtB	PTS mannitol transporter subunit IIA
1x FLO	NZ_CP087958	1444463	snp	T	C	C:20 T:0	CDS	-	325/444	109/147	missense_variant c.325A>G p.Asn109Asp	LOH55_RS06700	cmtB	PTS mannitol transporter subunit IIA
1x FLO	NZ_CP087958	1444482	snp	C	T	T:20 C:0	CDS	-	306/444	102/147	synonymous_variant c.306G>A p.Gly102Gly	LOH55_RS06700	cmtB	PTS mannitol transporter subunit IIA
1x FLO	NZ_CP087958	1444529	snp	T	C	C:20 T:0	CDS	-	259/444	87/147	missense_variant c.259A>G p.Ser87Gly	LOH55_RS06700	cmtB	PTS mannitol transporter subunit IIA
1x FLO	NZ_CP087958	1444569	snp	C	T	T:20 C:0	CDS	-	219/444	73/147	synonymous_variant c.219G>A p.Gly73Gly	LOH55_RS06700	cmtB	PTS mannitol transporter subunit IIA
1x FLO	NZ_CP087958	1444580	snp	A	G	G:20 A:0	CDS	-	208/444	70/147	missense_variant c.208T>C p.Ser70Pro	LOH55_RS06700	cmtB	PTS mannitol transporter subunit IIA
1x FLO	NZ_CP087958	1444626	snp	G	A	A:20 G:0	CDS	-	162/444	54/147	synonymous_variant c.162C>T p.Gly54Gly	LOH55_RS06700	cmtB	PTS mannitol transporter subunit IIA
1x FLO	NZ_CP087958	1444633	complex	TTA	CTG	CTG:19 TTA:0	CDS	-	155/444	51/147	missense_variant c.153_155delTAAinsCAG p.Asn52Ser	LOH55_RS06700	cmtB	PTS mannitol transporter subunit IIA
1x FLO	NZ_CP087958	1444760	complex	ATTT	GCTC	GCTC:18 ATTT:0	CDS	-	28/444	9/147	missense_variant c.25_28delAAATinsGAGC p.LysSer9GluPro	LOH55_RS06700	cmtB	PTS mannitol transporter subunit IIA
10x FLO	NZ_CP087958	1444449	snp	G	A	A:20 G:0	CDS	-	339/444	113/147	synonymous_variant c.339C>T p.Gly113Gly	LOH55_RS06700	cmtB	PTS mannitol transporter subunit IIA
10x FLO	NZ_CP087958	1444463	snp	T	C	C:20 T:0	CDS	-	325/444	109/147	missense_variant c.325A>G p.Asn109Asp	LOH55_RS06700	cmtB	PTS mannitol transporter subunit IIA
10x FLO	NZ_CP087958	1444482	snp	C	T	T:20 C:0	CDS	-	306/444	102/147	synonymous_variant c.306G>A p.Gly102Gly	LOH55_RS06700	cmtB	PTS mannitol transporter subunit IIA
10x FLO	NZ_CP087958	1444529	snp	T	C	C:20 T:0	CDS	-	259/444	87/147	missense_variant c.259A>G p.Ser87Gly	LOH55_RS06700	cmtB	PTS mannitol transporter subunit IIA
10x FLO	NZ_CP087958	1444569	snp	C	T	T:20 C:0	CDS	-	219/444	73/147	synonymous_variant c.219G>A p.Gly73Gly	LOH55_RS06700	cmtB	PTS mannitol transporter subunit IIA
10x FLO	NZ_CP087958	1444580	snp	A	G	G:20 A:0	CDS	-	208/444	70/147	missense_variant c.208T>C p.Ser70Pro	LOH55_RS06700	cmtB	PTS mannitol transporter subunit IIA
10x FLO	NZ_CP087958	1444626	snp	G	A	A:20 G:0	CDS	-	162/444	54/147	synonymous_variant c.162C>T p.Gly54Gly	LOH55_RS06700	cmtB	PTS mannitol transporter subunit IIA
10x FLO	NZ_CP087958	1444633	complex	TTA	CTG	CTG:19 TTA:0	CDS	-	155/444	51/147	missense_variant c.153_155delTAAinsCAG p.Asn52Ser	LOH55_RS06700	cmtB	PTS mannitol transporter subunit IIA
10x FLO	NZ_CP087958	1444760	complex	ATTT	GCTC	GCTC:18 ATTT:0	CDS	-	28/444	9/147	missense_variant c.25_28delAAATinsGAGC p.LysSer9GluPro	LOH55_RS06700	cmtB	PTS mannitol transporter subunit IIA
100x FLO	NZ_CP087958	1444449	snp	G	A	A:20 G:0	CDS	-	339/444	113/147	synonymous_variant c.339C>T p.Gly113Gly	LOH55_RS06700	cmtB	PTS mannitol transporter subunit IIA
100x FLO	NZ_CP087958	1444463	snp	T	C	C:20 T:0	CDS	-	325/444	109/147	missense_variant c.325A>G p.Asn109Asp	LOH55_RS06700	cmtB	PTS mannitol transporter subunit IIA
100x FLO	NZ_CP087958	1444482	snp	C	T	T:20 C:0	CDS	-	306/444	102/147	synonymous_variant c.306G>A p.Gly102Gly	LOH55_RS06700	cmtB	PTS mannitol transporter subunit IIA
100x FLO	NZ_CP087958	1444529	snp	T	C	C:20 T:0	CDS	-	259/444	87/147	missense_variant c.259A>G p.Ser87Gly	LOH55_RS06700	cmtB	PTS mannitol transporter subunit IIA
100x FLO	NZ_CP087958	1444569	snp	C	T	T:20 C:0	CDS	-	219/444	73/147	synonymous_variant c.219G>A p.Gly73Gly	LOH55_RS06700	cmtB	PTS mannitol transporter subunit IIA
100x FLO	NZ_CP087958	1444580	snp	A	G	G:20 A:0	CDS	-	208/444	70/147	missense_variant c.208T>C p.Ser70Pro	LOH55_RS06700	cmtB	PTS mannitol transporter subunit IIA
100x FLO	NZ_CP087958	1444626	snp	G	A	A:20 G:0	CDS	-	162/444	54/147	synonymous_variant c.162C>T p.Gly54Gly	LOH55_RS06700	cmtB	PTS mannitol transporter subunit IIA
100x FLO	NZ_CP087958	1444633	complex	TTA	CTG	CTG:19 TTA:0	CDS	-	155/444	51/147	missense_variant c.153_155delTAAinsCAG p.Asn52Ser	LOH55_RS06700	cmtB	PTS mannitol transporter subunit IIA
100x FLO	NZ_CP087958	1444760	complex	ATTT	GCTC	GCTC:18 ATTT:0	CDS	-	28/444	9/147	missense_variant c.25_28delAAATinsGAGC p.LysSer9GluPro	LOH55_RS06700	cmtB	PTS mannitol transporter subunit IIA
1000x FLO	NZ_CP087958	1444449	snp	G	A	A:20 G:0	CDS	-	339/444	113/147	synonymous_variant c.339C>T p.Gly113Gly	LOH55_RS06700	cmtB	PTS mannitol transporter subunit IIA
1000x FLO	NZ_CP087958	1444463	snp	T	C	C:20 T:0	CDS	-	325/444	109/147	missense_variant c.325A>G p.Asn109Asp	LOH55_RS06700	cmtB	PTS mannitol transporter subunit IIA
1000x FLO	NZ_CP087958	1444482	snp	C	T	T:20 C:0	CDS	-	306/444	102/147	synonymous_variant c.306G>A p.Gly102Gly	LOH55_RS06700	cmtB	PTS mannitol transporter subunit IIA
1000x FLO	NZ_CP087958	1444529	snp	T	C	C:20 T:0	CDS	-	259/444	87/147	missense_variant c.259A>G p.Ser87Gly	LOH55_RS06700	cmtB	PTS mannitol transporter subunit IIA
1000x FLO	NZ_CP087958	1444569	snp	C	T	T:20 C:0	CDS	-	219/444	73/147	synonymous_variant c.219G>A p.Gly73Gly	LOH55_RS06700	cmtB	PTS mannitol transporter subunit IIA
1000x FLO	NZ_CP087958	1444580	snp	A	G	G:20 A:0	CDS	-	208/444	70/147	missense_variant c.208T>C p.Ser70Pro	LOH55_RS06700	cmtB	PTS mannitol transporter subunit IIA
1000x FLO	NZ_CP087958	1444626	snp	G	A	A:20 G:0	CDS	-	162/444	54/147	synonymous_variant c.162C>T p.Gly54Gly	LOH55_RS06700	cmtB	PTS mannitol transporter subunit IIA
1000x FLO	NZ_CP087958	1444633	complex	TTA	CTG	CTG:19 TTA:0	CDS	-	155/444	51/147	missense_variant c.153_155delTAAinsCAG p.Asn52Ser	LOH55_RS06700	cmtB	PTS mannitol transporter subunit IIA
1000x FLO	NZ_CP087958	1444760	complex	ATTT	GCTC	GCTC:18 ATTT:0	CDS	-	28/444	9/147	missense_variant c.25_28delAAATinsGAGC p.LysSer9GluPro	LOH55_RS06700	cmtB	PTS mannitol transporter subunit IIA
0x FLO	NZ_CP087958	3685709	snp	A	G	G:20 A:0	CDS	+	987/1284	329/427	synonymous_variant c.987A>G p.Leu329Leu	LOH55_RS17410	codA	cytosine/isoguanine deaminase
1x FLO	NZ_CP087958	3685709	snp	A	G	G:20 A:0	CDS	+	987/1284	329/427	synonymous_variant c.987A>G p.Leu329Leu	LOH55_RS17410	codA	cytosine/isoguanine deaminase
10x FLO	NZ_CP087958	3685709	snp	A	G	G:20 A:0	CDS	+	987/1284	329/427	synonymous_variant c.987A>G p.Leu329Leu	LOH55_RS17410	codA	cytosine/isoguanine deaminase
100x FLO	NZ_CP087958	3685709	snp	A	G	G:20 A:0	CDS	+	987/1284	329/427	synonymous_variant c.987A>G p.Leu329Leu	LOH55_RS17410	codA	cytosine/isoguanine deaminase
1000x FLO	NZ_CP087958	3685709	snp	A	G	G:20 A:0	CDS	+	987/1284	329/427	synonymous_variant c.987A>G p.Leu329Leu	LOH55_RS17410	codA	cytosine/isoguanine deaminase
0x FLO	NZ_CP087958	3823647	snp	G	T	T:20 G:0	CDS	-	824/2505	275/834	missense_variant c.824C>A p.Pro275Gln	LOH55_RS18065	copA	copper-exporting P-type ATPase CopA
1x FLO	NZ_CP087958	3823647	snp	G	T	T:20 G:0	CDS	-	824/2505	275/834	missense_variant c.824C>A p.Pro275Gln	LOH55_RS18065	copA	copper-exporting P-type ATPase CopA
10x FLO	NZ_CP087958	3823647	snp	G	T	T:20 G:0	CDS	-	824/2505	275/834	missense_variant c.824C>A p.Pro275Gln	LOH55_RS18065	copA	copper-exporting P-type ATPase CopA
100x FLO	NZ_CP087958	3823647	snp	G	T	T:20 G:0	CDS	-	824/2505	275/834	missense_variant c.824C>A p.Pro275Gln	LOH55_RS18065	copA	copper-exporting P-type ATPase CopA
1000x FLO	NZ_CP087958	3823647	snp	G	T	T:20 G:0	CDS	-	824/2505	275/834	missense_variant c.824C>A p.Pro275Gln	LOH55_RS18065	copA	copper-exporting P-type ATPase CopA
0x FLO	NZ_CP087958	3876454	snp	C	T	T:20 C:0	CDS	-	409/1443	137/480	missense_variant c.409G>A p.Gly137Arg	LOH55_RS18320	cusS	Cu(+)/Ag(+) sensor histidine kinase CusS
1x FLO	NZ_CP087958	3876454	snp	C	T	T:20 C:0	CDS	-	409/1443	137/480	missense_variant c.409G>A p.Gly137Arg	LOH55_RS18320	cusS	Cu(+)/Ag(+) sensor histidine kinase CusS
10x FLO	NZ_CP087958	3876454	snp	C	T	T:20 C:0	CDS	-	409/1443	137/480	missense_variant c.409G>A p.Gly137Arg	LOH55_RS18320	cusS	Cu(+)/Ag(+) sensor histidine kinase CusS
100x FLO	NZ_CP087958	3876454	snp	C	T	T:20 C:0	CDS	-	409/1443	137/480	missense_variant c.409G>A p.Gly137Arg	LOH55_RS18320	cusS	Cu(+)/Ag(+) sensor histidine kinase CusS
1000x FLO	NZ_CP087958	3876454	snp	C	T	T:20 C:0	CDS	-	409/1443	137/480	missense_variant c.409G>A p.Gly137Arg	LOH55_RS18320	cusS	Cu(+)/Ag(+) sensor histidine kinase CusS
0x FLO	NZ_CP087958	4449614	snp	T	C	C:20 T:0	CDS	+	235/456	79/151	missense_variant c.235T>C p.Trp79Arg	LOH55_RS21075	csgB	curlin minor subunit CsgB
1x FLO	NZ_CP087958	4449614	snp	T	C	C:20 T:0	CDS	+	235/456	79/151	missense_variant c.235T>C p.Trp79Arg	LOH55_RS21075	csgB	curlin minor subunit CsgB
10x FLO	NZ_CP087958	4449614	snp	T	C	C:20 T:0	CDS	+	235/456	79/151	missense_variant c.235T>C p.Trp79Arg	LOH55_RS21075	csgB	curlin minor subunit CsgB
100x FLO	NZ_CP087958	4449614	snp	T	C	C:20 T:0	CDS	+	235/456	79/151	missense_variant c.235T>C p.Trp79Arg	LOH55_RS21075	csgB	curlin minor subunit CsgB
1000x FLO	NZ_CP087958	4449614	snp	T	C	C:20 T:0	CDS	+	235/456	79/151	missense_variant c.235T>C p.Trp79Arg	LOH55_RS21075	csgB	curlin minor subunit CsgB
0x FLO	NZ_CP087958	1825684	snp	G	T	T:20 G:0	CDS	+	1003/1434	335/477	missense_variant c.1003G>T p.Ala335Ser	LOH55_RS08550	dacB	serine-type D-Ala-D-Ala carboxypeptidase
1x FLO	NZ_CP087958	1825684	snp	G	T	T:20 G:0	CDS	+	1003/1434	335/477	missense_variant c.1003G>T p.Ala335Ser	LOH55_RS08550	dacB	serine-type D-Ala-D-Ala carboxypeptidase
10x FLO	NZ_CP087958	1825684	snp	G	T	T:20 G:0	CDS	+	1003/1434	335/477	missense_variant c.1003G>T p.Ala335Ser	LOH55_RS08550	dacB	serine-type D-Ala-D-Ala carboxypeptidase
100x FLO	NZ_CP087958	1825684	snp	G	T	T:20 G:0	CDS	+	1003/1434	335/477	missense_variant c.1003G>T p.Ala335Ser	LOH55_RS08550	dacB	serine-type D-Ala-D-Ala carboxypeptidase
1000x FLO	NZ_CP087958	1825684	snp	G	T	T:20 G:0	CDS	+	1003/1434	335/477	missense_variant c.1003G>T p.Ala335Ser	LOH55_RS08550	dacB	serine-type D-Ala-D-Ala carboxypeptidase
0x FLO	NZ_CP087958	3353255	snp	T	C	C:20 T:0	CDS	+	269/921	90/306	missense_variant c.269T>C p.Val90Ala	LOH55_RS15865	ddlB	D-alanine--D-alanine ligase
1x FLO	NZ_CP087958	3353255	snp	T	C	C:20 T:0	CDS	+	269/921	90/306	missense_variant c.269T>C p.Val90Ala	LOH55_RS15865	ddlB	D-alanine--D-alanine ligase
10x FLO	NZ_CP087958	3353255	snp	T	C	C:20 T:0	CDS	+	269/921	90/306	missense_variant c.269T>C p.Val90Ala	LOH55_RS15865	ddlB	D-alanine--D-alanine ligase
100x FLO	NZ_CP087958	3353255	snp	T	C	C:20 T:0	CDS	+	269/921	90/306	missense_variant c.269T>C p.Val90Ala	LOH55_RS15865	ddlB	D-alanine--D-alanine ligase
1000x FLO	NZ_CP087958	3353255	snp	T	C	C:20 T:0	CDS	+	269/921	90/306	missense_variant c.269T>C p.Val90Ala	LOH55_RS15865	ddlB	D-alanine--D-alanine ligase
0x FLO	NZ_CP087958	1867017	snp	A	C	C:20 A:0	CDS	+	708/1368	236/455	synonymous_variant c.708A>C p.Gly236Gly	LOH55_RS08770	degQ	serine endoprotease DegQ
1x FLO	NZ_CP087958	1867017	snp	A	C	C:20 A:0	CDS	+	708/1368	236/455	synonymous_variant c.708A>C p.Gly236Gly	LOH55_RS08770	degQ	serine endoprotease DegQ
10x FLO	NZ_CP087958	1867017	snp	A	C	C:20 A:0	CDS	+	708/1368	236/455	synonymous_variant c.708A>C p.Gly236Gly	LOH55_RS08770	degQ	serine endoprotease DegQ
100x FLO	NZ_CP087958	1867017	snp	A	C	C:20 A:0	CDS	+	708/1368	236/455	synonymous_variant c.708A>C p.Gly236Gly	LOH55_RS08770	degQ	serine endoprotease DegQ
1000x FLO	NZ_CP087958	1867017	snp	A	C	C:20 A:0	CDS	+	708/1368	236/455	synonymous_variant c.708A>C p.Gly236Gly	LOH55_RS08770	degQ	serine endoprotease DegQ
0x FLO	NZ_CP087958	4140737	snp	T	C	C:20 T:0	CDS	-	714/759	238/252	synonymous_variant c.714A>G p.Glu238Glu	LOH55_RS19610	deoR	DNA-binding transcriptional repressor DeoR
1x FLO	NZ_CP087958	4140737	snp	T	C	C:20 T:0	CDS	-	714/759	238/252	synonymous_variant c.714A>G p.Glu238Glu	LOH55_RS19610	deoR	DNA-binding transcriptional repressor DeoR
10x FLO	NZ_CP087958	4140737	snp	T	C	C:20 T:0	CDS	-	714/759	238/252	synonymous_variant c.714A>G p.Glu238Glu	LOH55_RS19610	deoR	DNA-binding transcriptional repressor DeoR
100x FLO	NZ_CP087958	4140737	snp	T	C	C:20 T:0	CDS	-	714/759	238/252	synonymous_variant c.714A>G p.Glu238Glu	LOH55_RS19610	deoR	DNA-binding transcriptional repressor DeoR
1000x FLO	NZ_CP087958	4140737	snp	T	C	C:20 T:0	CDS	-	714/759	238/252	synonymous_variant c.714A>G p.Glu238Glu	LOH55_RS19610	deoR	DNA-binding transcriptional repressor DeoR
0x FLO	NZ_CP087958	542794	snp	C	A	A:20 C:0	CDS	+	1235/3318	412/1105	missense_variant c.1235C>A p.Ala412Glu	LOH55_RS02615	dgcE	diguanylate cyclase
1x FLO	NZ_CP087958	542794	snp	C	A	A:20 C:0	CDS	+	1235/3318	412/1105	missense_variant c.1235C>A p.Ala412Glu	LOH55_RS02615	dgcE	diguanylate cyclase
10x FLO	NZ_CP087958	542794	snp	C	A	A:20 C:0	CDS	+	1235/3318	412/1105	missense_variant c.1235C>A p.Ala412Glu	LOH55_RS02615	dgcE	diguanylate cyclase
100x FLO	NZ_CP087958	542794	snp	C	A	A:20 C:0	CDS	+	1235/3318	412/1105	missense_variant c.1235C>A p.Ala412Glu	LOH55_RS02615	dgcE	diguanylate cyclase
1000x FLO	NZ_CP087958	542794	snp	C	A	A:20 C:0	CDS	+	1235/3318	412/1105	missense_variant c.1235C>A p.Ala412Glu	LOH55_RS02615	dgcE	diguanylate cyclase
0x FLO	NZ_CP087958	2807342	snp	T	C	C:20 T:0	CDS	+	1260/1326	420/441	synonymous_variant c.1260T>C p.Arg420Arg	LOH55_RS13235	dinF	MATE family efflux transporter DinF
1x FLO	NZ_CP087958	2807342	snp	T	C	C:20 T:0	CDS	+	1260/1326	420/441	synonymous_variant c.1260T>C p.Arg420Arg	LOH55_RS13235	dinF	MATE family efflux transporter DinF
10x FLO	NZ_CP087958	2807342	snp	T	C	C:20 T:0	CDS	+	1260/1326	420/441	synonymous_variant c.1260T>C p.Arg420Arg	LOH55_RS13235	dinF	MATE family efflux transporter DinF
100x FLO	NZ_CP087958	2807342	snp	T	C	C:20 T:0	CDS	+	1260/1326	420/441	synonymous_variant c.1260T>C p.Arg420Arg	LOH55_RS13235	dinF	MATE family efflux transporter DinF
1000x FLO	NZ_CP087958	2807342	snp	T	C	C:20 T:0	CDS	+	1260/1326	420/441	synonymous_variant c.1260T>C p.Arg420Arg	LOH55_RS13235	dinF	MATE family efflux transporter DinF
0x FLO	NZ_CP087958	2397449	snp	T	G	G:20 T:0	CDS	-	1231/1404	411/467	missense_variant c.1231A>C p.Met411Leu	LOH55_RS11345	dnaA	chromosomal replication initiator protein DnaA
1x FLO	NZ_CP087958	2397449	snp	T	G	G:20 T:0	CDS	-	1231/1404	411/467	missense_variant c.1231A>C p.Met411Leu	LOH55_RS11345	dnaA	chromosomal replication initiator protein DnaA
10x FLO	NZ_CP087958	2397449	snp	T	G	G:20 T:0	CDS	-	1231/1404	411/467	missense_variant c.1231A>C p.Met411Leu	LOH55_RS11345	dnaA	chromosomal replication initiator protein DnaA
100x FLO	NZ_CP087958	2397449	snp	T	G	G:20 T:0	CDS	-	1231/1404	411/467	missense_variant c.1231A>C p.Met411Leu	LOH55_RS11345	dnaA	chromosomal replication initiator protein DnaA
1000x FLO	NZ_CP087958	2397449	snp	T	G	G:20 T:0	CDS	-	1231/1404	411/467	missense_variant c.1231A>C p.Met411Leu	LOH55_RS11345	dnaA	chromosomal replication initiator protein DnaA
10x FLO	NZ_CP087958	1163959	snp	C	A	A:20 C:0	CDS	+	129/531	43/176	missense_variant c.129C>A p.Asn43Lys	LOH55_RS05405	emrR	multidrug efflux transporter EmrAB transcriptional repressor EmrR
100x FLO	NZ_CP087958	1163959	snp	C	A	A:20 C:0	CDS	+	129/531	43/176	missense_variant c.129C>A p.Asn43Lys	LOH55_RS05405	emrR	multidrug efflux transporter EmrAB transcriptional repressor EmrR
0x FLO	NZ_CP087958	1458368	snp	A	G	G:20 A:0	CDS	+	489/708	163/235	synonymous_variant c.489A>G p.Glu163Glu	LOH55_RS06755	endA	deoxyribonuclease I
1x FLO	NZ_CP087958	1458368	snp	A	G	G:20 A:0	CDS	+	489/708	163/235	synonymous_variant c.489A>G p.Glu163Glu	LOH55_RS06755	endA	deoxyribonuclease I
10x FLO	NZ_CP087958	1458368	snp	A	G	G:20 A:0	CDS	+	489/708	163/235	synonymous_variant c.489A>G p.Glu163Glu	LOH55_RS06755	endA	deoxyribonuclease I
100x FLO	NZ_CP087958	1458368	snp	A	G	G:20 A:0	CDS	+	489/708	163/235	synonymous_variant c.489A>G p.Glu163Glu	LOH55_RS06755	endA	deoxyribonuclease I
1000x FLO	NZ_CP087958	1458368	snp	A	G	G:20 A:0	CDS	+	489/708	163/235	synonymous_variant c.489A>G p.Glu163Glu	LOH55_RS06755	endA	deoxyribonuclease I
0x FLO	NZ_CP087958	1435763	snp	G	A	A:20 G:0	CDS	-	900/1020	300/339	synonymous_variant c.900C>T p.Thr300Thr	LOH55_RS06645	epd	erythrose-4-phosphate dehydrogenase
0x FLO	NZ_CP087958	1435970	snp	T	C	C:20 T:0	CDS	-	693/1020	231/339	synonymous_variant c.693A>G p.Glu231Glu	LOH55_RS06645	epd	erythrose-4-phosphate dehydrogenase
0x FLO	NZ_CP087958	1436048	snp	G	A	A:20 G:0	CDS	-	615/1020	205/339	synonymous_variant c.615C>T p.Ser205Ser	LOH55_RS06645	epd	erythrose-4-phosphate dehydrogenase
0x FLO	NZ_CP087958	1436060	snp	G	A	A:20 G:0	CDS	-	603/1020	201/339	synonymous_variant c.603C>T p.Thr201Thr	LOH55_RS06645	epd	erythrose-4-phosphate dehydrogenase
0x FLO	NZ_CP087958	1436255	snp	G	A	A:20 G:0	CDS	-	408/1020	136/339	synonymous_variant c.408C>T p.Tyr136Tyr	LOH55_RS06645	epd	erythrose-4-phosphate dehydrogenase
0x FLO	NZ_CP087958	1436269	snp	C	T	T:20 C:0	CDS	-	394/1020	132/339	missense_variant c.394G>A p.Ala132Thr	LOH55_RS06645	epd	erythrose-4-phosphate dehydrogenase
0x FLO	NZ_CP087958	1436312	snp	G	A	A:20 G:0	CDS	-	351/1020	117/339	synonymous_variant c.351C>T p.Ala117Ala	LOH55_RS06645	epd	erythrose-4-phosphate dehydrogenase
0x FLO	NZ_CP087958	1436327	complex	ATGC	GTGT	GTGT:19 ATGC:0	CDS	-	336/1020	111/339	synonymous_variant c.333_336delGCATinsACAC p.113	LOH55_RS06645	epd	erythrose-4-phosphate dehydrogenase
0x FLO	NZ_CP087958	1436336	snp	G	A	A:20 G:0	CDS	-	327/1020	109/339	synonymous_variant c.327C>T p.Gly109Gly	LOH55_RS06645	epd	erythrose-4-phosphate dehydrogenase
0x FLO	NZ_CP087958	1436345	snp	A	G	G:20 A:0	CDS	-	318/1020	106/339	synonymous_variant c.318T>C p.Arg106Arg	LOH55_RS06645	epd	erythrose-4-phosphate dehydrogenase
0x FLO	NZ_CP087958	1436435	snp	G	A	A:20 G:0	CDS	-	228/1020	76/339	synonymous_variant c.228C>T p.Arg76Arg	LOH55_RS06645	epd	erythrose-4-phosphate dehydrogenase
0x FLO	NZ_CP087958	1436582	snp	C	A	A:20 C:0	CDS	-	81/1020	27/339	synonymous_variant c.81G>T p.Arg27Arg	LOH55_RS06645	epd	erythrose-4-phosphate dehydrogenase
1x FLO	NZ_CP087958	1435763	snp	G	A	A:20 G:0	CDS	-	900/1020	300/339	synonymous_variant c.900C>T p.Thr300Thr	LOH55_RS06645	epd	erythrose-4-phosphate dehydrogenase
1x FLO	NZ_CP087958	1435970	snp	T	C	C:20 T:0	CDS	-	693/1020	231/339	synonymous_variant c.693A>G p.Glu231Glu	LOH55_RS06645	epd	erythrose-4-phosphate dehydrogenase
1x FLO	NZ_CP087958	1436048	snp	G	A	A:20 G:0	CDS	-	615/1020	205/339	synonymous_variant c.615C>T p.Ser205Ser	LOH55_RS06645	epd	erythrose-4-phosphate dehydrogenase
1x FLO	NZ_CP087958	1436060	snp	G	A	A:20 G:0	CDS	-	603/1020	201/339	synonymous_variant c.603C>T p.Thr201Thr	LOH55_RS06645	epd	erythrose-4-phosphate dehydrogenase
1x FLO	NZ_CP087958	1436255	snp	G	A	A:20 G:0	CDS	-	408/1020	136/339	synonymous_variant c.408C>T p.Tyr136Tyr	LOH55_RS06645	epd	erythrose-4-phosphate dehydrogenase
1x FLO	NZ_CP087958	1436269	snp	C	T	T:20 C:0	CDS	-	394/1020	132/339	missense_variant c.394G>A p.Ala132Thr	LOH55_RS06645	epd	erythrose-4-phosphate dehydrogenase
1x FLO	NZ_CP087958	1436312	snp	G	A	A:20 G:0	CDS	-	351/1020	117/339	synonymous_variant c.351C>T p.Ala117Ala	LOH55_RS06645	epd	erythrose-4-phosphate dehydrogenase
1x FLO	NZ_CP087958	1436327	complex	ATGC	GTGT	GTGT:19 ATGC:0	CDS	-	336/1020	111/339	synonymous_variant c.333_336delGCATinsACAC p.113	LOH55_RS06645	epd	erythrose-4-phosphate dehydrogenase
1x FLO	NZ_CP087958	1436336	snp	G	A	A:20 G:0	CDS	-	327/1020	109/339	synonymous_variant c.327C>T p.Gly109Gly	LOH55_RS06645	epd	erythrose-4-phosphate dehydrogenase
1x FLO	NZ_CP087958	1436345	snp	A	G	G:20 A:0	CDS	-	318/1020	106/339	synonymous_variant c.318T>C p.Arg106Arg	LOH55_RS06645	epd	erythrose-4-phosphate dehydrogenase
1x FLO	NZ_CP087958	1436435	snp	G	A	A:20 G:0	CDS	-	228/1020	76/339	synonymous_variant c.228C>T p.Arg76Arg	LOH55_RS06645	epd	erythrose-4-phosphate dehydrogenase
1x FLO	NZ_CP087958	1436582	snp	C	A	A:20 C:0	CDS	-	81/1020	27/339	synonymous_variant c.81G>T p.Arg27Arg	LOH55_RS06645	epd	erythrose-4-phosphate dehydrogenase
10x FLO	NZ_CP087958	1435763	snp	G	A	A:20 G:0	CDS	-	900/1020	300/339	synonymous_variant c.900C>T p.Thr300Thr	LOH55_RS06645	epd	erythrose-4-phosphate dehydrogenase
10x FLO	NZ_CP087958	1435970	snp	T	C	C:20 T:0	CDS	-	693/1020	231/339	synonymous_variant c.693A>G p.Glu231Glu	LOH55_RS06645	epd	erythrose-4-phosphate dehydrogenase
10x FLO	NZ_CP087958	1436048	snp	G	A	A:20 G:0	CDS	-	615/1020	205/339	synonymous_variant c.615C>T p.Ser205Ser	LOH55_RS06645	epd	erythrose-4-phosphate dehydrogenase
10x FLO	NZ_CP087958	1436060	snp	G	A	A:20 G:0	CDS	-	603/1020	201/339	synonymous_variant c.603C>T p.Thr201Thr	LOH55_RS06645	epd	erythrose-4-phosphate dehydrogenase
10x FLO	NZ_CP087958	1436255	snp	G	A	A:20 G:0	CDS	-	408/1020	136/339	synonymous_variant c.408C>T p.Tyr136Tyr	LOH55_RS06645	epd	erythrose-4-phosphate dehydrogenase
10x FLO	NZ_CP087958	1436269	snp	C	T	T:20 C:0	CDS	-	394/1020	132/339	missense_variant c.394G>A p.Ala132Thr	LOH55_RS06645	epd	erythrose-4-phosphate dehydrogenase
10x FLO	NZ_CP087958	1436312	snp	G	A	A:20 G:0	CDS	-	351/1020	117/339	synonymous_variant c.351C>T p.Ala117Ala	LOH55_RS06645	epd	erythrose-4-phosphate dehydrogenase
10x FLO	NZ_CP087958	1436327	complex	ATGC	GTGT	GTGT:19 ATGC:0	CDS	-	336/1020	111/339	synonymous_variant c.333_336delGCATinsACAC p.113	LOH55_RS06645	epd	erythrose-4-phosphate dehydrogenase
10x FLO	NZ_CP087958	1436336	snp	G	A	A:20 G:0	CDS	-	327/1020	109/339	synonymous_variant c.327C>T p.Gly109Gly	LOH55_RS06645	epd	erythrose-4-phosphate dehydrogenase
10x FLO	NZ_CP087958	1436345	snp	A	G	G:20 A:0	CDS	-	318/1020	106/339	synonymous_variant c.318T>C p.Arg106Arg	LOH55_RS06645	epd	erythrose-4-phosphate dehydrogenase
10x FLO	NZ_CP087958	1436435	snp	G	A	A:20 G:0	CDS	-	228/1020	76/339	synonymous_variant c.228C>T p.Arg76Arg	LOH55_RS06645	epd	erythrose-4-phosphate dehydrogenase
10x FLO	NZ_CP087958	1436582	snp	C	A	A:20 C:0	CDS	-	81/1020	27/339	synonymous_variant c.81G>T p.Arg27Arg	LOH55_RS06645	epd	erythrose-4-phosphate dehydrogenase
100x FLO	NZ_CP087958	1435763	snp	G	A	A:20 G:0	CDS	-	900/1020	300/339	synonymous_variant c.900C>T p.Thr300Thr	LOH55_RS06645	epd	erythrose-4-phosphate dehydrogenase
100x FLO	NZ_CP087958	1435970	snp	T	C	C:20 T:0	CDS	-	693/1020	231/339	synonymous_variant c.693A>G p.Glu231Glu	LOH55_RS06645	epd	erythrose-4-phosphate dehydrogenase
100x FLO	NZ_CP087958	1436048	snp	G	A	A:20 G:0	CDS	-	615/1020	205/339	synonymous_variant c.615C>T p.Ser205Ser	LOH55_RS06645	epd	erythrose-4-phosphate dehydrogenase
100x FLO	NZ_CP087958	1436060	snp	G	A	A:20 G:0	CDS	-	603/1020	201/339	synonymous_variant c.603C>T p.Thr201Thr	LOH55_RS06645	epd	erythrose-4-phosphate dehydrogenase
100x FLO	NZ_CP087958	1436255	snp	G	A	A:20 G:0	CDS	-	408/1020	136/339	synonymous_variant c.408C>T p.Tyr136Tyr	LOH55_RS06645	epd	erythrose-4-phosphate dehydrogenase
100x FLO	NZ_CP087958	1436269	snp	C	T	T:20 C:0	CDS	-	394/1020	132/339	missense_variant c.394G>A p.Ala132Thr	LOH55_RS06645	epd	erythrose-4-phosphate dehydrogenase
100x FLO	NZ_CP087958	1436312	snp	G	A	A:20 G:0	CDS	-	351/1020	117/339	synonymous_variant c.351C>T p.Ala117Ala	LOH55_RS06645	epd	erythrose-4-phosphate dehydrogenase
100x FLO	NZ_CP087958	1436327	complex	ATGC	GTGT	GTGT:19 ATGC:0	CDS	-	336/1020	111/339	synonymous_variant c.333_336delGCATinsACAC p.113	LOH55_RS06645	epd	erythrose-4-phosphate dehydrogenase
100x FLO	NZ_CP087958	1436336	snp	G	A	A:20 G:0	CDS	-	327/1020	109/339	synonymous_variant c.327C>T p.Gly109Gly	LOH55_RS06645	epd	erythrose-4-phosphate dehydrogenase
100x FLO	NZ_CP087958	1436345	snp	A	G	G:20 A:0	CDS	-	318/1020	106/339	synonymous_variant c.318T>C p.Arg106Arg	LOH55_RS06645	epd	erythrose-4-phosphate dehydrogenase
100x FLO	NZ_CP087958	1436435	snp	G	A	A:20 G:0	CDS	-	228/1020	76/339	synonymous_variant c.228C>T p.Arg76Arg	LOH55_RS06645	epd	erythrose-4-phosphate dehydrogenase
100x FLO	NZ_CP087958	1436582	snp	C	A	A:20 C:0	CDS	-	81/1020	27/339	synonymous_variant c.81G>T p.Arg27Arg	LOH55_RS06645	epd	erythrose-4-phosphate dehydrogenase
1000x FLO	NZ_CP087958	1435763	snp	G	A	A:20 G:0	CDS	-	900/1020	300/339	synonymous_variant c.900C>T p.Thr300Thr	LOH55_RS06645	epd	erythrose-4-phosphate dehydrogenase
1000x FLO	NZ_CP087958	1435970	snp	T	C	C:20 T:0	CDS	-	693/1020	231/339	synonymous_variant c.693A>G p.Glu231Glu	LOH55_RS06645	epd	erythrose-4-phosphate dehydrogenase
1000x FLO	NZ_CP087958	1436048	snp	G	A	A:20 G:0	CDS	-	615/1020	205/339	synonymous_variant c.615C>T p.Ser205Ser	LOH55_RS06645	epd	erythrose-4-phosphate dehydrogenase
1000x FLO	NZ_CP087958	1436060	snp	G	A	A:20 G:0	CDS	-	603/1020	201/339	synonymous_variant c.603C>T p.Thr201Thr	LOH55_RS06645	epd	erythrose-4-phosphate dehydrogenase
1000x FLO	NZ_CP087958	1436255	snp	G	A	A:20 G:0	CDS	-	408/1020	136/339	synonymous_variant c.408C>T p.Tyr136Tyr	LOH55_RS06645	epd	erythrose-4-phosphate dehydrogenase
1000x FLO	NZ_CP087958	1436269	snp	C	T	T:20 C:0	CDS	-	394/1020	132/339	missense_variant c.394G>A p.Ala132Thr	LOH55_RS06645	epd	erythrose-4-phosphate dehydrogenase
1000x FLO	NZ_CP087958	1436312	snp	G	A	A:20 G:0	CDS	-	351/1020	117/339	synonymous_variant c.351C>T p.Ala117Ala	LOH55_RS06645	epd	erythrose-4-phosphate dehydrogenase
1000x FLO	NZ_CP087958	1436327	complex	ATGC	GTGT	GTGT:19 ATGC:0	CDS	-	336/1020	111/339	synonymous_variant c.333_336delGCATinsACAC p.113	LOH55_RS06645	epd	erythrose-4-phosphate dehydrogenase
1000x FLO	NZ_CP087958	1436336	snp	G	A	A:20 G:0	CDS	-	327/1020	109/339	synonymous_variant c.327C>T p.Gly109Gly	LOH55_RS06645	epd	erythrose-4-phosphate dehydrogenase
1000x FLO	NZ_CP087958	1436345	snp	A	G	G:20 A:0	CDS	-	318/1020	106/339	synonymous_variant c.318T>C p.Arg106Arg	LOH55_RS06645	epd	erythrose-4-phosphate dehydrogenase
1000x FLO	NZ_CP087958	1436435	snp	G	A	A:20 G:0	CDS	-	228/1020	76/339	synonymous_variant c.228C>T p.Arg76Arg	LOH55_RS06645	epd	erythrose-4-phosphate dehydrogenase
1000x FLO	NZ_CP087958	1436582	snp	C	A	A:20 C:0	CDS	-	81/1020	27/339	synonymous_variant c.81G>T p.Arg27Arg	LOH55_RS06645	epd	erythrose-4-phosphate dehydrogenase
0x FLO	NZ_CP087958	2692396	snp	G	C	C:20 G:0	CDS	-	1159/1734	387/577	missense_variant c.1159C>G p.Leu387Val	LOH55_RS12735	eptC	phosphoethanolamine transferase CptA
1x FLO	NZ_CP087958	2692396	snp	G	C	C:20 G:0	CDS	-	1159/1734	387/577	missense_variant c.1159C>G p.Leu387Val	LOH55_RS12735	eptC	phosphoethanolamine transferase CptA
10x FLO	NZ_CP087958	2692396	snp	G	C	C:20 G:0	CDS	-	1159/1734	387/577	missense_variant c.1159C>G p.Leu387Val	LOH55_RS12735	eptC	phosphoethanolamine transferase CptA
100x FLO	NZ_CP087958	2692396	snp	G	C	C:20 G:0	CDS	-	1159/1734	387/577	missense_variant c.1159C>G p.Leu387Val	LOH55_RS12735	eptC	phosphoethanolamine transferase CptA
1000x FLO	NZ_CP087958	2692396	snp	G	C	C:20 G:0	CDS	-	1159/1734	387/577	missense_variant c.1159C>G p.Leu387Val	LOH55_RS12735	eptC	phosphoethanolamine transferase CptA
0x FLO	NZ_CP087958	2614152	snp	A	T	T:20 A:0	CDS	+	182/942	61/313	missense_variant c.182A>T p.Gln61Leu	LOH55_RS12375	fabY	fatty acid biosynthesis protein FabY
1x FLO	NZ_CP087958	2614152	snp	A	T	T:20 A:0	CDS	+	182/942	61/313	missense_variant c.182A>T p.Gln61Leu	LOH55_RS12375	fabY	fatty acid biosynthesis protein FabY
10x FLO	NZ_CP087958	2614152	snp	A	T	T:20 A:0	CDS	+	182/942	61/313	missense_variant c.182A>T p.Gln61Leu	LOH55_RS12375	fabY	fatty acid biosynthesis protein FabY
100x FLO	NZ_CP087958	2614152	snp	A	T	T:20 A:0	CDS	+	182/942	61/313	missense_variant c.182A>T p.Gln61Leu	LOH55_RS12375	fabY	fatty acid biosynthesis protein FabY
1000x FLO	NZ_CP087958	2614152	snp	A	T	T:20 A:0	CDS	+	182/942	61/313	missense_variant c.182A>T p.Gln61Leu	LOH55_RS12375	fabY	fatty acid biosynthesis protein FabY
0x FLO	NZ_CP087958	2569434	snp	T	C	C:20 T:0	CDS	-	1660/2190	554/729	missense_variant c.1660A>G p.Thr554Ala	LOH55_RS12175	fadB	fatty acid oxidation complex subunit alpha FadB
1x FLO	NZ_CP087958	2569434	snp	T	C	C:20 T:0	CDS	-	1660/2190	554/729	missense_variant c.1660A>G p.Thr554Ala	LOH55_RS12175	fadB	fatty acid oxidation complex subunit alpha FadB
10x FLO	NZ_CP087958	2569434	snp	T	C	C:20 T:0	CDS	-	1660/2190	554/729	missense_variant c.1660A>G p.Thr554Ala	LOH55_RS12175	fadB	fatty acid oxidation complex subunit alpha FadB
100x FLO	NZ_CP087958	2569434	snp	T	C	C:20 T:0	CDS	-	1660/2190	554/729	missense_variant c.1660A>G p.Thr554Ala	LOH55_RS12175	fadB	fatty acid oxidation complex subunit alpha FadB
1000x FLO	NZ_CP087958	2569434	snp	T	C	C:20 T:0	CDS	-	1660/2190	554/729	missense_variant c.1660A>G p.Thr554Ala	LOH55_RS12175	fadB	fatty acid oxidation complex subunit alpha FadB
0x FLO	NZ_CP087958	860188	snp	G	A	A:20 G:0	CDS	-	1970/2145	657/714	missense_variant c.1970C>T p.Pro657Leu	LOH55_RS04030	fadJ	fatty acid oxidation complex subunit alpha FadJ
1x FLO	NZ_CP087958	860188	snp	G	A	A:20 G:0	CDS	-	1970/2145	657/714	missense_variant c.1970C>T p.Pro657Leu	LOH55_RS04030	fadJ	fatty acid oxidation complex subunit alpha FadJ
10x FLO	NZ_CP087958	860188	snp	G	A	A:20 G:0	CDS	-	1970/2145	657/714	missense_variant c.1970C>T p.Pro657Leu	LOH55_RS04030	fadJ	fatty acid oxidation complex subunit alpha FadJ
100x FLO	NZ_CP087958	860188	snp	G	A	A:20 G:0	CDS	-	1970/2145	657/714	missense_variant c.1970C>T p.Pro657Leu	LOH55_RS04030	fadJ	fatty acid oxidation complex subunit alpha FadJ
1000x FLO	NZ_CP087958	860188	snp	G	A	A:20 G:0	CDS	-	1970/2145	657/714	missense_variant c.1970C>T p.Pro657Leu	LOH55_RS04030	fadJ	fatty acid oxidation complex subunit alpha FadJ
0x FLO	NZ_CP087958	1433428	snp	T	G	G:20 T:0	CDS	-	789/1080	263/359	synonymous_variant c.789A>C p.Val263Val	LOH55_RS06635	fbaA	class II fructose-bisphosphate aldolase
0x FLO	NZ_CP087958	1433512	snp	A	C	C:20 A:0	CDS	-	705/1080	235/359	synonymous_variant c.705T>G p.Val235Val	LOH55_RS06635	fbaA	class II fructose-bisphosphate aldolase
0x FLO	NZ_CP087958	1433533	snp	T	A	A:20 T:0	CDS	-	684/1080	228/359	synonymous_variant c.684A>T p.Gly228Gly	LOH55_RS06635	fbaA	class II fructose-bisphosphate aldolase
0x FLO	NZ_CP087958	1433875	snp	C	T	T:20 C:0	CDS	-	342/1080	114/359	synonymous_variant c.342G>A p.Lys114Lys	LOH55_RS06635	fbaA	class II fructose-bisphosphate aldolase
0x FLO	NZ_CP087958	1433890	complex	GGTG	AGTA	AGTA:20 GGTG:0	CDS	-	327/1080	108/359	synonymous_variant c.324_327delCACCinsTACT p.110	LOH55_RS06635	fbaA	class II fructose-bisphosphate aldolase
0x FLO	NZ_CP087958	1433902	snp	A	C	C:20 A:0	CDS	-	315/1080	105/359	synonymous_variant c.315T>G p.Val105Val	LOH55_RS06635	fbaA	class II fructose-bisphosphate aldolase
0x FLO	NZ_CP087958	1433914	complex	ATAA	GTAG	GTAG:20 ATAA:0	CDS	-	303/1080	100/359	synonymous_variant c.300_303delTTATinsCTAC p.102	LOH55_RS06635	fbaA	class II fructose-bisphosphate aldolase
1x FLO	NZ_CP087958	1433428	snp	T	G	G:20 T:0	CDS	-	789/1080	263/359	synonymous_variant c.789A>C p.Val263Val	LOH55_RS06635	fbaA	class II fructose-bisphosphate aldolase
1x FLO	NZ_CP087958	1433512	snp	A	C	C:20 A:0	CDS	-	705/1080	235/359	synonymous_variant c.705T>G p.Val235Val	LOH55_RS06635	fbaA	class II fructose-bisphosphate aldolase
1x FLO	NZ_CP087958	1433533	snp	T	A	A:20 T:0	CDS	-	684/1080	228/359	synonymous_variant c.684A>T p.Gly228Gly	LOH55_RS06635	fbaA	class II fructose-bisphosphate aldolase
1x FLO	NZ_CP087958	1433875	snp	C	T	T:20 C:0	CDS	-	342/1080	114/359	synonymous_variant c.342G>A p.Lys114Lys	LOH55_RS06635	fbaA	class II fructose-bisphosphate aldolase
1x FLO	NZ_CP087958	1433890	complex	GGTG	AGTA	AGTA:20 GGTG:0	CDS	-	327/1080	108/359	synonymous_variant c.324_327delCACCinsTACT p.110	LOH55_RS06635	fbaA	class II fructose-bisphosphate aldolase
1x FLO	NZ_CP087958	1433902	snp	A	C	C:20 A:0	CDS	-	315/1080	105/359	synonymous_variant c.315T>G p.Val105Val	LOH55_RS06635	fbaA	class II fructose-bisphosphate aldolase
1x FLO	NZ_CP087958	1433914	complex	ATAA	GTAG	GTAG:20 ATAA:0	CDS	-	303/1080	100/359	synonymous_variant c.300_303delTTATinsCTAC p.102	LOH55_RS06635	fbaA	class II fructose-bisphosphate aldolase
10x FLO	NZ_CP087958	1433428	snp	T	G	G:20 T:0	CDS	-	789/1080	263/359	synonymous_variant c.789A>C p.Val263Val	LOH55_RS06635	fbaA	class II fructose-bisphosphate aldolase
10x FLO	NZ_CP087958	1433512	snp	A	C	C:20 A:0	CDS	-	705/1080	235/359	synonymous_variant c.705T>G p.Val235Val	LOH55_RS06635	fbaA	class II fructose-bisphosphate aldolase
10x FLO	NZ_CP087958	1433533	snp	T	A	A:20 T:0	CDS	-	684/1080	228/359	synonymous_variant c.684A>T p.Gly228Gly	LOH55_RS06635	fbaA	class II fructose-bisphosphate aldolase
10x FLO	NZ_CP087958	1433875	snp	C	T	T:20 C:0	CDS	-	342/1080	114/359	synonymous_variant c.342G>A p.Lys114Lys	LOH55_RS06635	fbaA	class II fructose-bisphosphate aldolase
10x FLO	NZ_CP087958	1433890	complex	GGTG	AGTA	AGTA:20 GGTG:0	CDS	-	327/1080	108/359	synonymous_variant c.324_327delCACCinsTACT p.110	LOH55_RS06635	fbaA	class II fructose-bisphosphate aldolase
10x FLO	NZ_CP087958	1433902	snp	A	C	C:20 A:0	CDS	-	315/1080	105/359	synonymous_variant c.315T>G p.Val105Val	LOH55_RS06635	fbaA	class II fructose-bisphosphate aldolase
10x FLO	NZ_CP087958	1433914	complex	ATAA	GTAG	GTAG:20 ATAA:0	CDS	-	303/1080	100/359	synonymous_variant c.300_303delTTATinsCTAC p.102	LOH55_RS06635	fbaA	class II fructose-bisphosphate aldolase
100x FLO	NZ_CP087958	1433428	snp	T	G	G:20 T:0	CDS	-	789/1080	263/359	synonymous_variant c.789A>C p.Val263Val	LOH55_RS06635	fbaA	class II fructose-bisphosphate aldolase
100x FLO	NZ_CP087958	1433512	snp	A	C	C:20 A:0	CDS	-	705/1080	235/359	synonymous_variant c.705T>G p.Val235Val	LOH55_RS06635	fbaA	class II fructose-bisphosphate aldolase
100x FLO	NZ_CP087958	1433533	snp	T	A	A:20 T:0	CDS	-	684/1080	228/359	synonymous_variant c.684A>T p.Gly228Gly	LOH55_RS06635	fbaA	class II fructose-bisphosphate aldolase
100x FLO	NZ_CP087958	1433875	snp	C	T	T:20 C:0	CDS	-	342/1080	114/359	synonymous_variant c.342G>A p.Lys114Lys	LOH55_RS06635	fbaA	class II fructose-bisphosphate aldolase
100x FLO	NZ_CP087958	1433890	complex	GGTG	AGTA	AGTA:20 GGTG:0	CDS	-	327/1080	108/359	synonymous_variant c.324_327delCACCinsTACT p.110	LOH55_RS06635	fbaA	class II fructose-bisphosphate aldolase
100x FLO	NZ_CP087958	1433902	snp	A	C	C:20 A:0	CDS	-	315/1080	105/359	synonymous_variant c.315T>G p.Val105Val	LOH55_RS06635	fbaA	class II fructose-bisphosphate aldolase
100x FLO	NZ_CP087958	1433914	complex	ATAA	GTAG	GTAG:20 ATAA:0	CDS	-	303/1080	100/359	synonymous_variant c.300_303delTTATinsCTAC p.102	LOH55_RS06635	fbaA	class II fructose-bisphosphate aldolase
1000x FLO	NZ_CP087958	1433428	snp	T	G	G:20 T:0	CDS	-	789/1080	263/359	synonymous_variant c.789A>C p.Val263Val	LOH55_RS06635	fbaA	class II fructose-bisphosphate aldolase
1000x FLO	NZ_CP087958	1433512	snp	A	C	C:20 A:0	CDS	-	705/1080	235/359	synonymous_variant c.705T>G p.Val235Val	LOH55_RS06635	fbaA	class II fructose-bisphosphate aldolase
1000x FLO	NZ_CP087958	1433533	snp	T	A	A:20 T:0	CDS	-	684/1080	228/359	synonymous_variant c.684A>T p.Gly228Gly	LOH55_RS06635	fbaA	class II fructose-bisphosphate aldolase
1000x FLO	NZ_CP087958	1433875	snp	C	T	T:20 C:0	CDS	-	342/1080	114/359	synonymous_variant c.342G>A p.Lys114Lys	LOH55_RS06635	fbaA	class II fructose-bisphosphate aldolase
1000x FLO	NZ_CP087958	1433890	complex	GGTG	AGTA	AGTA:20 GGTG:0	CDS	-	327/1080	108/359	synonymous_variant c.324_327delCACCinsTACT p.110	LOH55_RS06635	fbaA	class II fructose-bisphosphate aldolase
1000x FLO	NZ_CP087958	1433902	snp	A	C	C:20 A:0	CDS	-	315/1080	105/359	synonymous_variant c.315T>G p.Val105Val	LOH55_RS06635	fbaA	class II fructose-bisphosphate aldolase
1000x FLO	NZ_CP087958	1433914	complex	ATAA	GTAG	GTAG:20 ATAA:0	CDS	-	303/1080	100/359	synonymous_variant c.300_303delTTATinsCTAC p.102	LOH55_RS06635	fbaA	class II fructose-bisphosphate aldolase
0x FLO	NZ_CP087958	3427433	snp	T	C	C:20 T:0	CDS	+	784/891	262/296	missense_variant c.784T>C p.Cys262Arg	LOH55_RS16200	fhuD	Fe(3+)-hydroxamate ABC transporter substrate-binding protein FhuD
1x FLO	NZ_CP087958	3427433	snp	T	C	C:20 T:0	CDS	+	784/891	262/296	missense_variant c.784T>C p.Cys262Arg	LOH55_RS16200	fhuD	Fe(3+)-hydroxamate ABC transporter substrate-binding protein FhuD
10x FLO	NZ_CP087958	3427433	snp	T	C	C:20 T:0	CDS	+	784/891	262/296	missense_variant c.784T>C p.Cys262Arg	LOH55_RS16200	fhuD	Fe(3+)-hydroxamate ABC transporter substrate-binding protein FhuD
100x FLO	NZ_CP087958	3427433	snp	T	C	C:20 T:0	CDS	+	784/891	262/296	missense_variant c.784T>C p.Cys262Arg	LOH55_RS16200	fhuD	Fe(3+)-hydroxamate ABC transporter substrate-binding protein FhuD
1000x FLO	NZ_CP087958	3427433	snp	T	C	C:20 T:0	CDS	+	784/891	262/296	missense_variant c.784T>C p.Cys262Arg	LOH55_RS16200	fhuD	Fe(3+)-hydroxamate ABC transporter substrate-binding protein FhuD
0x FLO	NZ_CP087958	3991154	snp	A	G	G:20 A:0	CDS	-	468/531	156/176	synonymous_variant c.468T>C p.Arg156Arg	LOH55_RS18880	fldA	flavodoxin FldA
1x FLO	NZ_CP087958	3991154	snp	A	G	G:20 A:0	CDS	-	468/531	156/176	synonymous_variant c.468T>C p.Arg156Arg	LOH55_RS18880	fldA	flavodoxin FldA
10x FLO	NZ_CP087958	3991154	snp	A	G	G:20 A:0	CDS	-	468/531	156/176	synonymous_variant c.468T>C p.Arg156Arg	LOH55_RS18880	fldA	flavodoxin FldA
100x FLO	NZ_CP087958	3991154	snp	A	G	G:20 A:0	CDS	-	468/531	156/176	synonymous_variant c.468T>C p.Arg156Arg	LOH55_RS18880	fldA	flavodoxin FldA
1000x FLO	NZ_CP087958	3991154	snp	A	G	G:20 A:0	CDS	-	468/531	156/176	synonymous_variant c.468T>C p.Arg156Arg	LOH55_RS18880	fldA	flavodoxin FldA
0x FLO	NZ_CP087958	231112	del	GT	G	G:20 GT:0	CDS	-	550/2080	184/692	frameshift_variant c.550delA p.Thr184fs	LOH55_RS01235	flhA	flagellar biosynthesis protein FlhA
1x FLO	NZ_CP087958	231112	del	GT	G	G:19 GT:0	CDS	-	550/2080	184/692	frameshift_variant c.550delA p.Thr184fs	LOH55_RS01235	flhA	flagellar biosynthesis protein FlhA
10x FLO	NZ_CP087958	231112	del	GT	G	G:20 GT:0	CDS	-	550/2080	184/692	frameshift_variant c.550delA p.Thr184fs	LOH55_RS01235	flhA	flagellar biosynthesis protein FlhA
100x FLO	NZ_CP087958	231112	del	GT	G	G:20 GT:0	CDS	-	550/2080	184/692	frameshift_variant c.550delA p.Thr184fs	LOH55_RS01235	flhA	flagellar biosynthesis protein FlhA
1000x FLO	NZ_CP087958	231112	del	GT	G	G:20 GT:0	CDS	-	550/2080	184/692	frameshift_variant c.550delA p.Thr184fs	LOH55_RS01235	flhA	flagellar biosynthesis protein FlhA
0x FLO	NZ_CP087958	232467	del	GC	G	G:20 GC:0	CDS	-	337/1150	113/382	frameshift_variant c.337delG p.Ala113fs	LOH55_RS01240	flhB	flagellar type III secretion system protein FlhB
1x FLO	NZ_CP087958	232467	del	GC	G	G:20 GC:0	CDS	-	337/1150	113/382	frameshift_variant c.337delG p.Ala113fs	LOH55_RS01240	flhB	flagellar type III secretion system protein FlhB
10x FLO	NZ_CP087958	232467	del	GC	G	G:20 GC:0	CDS	-	337/1150	113/382	frameshift_variant c.337delG p.Ala113fs	LOH55_RS01240	flhB	flagellar type III secretion system protein FlhB
100x FLO	NZ_CP087958	232467	del	GC	G	G:20 GC:0	CDS	-	337/1150	113/382	frameshift_variant c.337delG p.Ala113fs	LOH55_RS01240	flhB	flagellar type III secretion system protein FlhB
1000x FLO	NZ_CP087958	232467	del	GC	G	G:20 GC:0	CDS	-	337/1150	113/382	frameshift_variant c.337delG p.Ala113fs	LOH55_RS01240	flhB	flagellar type III secretion system protein FlhB
0x FLO	NZ_CP087958	281438	complex	TGGCTGCC	CGGTCGCT	CGGTCGCT:18 TGGCTGCC:0	CDS	+	1362/1659	454/552	missense_variant c.1362_1369delTGGCTGCCinsCGGTCGCT p.CysArg456ArgTrp	LOH55_RS01525	fliF	flagellar M-ring protein FliF
1x FLO	NZ_CP087958	281438	complex	TGGCTGCC	CGGTCGCT	CGGTCGCT:18 TGGCTGCC:0	CDS	+	1362/1659	454/552	missense_variant c.1362_1369delTGGCTGCCinsCGGTCGCT p.CysArg456ArgTrp	LOH55_RS01525	fliF	flagellar M-ring protein FliF
10x FLO	NZ_CP087958	281438	complex	TGGCTGCC	CGGTCGCT	CGGTCGCT:19 TGGCTGCC:0	CDS	+	1362/1659	454/552	missense_variant c.1362_1369delTGGCTGCCinsCGGTCGCT p.CysArg456ArgTrp	LOH55_RS01525	fliF	flagellar M-ring protein FliF
100x FLO	NZ_CP087958	281438	complex	TGGCTGCC	CGGTCGCT	CGGTCGCT:18 TGGCTGCC:0	CDS	+	1362/1659	454/552	missense_variant c.1362_1369delTGGCTGCCinsCGGTCGCT p.CysArg456ArgTrp	LOH55_RS01525	fliF	flagellar M-ring protein FliF
1000x FLO	NZ_CP087958	281438	complex	TGGCTGCC	CGGTCGCT	CGGTCGCT:18 TGGCTGCC:0	CDS	+	1362/1659	454/552	missense_variant c.1362_1369delTGGCTGCCinsCGGTCGCT p.CysArg456ArgTrp	LOH55_RS01525	fliF	flagellar M-ring protein FliF
0x FLO	NZ_CP087958	1822354	snp	A	G	G:20 A:0	CDS	-	300/1935	100/644	synonymous_variant c.300T>C p.Ala100Ala	LOH55_RS08530	ftsH	ATP-dependent zinc metalloprotease FtsH
1x FLO	NZ_CP087958	1822354	snp	A	G	G:20 A:0	CDS	-	300/1935	100/644	synonymous_variant c.300T>C p.Ala100Ala	LOH55_RS08530	ftsH	ATP-dependent zinc metalloprotease FtsH
10x FLO	NZ_CP087958	1822354	snp	A	G	G:20 A:0	CDS	-	300/1935	100/644	synonymous_variant c.300T>C p.Ala100Ala	LOH55_RS08530	ftsH	ATP-dependent zinc metalloprotease FtsH
100x FLO	NZ_CP087958	1822354	snp	A	G	G:20 A:0	CDS	-	300/1935	100/644	synonymous_variant c.300T>C p.Ala100Ala	LOH55_RS08530	ftsH	ATP-dependent zinc metalloprotease FtsH
1000x FLO	NZ_CP087958	1822354	snp	A	G	G:20 A:0	CDS	-	300/1935	100/644	synonymous_variant c.300T>C p.Ala100Ala	LOH55_RS08530	ftsH	ATP-dependent zinc metalloprotease FtsH
10x FLO	NZ_CP087958	4194040	snp	A	G	G:20 A:0	CDS	+	2349/4044	783/1347	synonymous_variant c.2349A>G p.Gln783Gln	LOH55_RS19865	ftsK	DNA translocase FtsK
10x FLO	NZ_CP087958	4194082	snp	A	G	G:20 A:0	CDS	+	2391/4044	797/1347	synonymous_variant c.2391A>G p.Gln797Gln	LOH55_RS19865	ftsK	DNA translocase FtsK
10x FLO	NZ_CP087958	4194100	snp	T	A	A:20 T:0	CDS	+	2409/4044	803/1347	synonymous_variant c.2409T>A p.Val803Val	LOH55_RS19865	ftsK	DNA translocase FtsK
10x FLO	NZ_CP087958	4194127	snp	A	G	G:20 A:0	CDS	+	2436/4044	812/1347	synonymous_variant c.2436A>G p.Pro812Pro	LOH55_RS19865	ftsK	DNA translocase FtsK
10x FLO	NZ_CP087958	4194133	snp	G	A	A:20 G:0	CDS	+	2442/4044	814/1347	synonymous_variant c.2442G>A p.Gln814Gln	LOH55_RS19865	ftsK	DNA translocase FtsK
0x FLO	NZ_CP087958	1284535	del	GA	G	G:19 GA:0	CDS	+	475/1777	159/591	frameshift_variant c.475delA p.Thr159fs	LOH55_RS05995	fucI	L-fucose isomerase
1x FLO	NZ_CP087958	1284535	del	GA	G	G:20 GA:0	CDS	+	475/1777	159/591	frameshift_variant c.475delA p.Thr159fs	LOH55_RS05995	fucI	L-fucose isomerase
10x FLO	NZ_CP087958	1284535	del	GA	G	G:19 GA:0	CDS	+	475/1777	159/591	frameshift_variant c.475delA p.Thr159fs	LOH55_RS05995	fucI	L-fucose isomerase
100x FLO	NZ_CP087958	1284535	del	GA	G	G:19 GA:0	CDS	+	475/1777	159/591	frameshift_variant c.475delA p.Thr159fs	LOH55_RS05995	fucI	L-fucose isomerase
1000x FLO	NZ_CP087958	1284535	del	GA	G	G:20 GA:0	CDS	+	475/1777	159/591	frameshift_variant c.475delA p.Thr159fs	LOH55_RS05995	fucI	L-fucose isomerase
0x FLO	NZ_CP087958	1440817	snp	T	G	G:18 T:0	CDS	-	486/510	162/169	synonymous_variant c.486A>C p.Thr162Thr	LOH55_RS06680	fumE	fumarase E
0x FLO	NZ_CP087958	1440987	snp	C	T	T:20 C:0	CDS	-	316/510	106/169	missense_variant c.316G>A p.Gly106Arg	LOH55_RS06680	fumE	fumarase E
0x FLO	NZ_CP087958	1441021	snp	G	A	A:20 G:0	CDS	-	282/510	94/169	synonymous_variant c.282C>T p.Phe94Phe	LOH55_RS06680	fumE	fumarase E
0x FLO	NZ_CP087958	1441033	snp	G	A	A:20 G:0	CDS	-	270/510	90/169	synonymous_variant c.270C>T p.His90His	LOH55_RS06680	fumE	fumarase E
0x FLO	NZ_CP087958	1441048	snp	A	G	G:20 A:0	CDS	-	255/510	85/169	synonymous_variant c.255T>C p.Tyr85Tyr	LOH55_RS06680	fumE	fumarase E
0x FLO	NZ_CP087958	1441066	snp	C	T	T:20 C:0	CDS	-	237/510	79/169	synonymous_variant c.237G>A p.Lys79Lys	LOH55_RS06680	fumE	fumarase E
0x FLO	NZ_CP087958	1441263	snp	C	T	T:20 C:0	CDS	-	40/510	14/169	missense_variant c.40G>A p.Asp14Asn	LOH55_RS06680	fumE	fumarase E
1x FLO	NZ_CP087958	1440817	snp	T	G	G:18 T:0	CDS	-	486/510	162/169	synonymous_variant c.486A>C p.Thr162Thr	LOH55_RS06680	fumE	fumarase E
1x FLO	NZ_CP087958	1440987	snp	C	T	T:20 C:0	CDS	-	316/510	106/169	missense_variant c.316G>A p.Gly106Arg	LOH55_RS06680	fumE	fumarase E
1x FLO	NZ_CP087958	1441021	snp	G	A	A:20 G:0	CDS	-	282/510	94/169	synonymous_variant c.282C>T p.Phe94Phe	LOH55_RS06680	fumE	fumarase E
1x FLO	NZ_CP087958	1441033	snp	G	A	A:20 G:0	CDS	-	270/510	90/169	synonymous_variant c.270C>T p.His90His	LOH55_RS06680	fumE	fumarase E
1x FLO	NZ_CP087958	1441048	snp	A	G	G:20 A:0	CDS	-	255/510	85/169	synonymous_variant c.255T>C p.Tyr85Tyr	LOH55_RS06680	fumE	fumarase E
[truncated: 8,241 more rows]

## Sheet: Virulence factors
Sample	Virulence factor	Identity	Query / Template length	Contig	Position in contig	Protein function	Accession number
[truncated: 209 more rows]
